# Supplementary material for: Expanded in vivo substrate profile of the yeast N-terminal acetyltransferase NatC
Source: J Biol Chem. 2022 Dec 22;299(2):102824. doi: 10.1016/j.jbc.2022.102824 (PMC9867985; doi:10.1016/j.jbc.2022.102824)
Supplement: Table S1 [file mmc2.xlsx]

## Sheet: Table S1
	Table S1| List of 1,596 yeast N-termini identified in the (subcellular)proteomes of WT, naa30∆, naa30∆[hNAA30] yeast. Identity of the amino acid residue (P1) preceding the identified N-terminus (if any), peptide sequence identified, identity of the first two amino acid residue (P1’ and P2’) of the identified N-terminus, start and end positions of identified N-termini, NAT type specificity, UniPro…
													S100.000 soluble			P100.000 soluble			TL			P2000 soluble			P100.000 insoluble			P2000 insoluble
													WT	naa30∆	naa30∆[hNAA30]	WT	naa30∆	naa30∆[hNAA30]	WT	naa30∆	naa30∆[hNAA30]	WT	naa30∆	naa30∆[hNAA30]	WT	naa30∆	naa30∆[hNAA30]	WT	naa30∆	naa30∆[hNAA30]
	P1 (if any)	sequence	P1'	P2'	Start	Stop	NAT type	accession	UniProt	Gene name	Protein description	Nterm mods (all) (MS/MS-evidence)	2085	2086	2735	2372	2373	2736	2730	2731	2735	2737	2738	2739	2845	2846	2847	2848	2849	2850	UniProt (isoforms)	Project(s)	Strain(s)	Fraction(s)	Mascot higest score	N-term mod 2085	N-term mod 2086	N-term mod 2372	N-term mod 2373	N-term mod 2730	N-term mod 2731	N-term mod 2732	N-term mod 2735	N-term mod 2736	N-term mod 2737	N-term mod 2738	N-term mod 2739	N-term mod 2845	N-term mod 2846
	All unique N-termini (start 1,2 ) (compliant with N-end rules) per NAT category (#1432)												Degree of Nt-acetylation
	M	AAEKILTPESQLKKSKAQQKTAEQVAAER	A	A	2	30	NatA	P05737	RL7A_YEAST	RL7A	60S ribosomal protein L7-A	(13C2D3)Ace(33)	-	-	-	-	-	0.07	-	0	0	0.07	0.07	0.07	-	-	0	-	-	-		2730, 2731, 2732, 2736, 2737, 2738, 2739, 2847	yNaa30(11), yNaa30∆(8), hNaa30(14)	Total extract(15), P100000(2), P2000(15), P100000ins(1)	84					(13C2D3)Ace(9)	(13C2D3)Ace(4)	(13C2D3)Ace(2)		(13C2D3)Ace(2)	(13C2D3)Ace(2)	(13C2D3)Ace(4)	(13C2D3)Ace(9)
	M	AAGKLKKEQQNQSAER	A	A	2	17	NatA	P33339	TFC4_YEAST	TFC4	Transcription factor tau 131 kDa subunit	(13C2D3)Ace(20)	-	-	-	0	-	0	0	0.05	0.02	0	0	0	0	-	0	0.03	0	0		2372, 2730, 2731, 2732, 2736, 2737, 2738, 2739, 2845, 2847, 2848, 2849, 2850	yNaa30(7), yNaa30∆(6), hNaa30(7)	P100000(2), Total extract(3), P2000(5), P100000ins(3), P2000ins(7)	120			(13C2D3)Ace(1)		(13C2D3)Ace(1)	(13C2D3)Ace(1)	(13C2D3)Ace(1)		(13C2D3)Ace(1)	(13C2D3)Ace(2)	(13C2D3)Ace(2)	(13C2D3)Ace(1)	(13C2D3)Ace(1)
	M	AAGVPKIDALESLGNPLEDAKR	A	A	2	23	NatA	A6ZNU5	RPIA_YEAS7	RPIA	Ribose-5-phosphate isomerase	(13C2D3)Ace(29)	0.0529791	0.0540478	0.06	-	-	-	0.069475	0.1	0.05	0.06	0.06	0.05	-	-	-	-	-	-		2085, 2086, 2730, 2731, 2732, 2735, 2737, 2738, 2739	yNaa30(10), yNaa30∆(9), hNaa30(10)	S100000(13), Total extract(10), P2000(6)	111	(13C2D3)Ace(4)	(13C2D3)Ace(3)			(13C2D3)Ace(4)	(13C2D3)Ace(4)	(13C2D3)Ace(2)	(13C2D3)Ace(6)		(13C2D3)Ace(2)	(13C2D3)Ace(2)	(13C2D3)Ace(2)
	M	AAKDISTEVLQNPELYGLR	A	A	2	20	NatA	P32657	CHD1_YEAST	CHD1	Chromo domain-containing protein 1	(13C2D3)Ace(24)	0.298122	-	0.29	0.271319	-	0.23	0.310571	0.4	0.23	-	0.21	0.26	-	-	-	0.19	0.17	0.2		2085, 2372, 2730, 2731, 2732, 2735, 2736, 2737, 2738, 2739, 2848, 2849, 2850	yNaa30(9), yNaa30∆(5), hNaa30(10)	S100000(3), P100000(4), Total extract(6), P2000(6), P2000ins(5)	122	(13C2D3)Ace(1)		(13C2D3)Ace(2)		(13C2D3)Ace(2)	(13C2D3)Ace(2)	(13C2D3)Ace(2)	(13C2D3)Ace(2)	(13C2D3)Ace(2)	(13C2D3)Ace(2)	(13C2D3)Ace(2)	(13C2D3)Ace(2)
	M	AANSGLDSKVEYYR	A	A	2	15	NatA	P53324	SAY1_YEAST	SAY1	Steryl acetyl hydrolase 1	Ace(17)	-	-	-	-	-	1	1	1	1	1	-	1	1	1	1	1	1	1		2730, 2731, 2732, 2736, 2737, 2738, 2739, 2845, 2846, 2847, 2848, 2849, 2850	yNaa30(5), yNaa30∆(5), hNaa30(7)	Total extract(3), P100000(1), P2000(5), P100000ins(3), P2000ins(5)	97					Ace(1)	Ace(1)	Ace(1)		Ace(1)	Ace(1)	Ace(2)	Ace(2)	Ace(1)	Ace(1)
	M	AANSVGKMSEKLR	A	A	2	14	NatA	P32912	VAM7_YEAST	VAM7	Vacuolar morphogenesis protein 7	Ace(17), (13C2D3)Ace(1)	-	0.907142	-	0.894157	0.875242	0.87	0.927676	0.96	0.91	-	-	-	0.91	0.89	0.92	0.9	-	0.88		2086, 2372, 2373, 2730, 2731, 2732, 2736, 2845, 2846, 2847, 2848, 2850	yNaa30∆(5), yNaa30(5), hNaa30(8)	S100000(1), P100000(6), Total extract(5), P100000ins(3), P2000ins(3)	95		Ace(1)	Ace(2)	Ace(1)	Ace(1)	Ace(2)	Ace(2)		Ace(2), (13C2D3)Ace(1)				Ace(1)	Ace(1)
	M	AAPDYALTDLIESDPR	A	A	2	17	NatA	P39518	LCF2_YEAST	LCF2	Long-chain-fatty-acid--CoA ligase 2	Ace(9), (13C2D3)Ace(7)	-	-	-	-	-	0.57	-	0.59	-	0.52	0.52	0.56	0.53	0.54	0.51	0.52	0.53	-		2731, 2736, 2737, 2738, 2739, 2845, 2846, 2847, 2848, 2849	yNaa30∆(6), hNaa30(4), yNaa30(6)	Total extract(1), P100000(1), P2000(4), P100000ins(6), P2000ins(4)	87						Ace(1)			Ace(1)	Ace(1), (13C2D3)Ace(1)	(13C2D3)Ace(1)	Ace(1)	Ace(1), (13C2D3)Ace(1)	Ace(1), (13C2D3)Ace(1)
	M	AAQKSFR	A	A	2	8	NatA	P04650	RL39_YEAST	RL39	60S ribosomal protein L39	(13C2D3)Ace(543)	0	0	0	0	0	0	0	0	0	0	0	0	0	0	0	0	0	0		2085, 2086, 2372, 2373, 2730, 2731, 2732, 2735, 2736, 2737, 2738, 2739, 2845, 2846, 2847, 2848, 2849, 2850	yNaa30(186), yNaa30∆(166), hNaa30(191)	S100000(27), P100000(233), Total extract(144), P2000(97), P100000ins(24), P2000ins(18)	66	(13C2D3)Ace(4)	(13C2D3)Ace(6)	(13C2D3)Ace(72)	(13C2D3)Ace(79)	(13C2D3)Ace(56)	(13C2D3)Ace(38)	(13C2D3)Ace(50)	(13C2D3)Ace(17)	(13C2D3)Ace(82)	(13C2D3)Ace(38)	(13C2D3)Ace(29)	(13C2D3)Ace(30)	(13C2D3)Ace(10)	(13C2D3)Ace(6)
	M	AAQNAFEQKKR	A	A	2	12	NatA	P53177	TYW3_YEAST	TYW3	tRNA wybutosine-synthesizing protein 3	(13C2D3)Ace(19), Ace(3)	0.100792	0.0935309	0.09	-	0.119659	N.D.	0.155265	0.2	0.1	0.1	0.1	0.09	0.13	0.1	0.11	0.09	0.11	N.D.		2085, 2086, 2373, 2730, 2731, 2732, 2735, 2736, 2737, 2738, 2739, 2845, 2846, 2847, 2848, 2849, 2850	yNaa30(7), yNaa30∆(7), hNaa30(8)	S100000(6), P100000(2), Total extract(5), P2000(3), P100000ins(3), P2000ins(3)	69	(13C2D3)Ace(1), Ace(1)	(13C2D3)Ace(1)		(13C2D3)Ace(1)	(13C2D3)Ace(1), Ace(1)	Ace(1), (13C2D3)Ace(1)	(13C2D3)Ace(1)	(13C2D3)Ace(3)	(13C2D3)Ace(1)	(13C2D3)Ace(1)	(13C2D3)Ace(1)	(13C2D3)Ace(1)	(13C2D3)Ace(1)	(13C2D3)Ace(1)
	M	AASVPPGGQR	A	A	2	11	NatA	P52871	SC6B2_YEAST	SC6B2	Protein transport protein SBH2	Ace(3), (13C2D3)Ace(1)	-	-	-	-	-	-	0.603604	-	-	-	-	-	-	0.28	-	-	0.25	0.29		2730, 2846, 2849, 2850	yNaa30(1), yNaa30∆(2), hNaa30(1)	Total extract(1), P100000ins(1), P2000ins(2)	42					Ace(1)									Ace(1)
	M	AATKEAKQPKEPKKR	A	A	2	16	NatA	P11633	NHP6B_YEAST	NHP6B	Non-histone chromosomal protein 6B	Ace(5), (13C2D3)Ace(28)	-	-	0	0	0	-	0	0	0	-	0	0	0	0	0	0	0	0		2372, 2373, 2730, 2731, 2732, 2735, 2738, 2739, 2845, 2846, 2847, 2848, 2849, 2850	yNaa30(9), yNaa30∆(9), hNaa30(15)	P100000(2), Total extract(15), S100000(3), P2000(5), P100000ins(3), P2000ins(5)	62			Ace(1)	Ace(1)	(13C2D3)Ace(5)	(13C2D3)Ace(4)	(13C2D3)Ace(5), Ace(1)	(13C2D3)Ace(2), Ace(1)			(13C2D3)Ace(2)	(13C2D3)Ace(2), Ace(1)	(13C2D3)Ace(1)	(13C2D3)Ace(1)
	M	ADKIER	A	D	2	7	NatA	Q00772	SLT2_YEAST	SLT2	Mitogen-activated protein kinase SLT2/MPK1	Ace(1)	-	-	-	1	-	-	-	-	-	-	-	-	-	-	-	-	-	-		2372	yNaa30(1)	P100000(1)	38			Ace(1)
	M	ADLQKQENSSR	A	D	2	12	NatA	Q03790	NUP53_YEAST	NUP53	Nucleoporin NUP53	Ace(21), (13C2D3)Ace(3)	0.897827	0.897638	0.9	0.897848	0.888709	0.89	0.92387	0.94	0.9	0.88	0.84	0.93	0.89	0.87	0.88	0.91	0.88	0.88		2085, 2086, 2372, 2373, 2730, 2731, 2732, 2735, 2736, 2737, 2738, 2739, 2845, 2846, 2847, 2848, 2849, 2850	yNaa30(8), yNaa30∆(9), hNaa30(7)	S100000(3), P100000(3), Total extract(3), P2000(8), P100000ins(4), P2000ins(3)	82	Ace(1)	Ace(1)	Ace(1)	Ace(1)	Ace(1)	Ace(1)	Ace(1)	Ace(1)	Ace(1)	Ace(2), (13C2D3)Ace(1)	Ace(2), (13C2D3)Ace(1)	Ace(2)	Ace(1)	Ace(1), (13C2D3)Ace(1)
	M	ADQENSPLHTVGFDAR	A	D	2	17	NatA	Q01519	COX12_YEAST	COX12	Cytochrome c oxidase subunit 6B	(13C2D3)Ace(1)	-	0.456234	-	-	-	-	-	-	-	-	-	-	-	-	-	-	-	-		2086	yNaa30∆(1)	S100000(1)	59		(13C2D3)Ace(1)
	M	ADQVPVTTQLPPIKPEHEVPLDAGGSPVGNMGTNSNNNNELGDVFDR	A	D	2	48	NatA	P40096	NCB1_YEAST	NCB1	Negative cofactor 2 complex subunit alpha	Ace(1)	-	1	-	-	-	-	-	-	-	-	-	-	-	-	-	-	-	-		2086	yNaa30∆(1)	S100000(1)	37		Ace(1)
	M	ADYSSLTVVQLKDLLTKR	A	D	2	19	NatA	P40040	THO1_YEAST	THO1	Protein THO1	(13C2D3)Ace(15)	0.276731	0.299724	0.33	-	-	0.28	0.334661	0.38	-	0.27	0.32	0.28	-	-	-	-	-	-		2085, 2086, 2730, 2731, 2735, 2736, 2737, 2738, 2739	yNaa30(5), yNaa30∆(5), hNaa30(5)	S100000(3), Total extract(5), P100000(2), P2000(5)	95	(13C2D3)Ace(1)	(13C2D3)Ace(1)			(13C2D3)Ace(2)	(13C2D3)Ace(3)		(13C2D3)Ace(1)	(13C2D3)Ace(2)	(13C2D3)Ace(2)	(13C2D3)Ace(1)	(13C2D3)Ace(2)
	M	AEASIEKTQILQKYLELDQR	A	E	2	21	NatA	P32288	GLNA_YEAST	GLNA	Glutamine synthetase	Ace(141)	1	1	1	1	-	1	1	1	1	1	1	1	-	-	-	-	-	-		2085, 2086, 2372, 2730, 2731, 2732, 2735, 2736, 2737, 2738, 2739	yNaa30(33), yNaa30∆(39), hNaa30(69)	S100000(55), P100000(5), Total extract(50), P2000(31)	123	Ace(9)	Ace(13)	Ace(1)		Ace(17)	Ace(18)	Ace(15)	Ace(33)	Ace(4)	Ace(6)	Ace(8)	Ace(17)
	M	AEESTDFSQFEEER	A	E	2	15	NatA	Q12434	GDIR_YEAST	GDIR	Rho GDP-dissociation inhibitor	Ace(23)	0.952278	1	1	0.966952	0.969804	1	1	1	1	1	1	1	1	-	1	-	-	-		2085, 2086, 2372, 2373, 2730, 2731, 2732, 2735, 2736, 2737, 2738, 2739, 2845, 2847	yNaa30(5), yNaa30∆(5), hNaa30(13)	S100000(5), P100000(4), Total extract(4), P2000(8), P100000ins(2)	105	Ace(1)	Ace(1)	Ace(1)	Ace(2)	Ace(1)	Ace(1)	Ace(2)	Ace(3)	Ace(1)	Ace(1)	Ace(1)	Ace(6)	Ace(1)
	M	AEKEEAIFR	A	E	2	10	NatA	P32563	VPH1_YEAST	VPH1	V-type proton ATPase subunit a, vacuolar isoform	Ace(63)	1	1	1	-	-	1	1	1	1	1	1	1	1	1	1	1	1	1		2085, 2086, 2730, 2731, 2732, 2735, 2736, 2737, 2738, 2739, 2845, 2846, 2847, 2848, 2849, 2850	yNaa30(15), yNaa30∆(19), hNaa30(29)	S100000(4), Total extract(9), P100000(1), P2000(7), P100000ins(23), P2000ins(19)	69	Ace(1)	Ace(1)			Ace(3)	Ace(4)	Ace(2)	Ace(2)	Ace(1)	Ace(1)	Ace(2)	Ace(4)	Ace(5)	Ace(6)
	M	AELSEQVQNLSINDNNENGYVPPHLR	A	E	2	27	NatA	A6ZP47	DED1_YEAS7	DED1	ATP-dependent RNA helicase DED1	Ace(6)	1	1	-	-	-	-	-	-	-	-	-	-	-	-	-	-	-	-		2085, 2086	yNaa30(2), yNaa30∆(4)	S100000(6)	89	Ace(2)	Ace(4)
	M	AENSLLR	A	E	2	8	NatA	P38825	TOM71_YEAST	TOM71	Protein TOM71	Ace(16), (13C2D3)Ace(12)	-	-	-	N.D.	-	-	0.636111	0.62	0.6	-	0.61	0.58	0.56	0.57	0.6	0.57	0.59	-		2372, 2730, 2731, 2732, 2738, 2739, 2845, 2846, 2847, 2848, 2849	yNaa30(10), yNaa30∆(12), hNaa30(6)	P100000(1), Total extract(4), P2000(6), P100000ins(7), P2000ins(10)	58			Ace(1)		Ace(1)	Ace(1), (13C2D3)Ace(1)	(13C2D3)Ace(1)				(13C2D3)Ace(1), Ace(2)	Ace(2), (13C2D3)Ace(1)	(13C2D3)Ace(2), Ace(1)	(13C2D3)Ace(1), Ace(1)
	M	AETSNDPFLSYVLSSKQLTNLNR	A	E	2	24	NatA	P53146	USE1_YEAST	USE1	Protein transport protein USE1	Ace(2)	-	-	-	-	-	-	-	-	-	-	-	0.84	-	-	-	-	-	-		2738, 2739	yNaa30∆(1), hNaa30(1)	P2000(2)	45											Ace(1)	Ace(1)
	M	AFLNIFKQKR	A	F	2	11	NatA	P38281	APD1_YEAST	APD1	Actin patches distal protein 1	(13C2D3)Ace(11), Ace(1)	0.0795017	0.0515473	0.06	0.0565003	-	-	0	0.04	-	0.03	-	-	-	-	-	-	-	-		2085, 2086, 2372, 2730, 2731, 2735, 2737	yNaa30(7), yNaa30∆(3), hNaa30(2)	S100000(5), P100000(1), Total extract(4), P2000(2)	78	(13C2D3)Ace(2)	(13C2D3)Ace(1)	(13C2D3)Ace(1)		(13C2D3)Ace(2)	(13C2D3)Ace(1), Ace(1)		(13C2D3)Ace(2)		(13C2D3)Ace(2)
	M	AFQDPTYDQNKSR	A	F	2	14	NatA	P25583	KAR4_YEAST	KAR4	Karyogamy protein KAR4	(13C2D3)Ace(2)	-	-	-	-	-	-	-	-	-	-	-	-	-	-	0.13	-	-	N.D.		2847, 2850	hNaa30(2)	P100000ins(1), P2000ins(1)	83
	M	AFQKDAKSSAYSSR	A	F	2	15	NatA	P26321	RL5_YEAST	RL5	60S ribosomal protein L5	(13C2D3)Ace(452)	0	0	0	0	0	0	0.0218132	0	0	0	0	0	0	0	0	0	0	0		2085, 2086, 2372, 2373, 2730, 2731, 2732, 2735, 2736, 2737, 2738, 2739, 2845, 2846, 2847, 2848, 2849, 2850	yNaa30(142), yNaa30∆(158), hNaa30(152)	S100000(21), P100000(183), Total extract(102), P2000(69), P100000ins(46), P2000ins(31)	95	(13C2D3)Ace(4)	(13C2D3)Ace(9)	(13C2D3)Ace(67)	(13C2D3)Ace(71)	(13C2D3)Ace(32)	(13C2D3)Ace(33)	(13C2D3)Ace(37)	(13C2D3)Ace(8)	(13C2D3)Ace(45)	(13C2D3)Ace(14)	(13C2D3)Ace(27)	(13C2D3)Ace(28)	(13C2D3)Ace(15)	(13C2D3)Ace(10)
	M	AFQQGVLSR	A	F	2	10	NatA	P35191	MDJ1_YEAST	MDJ1	DnaJ homolog 1, mitochondrial	(13C2D3)Ace(1)	-	-	-	-	-	-	-	-	-	-	-	-	-	-	0.36	-	-	-		2847	hNaa30(1)	P100000ins(1)	46
	M	AGAIENAR	A	G	2	9	NatA	P17255	VATA_YEAST	VATA	V-type proton ATPase catalytic subunit A	Ace(236)	1	1	1	1	1	1	1	1	1	1	1	1	1	1	1	1	1	1		2085, 2086, 2372, 2373, 2730, 2731, 2732, 2735, 2736, 2737, 2738, 2739, 2845, 2846, 2847, 2848, 2849, 2850	yNaa30(74), yNaa30∆(66), hNaa30(96)	S100000(41), P100000(38), Total extract(55), P2000(26), P100000ins(50), P2000ins(26)	77	Ace(12)	Ace(9)	Ace(14)	Ace(14)	Ace(9)	Ace(7)	Ace(39)	Ace(20)	Ace(10)	Ace(6)	Ace(9)	Ace(11)	Ace(22)	Ace(18)
	M	AGATSSIIR	A	G	2	10	NatA	P40474	QDR2_YEAST	QDR2	Quinidine resistance protein 2	(13C2D3)Ace(15), Ace(2)	-	-	0.12	0.051577	0.04626	0.05	0.0929129	0.1	0.05	0.03	0.03	0.09	0.04	0.03	0.03	-	-	N.D.		2372, 2373, 2730, 2731, 2732, 2735, 2736, 2737, 2738, 2739, 2845, 2846, 2847, 2850	yNaa30(5), yNaa30∆(6), hNaa30(6)	P100000(5), Total extract(3), S100000(1), P2000(3), P100000ins(4), P2000ins(1)	76			(13C2D3)Ace(2)	(13C2D3)Ace(1), Ace(1)	(13C2D3)Ace(1)	(13C2D3)Ace(1)	(13C2D3)Ace(1)	(13C2D3)Ace(1)	(13C2D3)Ace(1)	(13C2D3)Ace(1)	(13C2D3)Ace(1)	(13C2D3)Ace(1)	(13C2D3)Ace(1)	(13C2D3)Ace(1), Ace(1)
	M	AGENPKKEGVDAR	A	G	2	14	NatA	Q06344	ESF1_YEAST	ESF1	Pre-rRNA-processing protein ESF1	(13C2D3)Ace(46)	0.0332486	0.0333577	0.04	0.0295272	0.03	0	0.0330717	0.0605044	0.04	0.03	0.04	0.04	0	0.03	0.03	0.0193295	0.0316375	0.0246168		2085, 2086, 2372, 2373, 2730, 2731, 2732, 2735, 2736, 2737, 2738, 2739, 2845, 2846, 2847, 2848, 2849, 2850	yNaa30(14), yNaa30∆(14), hNaa30(18)	S100000(7), P100000(14), Total extract(12), P2000(5), P100000ins(4), P2000ins(4)	89	(13C2D3)Ace(2)	(13C2D3)Ace(2)	(13C2D3)Ace(3)	(13C2D3)Ace(6)	(13C2D3)Ace(5)	(13C2D3)Ace(3)	(13C2D3)Ace(4)	(13C2D3)Ace(3)	(13C2D3)Ace(5)	(13C2D3)Ace(2)	(13C2D3)Ace(1)	(13C2D3)Ace(2)	(13C2D3)Ace(1)	(13C2D3)Ace(1)
	M	AGKKIAGVLGATGSVGQR	A	G	2	19	NatA	P13663	DHAS_YEAST	DHAS	Aspartate-semialdehyde dehydrogenase	(13C2D3)Ace(50)	0	0	0	0	-	-	0	0	-	0	0	0	-	-	-	-	-	-		2085, 2086, 2372, 2730, 2731, 2735, 2737, 2738, 2739	yNaa30(21), yNaa30∆(20), hNaa30(9)	S100000(29), P100000(1), Total extract(12), P2000(8)	159	(13C2D3)Ace(12)	(13C2D3)Ace(10)	(13C2D3)Ace(1)		(13C2D3)Ace(6)	(13C2D3)Ace(6)		(13C2D3)Ace(7)		(13C2D3)Ace(2)	(13C2D3)Ace(4)	(13C2D3)Ace(2)
	M	AGKKSPR	A	G	2	8	NatA	P39520	IFH1_YEAST	IFH1	Protein IFH1	(13C2D3)Ace(16)	0	-	0	0.0468463	0.0229289	-	0.312676	0.31	0.14	0.05	-	0.03	0.0666667	0.04	0.0715434	-	0.06	0.0701394		2085, 2372, 2373, 2730, 2731, 2732, 2735, 2737, 2739, 2845, 2846, 2847, 2849, 2850	yNaa30(5), yNaa30∆(6), hNaa30(5)	S100000(2), P100000(2), Total extract(4), P2000(2), P100000ins(4), P2000ins(2)	54	(13C2D3)Ace(1)		(13C2D3)Ace(1)	(13C2D3)Ace(1)	(13C2D3)Ace(1)	(13C2D3)Ace(2)	(13C2D3)Ace(1)	(13C2D3)Ace(1)		(13C2D3)Ace(1)		(13C2D3)Ace(1)	(13C2D3)Ace(1)	(13C2D3)Ace(2)
	M	AGLKDVVTR	A	G	2	10	NatA	P0C2H8	RL31A_YEAST	RL31A	60S ribosomal protein L31-A	(13C2D3)Ace(792)	0	0	0	0	0	0	0	0	0	0	0	0	0	0	0	0	0	0	P0C2H9 (2-10)	2085, 2086, 2372, 2373, 2730, 2731, 2732, 2735, 2736, 2737, 2738, 2739, 2845, 2846, 2847, 2848, 2849, 2850	yNaa30(232), yNaa30∆(284), hNaa30(276)	S100000(44), P100000(292), Total extract(140), P2000(109), P100000ins(111), P2000ins(96)	75	(13C2D3)Ace(8)	(13C2D3)Ace(13)	(13C2D3)Ace(86)	(13C2D3)Ace(118)	(13C2D3)Ace(37)	(13C2D3)Ace(40)	(13C2D3)Ace(63)	(13C2D3)Ace(23)	(13C2D3)Ace(88)	(13C2D3)Ace(38)	(13C2D3)Ace(35)	(13C2D3)Ace(36)	(13C2D3)Ace(30)	(13C2D3)Ace(41)
	M	AGLSFDNYQR	A	G	2	11	NatA	P25043	PSB7_YEAST	PSB7	Proteasome subunit beta type-2	(13C2D3)Ace(24), Ace(11)	0.114003	0.137384	N.D.	0.135873	0.14	0.16	0.250382	-	-	0.13	0.14	0.2	0.12	0.16	0.12	0.12	0.09	0.12		2085, 2086, 2372, 2373, 2730, 2735, 2736, 2737, 2738, 2739, 2845, 2846, 2847, 2848, 2849, 2850	yNaa30(11), yNaa30∆(11), hNaa30(13)	S100000(4), P100000(5), Total extract(1), P2000(4), P100000ins(13), P2000ins(8)	71	(13C2D3)Ace(1)	(13C2D3)Ace(1)	(13C2D3)Ace(1), Ace(1)	(13C2D3)Ace(1)	(13C2D3)Ace(1)			(13C2D3)Ace(1), Ace(1)	(13C2D3)Ace(1), Ace(1)	(13C2D3)Ace(1)	(13C2D3)Ace(1)	(13C2D3)Ace(1), Ace(1)	(13C2D3)Ace(3), Ace(2)	(13C2D3)Ace(3), Ace(2)
	M	AGNANSVDEEVTR	A	G	2	14	NatA	Q02256	PVH1_YEAST	PVH1	Tyrosine-protein phosphatase YVH1	Ace(21), (13C2D3)Ace(9)	-	0.788019	-	0.86867	0.85926	0.88	0.877785	0.88	0.87	0.86	0.85	0.86	0.85	0.85	0.86	0.87	0.86	0.85		2086, 2372, 2373, 2730, 2731, 2732, 2736, 2737, 2738, 2739, 2845, 2846, 2847, 2848, 2849, 2850	yNaa30∆(10), yNaa30(9), hNaa30(11)	S100000(1), P100000(7), Total extract(4), P2000(5), P100000ins(7), P2000ins(6)	98		Ace(1)	Ace(1)	Ace(3)	Ace(2)	Ace(1)	Ace(1)		Ace(2), (13C2D3)Ace(1)	Ace(1), (13C2D3)Ace(1)	Ace(1)	Ace(1), (13C2D3)Ace(1)	Ace(1), (13C2D3)Ace(1)	Ace(1), (13C2D3)Ace(1)
	M	AGNGKDKEVDKSPSVSTLKLLGKR	A	G	2	25	NatA	P47116	PTK2_YEAST	PTK2	Serine/threonine-protein kinase PTK2/STK2	(13C2D3)Ace(1)	-	-	-	-	-	-	-	-	0	-	-	-	-	-	-	-	-	-		2732	hNaa30(1)	Total extract(1)	40							(13C2D3)Ace(1)
	M	AGQPTISR	A	G	2	9	NatA	A6ZTR3	MSH3_YEAS7	MSH3	DNA mismatch repair protein MSH3	(13C2D3)Ace(2)	-	-	-	-	-	-	0.0531984	-	-	-	-	0.06	-	-	-	-	-	-		2730, 2739	yNaa30(1), hNaa30(1)	Total extract(1), P2000(1)	43					(13C2D3)Ace(1)							(13C2D3)Ace(1)
	M	AGQVLDGKACAQQFR	A	G	2	16	NatA	P07245	C1TC_YEAST	C1TC	C-1-tetrahydrofolate synthase, cytoplasmic	(13C2D3)Ace(56)	0	0	0	0	0	0	0.0228287	0	0.03	0	0	0.02	0	0	0	0	0	0		2085, 2086, 2372, 2373, 2730, 2731, 2732, 2735, 2736, 2737, 2738, 2739, 2845, 2846, 2847, 2848, 2849, 2850	yNaa30(20), yNaa30∆(16), hNaa30(20)	S100000(3), P100000(13), Total extract(21), P2000(8), P100000ins(7), P2000ins(4)	114	(13C2D3)Ace(1)	(13C2D3)Ace(1)	(13C2D3)Ace(4)	(13C2D3)Ace(3)	(13C2D3)Ace(10)	(13C2D3)Ace(6)	(13C2D3)Ace(5)	(13C2D3)Ace(1)	(13C2D3)Ace(6)	(13C2D3)Ace(2)	(13C2D3)Ace(2)	(13C2D3)Ace(4)	(13C2D3)Ace(2)	(13C2D3)Ace(3)
	M	AGSQLKNLKAALKAR	A	G	2	16	NatA	Q99207	NOP14_YEAST	NOP14	Nucleolar complex protein 14	(13C2D3)Ace(14)	0	0	-	-	-	-	0	0	-	0	0	0	-	-	-	-	-	-		2085, 2086, 2730, 2731, 2737, 2738, 2739	yNaa30(4), yNaa30∆(8), hNaa30(2)	S100000(3), Total extract(5), P2000(6)	105	(13C2D3)Ace(1)	(13C2D3)Ace(2)			(13C2D3)Ace(2)	(13C2D3)Ace(3)				(13C2D3)Ace(1)	(13C2D3)Ace(3)	(13C2D3)Ace(2)
	M	AGVKAYELR	A	G	2	10	NatA	P0CX84	RL35A_YEAST	RL35A	60S ribosomal protein L35-A	(13C2D3)Ace(1084)	0	0	0	0	0	0	0	0	0	0	0	0	0	0	0	0	0	0	P0CX85 (2-10)	2085, 2086, 2372, 2373, 2730, 2731, 2732, 2735, 2736, 2737, 2738, 2739, 2845, 2846, 2847, 2848, 2849, 2850	yNaa30(325), yNaa30∆(419), hNaa30(340)	S100000(56), P100000(495), Total extract(218), P2000(149), P100000ins(96), P2000ins(70)	81	(13C2D3)Ace(10)	(13C2D3)Ace(12)	(13C2D3)Ace(158)	(13C2D3)Ace(228)	(13C2D3)Ace(54)	(13C2D3)Ace(71)	(13C2D3)Ace(93)	(13C2D3)Ace(34)	(13C2D3)Ace(109)	(13C2D3)Ace(46)	(13C2D3)Ace(50)	(13C2D3)Ace(53)	(13C2D3)Ace(35)	(13C2D3)Ace(30)
	M	AGVQKR	A	G	2	7	NatA	A6ZXU0	DBP10_YEAS7	DBP10	ATP-dependent RNA helicase DBP10	(13C2D3)Ace(9)	-	-	-	N.D.	0.05	-	0.123905	-	-	-	0.13	0.11	-	0.07	0.08	-	-	0.11		2372, 2373, 2730, 2738, 2739, 2846, 2847, 2850	yNaa30(2), yNaa30∆(4), hNaa30(3)	P100000(2), Total extract(1), P2000(3), P100000ins(2), P2000ins(1)	49			(13C2D3)Ace(1)	(13C2D3)Ace(1)	(13C2D3)Ace(1)						(13C2D3)Ace(2)	(13C2D3)Ace(1)		(13C2D3)Ace(1)
	M	AHFKEYQVIGR	A	H	2	12	NatA	P0CX23	RL20A_YEAST	RL20A	60S ribosomal protein L20-A	(13C2D3)Ace(3), Ace(1)	0.118697	0.124763	-	-	-	-	-	-	-	-	-	-	-	0.05	-	-	-	-	P0CX24 (2-12)	2085, 2086, 2846	yNaa30(1), yNaa30∆(3)	S100000(3), P100000ins(1)	74	(13C2D3)Ace(1)	(13C2D3)Ace(1), Ace(1)												(13C2D3)Ace(1)
	M	AIELGLSR	A	I	2	9	NatA	Q12676	FOLD_YEAST	FOLD	Folylpolyglutamate synthase	Ace(22), (13C2D3)Ace(10)	0.848518	0.862891	-	0.745051	0.766284	0.73	0.826446	0.8	0.84	0.77	0.75	0.77	0.79	0.8	0.76	0.77	0.81	0.79		2085, 2086, 2372, 2373, 2730, 2731, 2732, 2736, 2737, 2738, 2739, 2845, 2846, 2847, 2848, 2849, 2850	yNaa30(10), yNaa30∆(12), hNaa30(10)	S100000(4), P100000(6), Total extract(3), P2000(9), P100000ins(5), P2000ins(5)	77	Ace(1)	Ace(2), (13C2D3)Ace(1)	Ace(1), (13C2D3)Ace(1)	Ace(1), (13C2D3)Ace(1)	Ace(1)	Ace(1)	Ace(1)		(13C2D3)Ace(1), Ace(1)	Ace(1), (13C2D3)Ace(1)	Ace(2), (13C2D3)Ace(1)	Ace(3), (13C2D3)Ace(1)	Ace(1)	Ace(1), (13C2D3)Ace(1)
	M	AIENIYIAR	A	I	2	10	NatA	P53929	YNK8_YEAST	YNK8	Uncharacterized protein YNL108C	(13C2D3)Ace(32), Ace(19)	0.0369882	0.0337981	0.05	0.439384	0.29	0.33	0.134555	0.08	0.12	0.11	0.12	0.12	0.42471	0.48	0.53	0.51	0.55	0.58		2085, 2086, 2372, 2373, 2730, 2731, 2732, 2735, 2736, 2737, 2738, 2739, 2845, 2846, 2847, 2848, 2849, 2850	yNaa30(19), yNaa30∆(14), hNaa30(18)	S100000(9), P100000(9), Total extract(14), P2000(7), P100000ins(6), P2000ins(6)	89	(13C2D3)Ace(2)	(13C2D3)Ace(1)	Ace(1), (13C2D3)Ace(3)	(13C2D3)Ace(2), Ace(1)	(13C2D3)Ace(3), Ace(2)	(13C2D3)Ace(3), Ace(1)	(13C2D3)Ace(3), Ace(2)	(13C2D3)Ace(5), Ace(1)	Ace(1), (13C2D3)Ace(1)	Ace(2), (13C2D3)Ace(1)	(13C2D3)Ace(2)	(13C2D3)Ace(1), Ace(1)	Ace(2)	(13C2D3)Ace(1), Ace(1)
	M	AIKSLESFLFER	A	I	2	13	NatA	P40850	MKT1_YEAST	MKT1	Protein MKT1	(13C2D3)Ace(1)	-	-	-	-	-	-	-	-	-	-	-	0	-	-	-	-	-	-		2739	hNaa30(1)	P2000(1)	49												(13C2D3)Ace(1)
	M	AILKDTIIR	A	I	2	10	NatA	P13365	CG13_YEAST	CG13	G1/S-specific cyclin CLN3	(13C2D3)Ace(6)	-	-	-	-	-	-	-	-	-	-	-	-	0	0	0	0	0	0		2845, 2846, 2847, 2848, 2849, 2850	yNaa30(2), yNaa30∆(2), hNaa30(2)	P100000ins(3), P2000ins(3)	66													(13C2D3)Ace(1)	(13C2D3)Ace(1)
	M	AIQKVSNKDLSR	A	I	2	13	NatA	P40505	SDS3_YEAST	SDS3	Transcriptional regulatory protein SDS3	(13C2D3)Ace(33)	0	0	0	0	0	0	0	0	0	0	0	0	0	0	0	0	0	-		2085, 2086, 2372, 2373, 2730, 2731, 2732, 2735, 2736, 2737, 2738, 2739, 2845, 2846, 2847, 2848, 2849	yNaa30(9), yNaa30∆(12), hNaa30(12)	S100000(5), P100000(7), Total extract(7), P2000(5), P100000ins(5), P2000ins(4)	78	(13C2D3)Ace(1)	(13C2D3)Ace(2)	(13C2D3)Ace(2)	(13C2D3)Ace(2)	(13C2D3)Ace(1)	(13C2D3)Ace(3)	(13C2D3)Ace(3)	(13C2D3)Ace(2)	(13C2D3)Ace(3)	(13C2D3)Ace(1)	(13C2D3)Ace(2)	(13C2D3)Ace(2)	(13C2D3)Ace(2)	(13C2D3)Ace(1)
	M	AISKNLPILKNHFR	A	I	2	15	NatA	P40212	RL13B_YEAST	RL13B	60S ribosomal protein L13-B	(13C2D3)Ace(3)	0	0	-	-	-	-	-	-	-	-	-	-	-	-	-	-	-	-	Q12690 (2-15)	2085, 2086	yNaa30(1), yNaa30∆(2)	S100000(3)	67	(13C2D3)Ace(1)	(13C2D3)Ace(2)
	M	AIVINKR	A	I	2	8	NatA	P38068	GLRX7_YEAST	GLRX7	Monothiol glutaredoxin-7	(13C2D3)Ace(8)	-	-	-	0	0	0	-	-	-	0	-	0	0	-	0	-	-	0		2372, 2373, 2736, 2737, 2739, 2845, 2847, 2850	yNaa30(3), yNaa30∆(1), hNaa30(4)	P100000(3), P2000(2), P100000ins(2), P2000ins(1)	53			(13C2D3)Ace(1)	(13C2D3)Ace(1)					(13C2D3)Ace(1)	(13C2D3)Ace(1)		(13C2D3)Ace(1)	(13C2D3)Ace(1)
	M	AKDGFELYR	A	K	2	10	NatA	P53047	RTA1_YEAST	RTA1	Protein RTA1	(13C2D3)Ace(4)	-	-	-	-	-	-	-	-	-	0	-	-	0	0	-	0	-	-		2737, 2845, 2846, 2848	yNaa30(3), yNaa30∆(1)	P2000(1), P100000ins(2), P2000ins(1)	69										(13C2D3)Ace(1)			(13C2D3)Ace(1)	(13C2D3)Ace(1)
	M	AKDIEISASESKFILEALR	A	K	2	20	NatA	Q05636	RRP45_YEAST	RRP45	Exosome complex component RRP45	(13C2D3)Ace(2)	-	-	-	-	-	-	-	-	-	-	-	0	-	-	-	-	-	-		2739	hNaa30(2)	P2000(2)	57												(13C2D3)Ace(2)
	M	AKDLLPKQAANEPSLKDCTCKR	A	K	2	23	NatA	P36083	YKH5_YEAST	YKH5	Uncharacterized protein YKL075C	(13C2D3)Ace(4)	-	-	-	-	-	-	0.0573214	-	-	-	-	-	-	-	-	-	0.05	0.06		2730, 2849, 2850	yNaa30(1), yNaa30∆(1), hNaa30(2)	Total extract(1), P2000ins(3)	73					(13C2D3)Ace(1)
	M	AKESTGFKPGSAKKGATLFKTR	A	K	2	23	NatA	P00045	CYC7_YEAST	CYC7	Cytochrome c iso-2	(13C2D3)Ace(2)	-	-	-	-	-	-	-	0	0	-	-	-	-	-	-	-	-	-		2731, 2732	yNaa30∆(1), hNaa30(1)	Total extract(2)	56						(13C2D3)Ace(1)	(13C2D3)Ace(1)
	M	AKFLKAGKVAVVVR	A	K	2	15	NatA	P0C2H6	RL27A_YEAST	RL27A	60S ribosomal protein L27-A	(13C2D3)Ace(4)	-	-	-	-	-	0	-	-	-	-	-	-	-	-	-	-	-	-	P0C2H7 (2-15)	2736	hNaa30(4)	P100000(4)	81									(13C2D3)Ace(4)
	M	AKKAIDSR	A	K	2	9	NatA	P53914	KRE33_YEAST	KRE33	UPF0202 protein KRE33	(13C2D3)Ace(37), Ace(1)	0.0360914	0.0151664	0.04	0.0367191	0.04	0.04	-	-	-	0.04	0.04	0.05	0.07	0.05	0.03	0.05	0.05	0.05		2085, 2086, 2372, 2373, 2735, 2736, 2737, 2738, 2739, 2845, 2846, 2847, 2848, 2849, 2850	yNaa30(8), yNaa30∆(15), hNaa30(15)	S100000(4), P100000(8), P2000(8), P100000ins(11), P2000ins(7)	55	(13C2D3)Ace(1)	(13C2D3)Ace(2)	(13C2D3)Ace(2)	(13C2D3)Ace(4)				(13C2D3)Ace(1)	(13C2D3)Ace(2)	(13C2D3)Ace(1)	(13C2D3)Ace(3)	(13C2D3)Ace(4)	(13C2D3)Ace(2)	(13C2D3)Ace(3)
	M	AKKKSKSR	A	K	2	9	NatA	Q04500	UTP14_YEAST	UTP14	U3 small nucleolar RNA-associated protein 14	(13C2D3)Ace(47)	0	0	0	0	0	0	0	0	0	0	0	0	0	0	0	0	0	-		2085, 2086, 2372, 2373, 2730, 2731, 2732, 2735, 2736, 2737, 2738, 2739, 2845, 2846, 2847, 2848, 2849	yNaa30(16), yNaa30∆(15), hNaa30(16)	S100000(6), P100000(8), Total extract(15), P2000(9), P100000ins(6), P2000ins(3)	58	(13C2D3)Ace(1)	(13C2D3)Ace(2)	(13C2D3)Ace(3)	(13C2D3)Ace(2)	(13C2D3)Ace(8)	(13C2D3)Ace(3)	(13C2D3)Ace(4)	(13C2D3)Ace(3)	(13C2D3)Ace(3)	(13C2D3)Ace(2)	(13C2D3)Ace(3)	(13C2D3)Ace(4)	(13C2D3)Ace(1)	(13C2D3)Ace(3)
	M	AKKNKKDKEAKKAR	A	K	2	15	NatA	Q08979	KEL3_YEAST	KEL3	Kelch repeat-containing protein 3	(13C2D3)Ace(4)	-	-	-	-	-	-	-	0	0	-	-	-	-	-	-	-	0	-		2731, 2732, 2849	yNaa30∆(3), hNaa30(1)	Total extract(3), P2000ins(1)	67						(13C2D3)Ace(2)	(13C2D3)Ace(1)
	M	AKKNSQLPSTSEQILER	A	K	2	18	NatA	P38206	RFT1_YEAST	RFT1	Oligosaccharide translocation protein RFT1	(13C2D3)Ace(26)	-	-	-	-	-	0	0	-	0	0	-	0	0	0	0	0	0	0		2730, 2732, 2736, 2737, 2738, 2739, 2845, 2846, 2847, 2848, 2849, 2850	yNaa30(10), hNaa30(8), yNaa30∆(8)	Total extract(2), P100000(1), P2000(5), P100000ins(8), P2000ins(10)	146					(13C2D3)Ace(1)		(13C2D3)Ace(1)		(13C2D3)Ace(1)	(13C2D3)Ace(1)	(13C2D3)Ace(2)	(13C2D3)Ace(2)	(13C2D3)Ace(4)	(13C2D3)Ace(2)
	M	AKKSNSKKSTPVSTPSKEKKKVIEKKSSTAIPR	A	K	2	34	NatA	P38779	CIC1_YEAST	CIC1	Proteasome-interacting protein CIC1	(13C2D3)Ace(2)	-	-	-	-	-	-	-	-	-	-	0	-	-	-	-	-	-	-		2730, 2738	yNaa30(1), yNaa30∆(1)	Total extract(1), P2000(1)	45					(13C2D3)Ace(1)						(13C2D3)Ace(1)
	M	AKQSLDVSSDR	A	K	2	12	NatA	P05743	RL26A_YEAST	RL26A	60S ribosomal protein L26-A	(13C2D3)Ace(344)	0	0	0	0	0	0	0	0	0	0	0	0	0	0	0	0	0	0	P53221 (2-12)	2085, 2086, 2372, 2373, 2730, 2731, 2732, 2735, 2736, 2737, 2738, 2739, 2845, 2846, 2847, 2848, 2849, 2850	yNaa30(114), yNaa30∆(113), hNaa30(117)	S100000(7), P100000(193), Total extract(62), P2000(47), P100000ins(21), P2000ins(14)	93	(13C2D3)Ace(1)	(13C2D3)Ace(4)	(13C2D3)Ace(56)	(13C2D3)Ace(69)	(13C2D3)Ace(28)	(13C2D3)Ace(10)	(13C2D3)Ace(24)	(13C2D3)Ace(2)	(13C2D3)Ace(68)	(13C2D3)Ace(20)	(13C2D3)Ace(17)	(13C2D3)Ace(10)	(13C2D3)Ace(4)	(13C2D3)Ace(8)
	M	AKSKSSQGASGAR	A	K	2	14	NatA	Q12206	WTM2_YEAST	WTM2	Transcriptional modulator WTM2	(13C2D3)Ace(50)	0	0	0	0	0	0	0	0	0	0	0	0	-	0	-	0	0	-		2085, 2086, 2372, 2373, 2730, 2731, 2732, 2735, 2736, 2737, 2738, 2739, 2846, 2848, 2849	yNaa30(7), yNaa30∆(8), hNaa30(35)	S100000(8), P100000(3), Total extract(31), P2000(3), P100000ins(1), P2000ins(4)	100	(13C2D3)Ace(1)	(13C2D3)Ace(1)	(13C2D3)Ace(1)	(13C2D3)Ace(1)	(13C2D3)Ace(2)	(13C2D3)Ace(2)	(13C2D3)Ace(27)	(13C2D3)Ace(6)	(13C2D3)Ace(1)	(13C2D3)Ace(1)	(13C2D3)Ace(1)	(13C2D3)Ace(1)		(13C2D3)Ace(1)
	M	AKTIKVIR	A	K	2	9	NatA	P53217	YG1I_YEAST	YG1I	Uncharacterized membrane protein YGR026W	(13C2D3)Ace(57)	0	0	0	0	0	0	0	0	0	0	0	0	0	0	0	0	0	0		2085, 2086, 2372, 2373, 2730, 2731, 2732, 2735, 2736, 2737, 2738, 2739, 2845, 2846, 2847, 2848, 2849, 2850	yNaa30(19), yNaa30∆(16), hNaa30(22)	S100000(3), P100000(6), Total extract(4), P2000(9), P100000ins(16), P2000ins(19)	64	(13C2D3)Ace(1)	(13C2D3)Ace(1)	(13C2D3)Ace(2)	(13C2D3)Ace(2)	(13C2D3)Ace(1)	(13C2D3)Ace(2)	(13C2D3)Ace(1)	(13C2D3)Ace(1)	(13C2D3)Ace(2)	(13C2D3)Ace(2)	(13C2D3)Ace(3)	(13C2D3)Ace(4)	(13C2D3)Ace(6)	(13C2D3)Ace(3)
	M	AKTLAQGR	A	K	2	9	NatA	P13483	DATI_YEAST	DATI	Oligo(A)/oligo(T)-binding protein	(13C2D3)Ace(20)	-	0	0	0	0	0	0	0	0	0	0	0	-	0	0	-	-	0		2086, 2372, 2373, 2730, 2731, 2732, 2735, 2736, 2737, 2738, 2739, 2846, 2847, 2850	yNaa30∆(6), yNaa30(6), hNaa30(8)	S100000(2), P100000(5), Total extract(7), P2000(3), P100000ins(2), P2000ins(1)	64		(13C2D3)Ace(1)	(13C2D3)Ace(2)	(13C2D3)Ace(1)	(13C2D3)Ace(3)	(13C2D3)Ace(2)	(13C2D3)Ace(2)	(13C2D3)Ace(1)	(13C2D3)Ace(2)	(13C2D3)Ace(1)	(13C2D3)Ace(1)	(13C2D3)Ace(1)		(13C2D3)Ace(1)
	M	AKTTKR	A	K	2	7	NatA	P47124	HOC1_YEAST	HOC1	Putative glycosyltransferase HOC1	(13C2D3)Ace(12)	-	-	-	-	-	0	-	-	-	0	0	0	0	0	0	0	0	0		2736, 2737, 2738, 2739, 2845, 2846, 2847, 2848, 2849, 2850	hNaa30(6), yNaa30(3), yNaa30∆(3)	P100000(1), P2000(3), P100000ins(3), P2000ins(5)	41									(13C2D3)Ace(1)	(13C2D3)Ace(1)	(13C2D3)Ace(1)	(13C2D3)Ace(1)	(13C2D3)Ace(1)	(13C2D3)Ace(1)
	M	AKVHGSLAR	A	K	2	10	NatA	P0CX33	RS30A_YEAST	RS30A	40S ribosomal protein S30-A	(13C2D3)Ace(10)	0	0	-	0	0	0	0	-	-	-	-	-	-	0	-	-	-	-	P0CX34 (2-10)	2085, 2086, 2372, 2373, 2730, 2736, 2846	yNaa30(4), yNaa30∆(5), hNaa30(1)	S100000(4), P100000(3), Total extract(1), P100000ins(2)	80	(13C2D3)Ace(2)	(13C2D3)Ace(2)	(13C2D3)Ace(1)	(13C2D3)Ace(1)	(13C2D3)Ace(1)				(13C2D3)Ace(1)					(13C2D3)Ace(2)
	M	ALEEVVR	A	L	2	8	NatA	P09959	SWI6_YEAST	SWI6	Regulatory protein SWI6	(13C2D3)Ace(13)	0	0	0	0	0	-	0	0	-	0	0	0	0	0	-	-	-	-		2085, 2086, 2372, 2373, 2730, 2731, 2735, 2737, 2738, 2739, 2845, 2846	yNaa30(5), yNaa30∆(6), hNaa30(2)	S100000(3), P100000(2), Total extract(2), P2000(4), P100000ins(2)	65	(13C2D3)Ace(1)	(13C2D3)Ace(1)	(13C2D3)Ace(1)	(13C2D3)Ace(1)	(13C2D3)Ace(1)	(13C2D3)Ace(1)		(13C2D3)Ace(1)		(13C2D3)Ace(1)	(13C2D3)Ace(2)	(13C2D3)Ace(1)	(13C2D3)Ace(1)	(13C2D3)Ace(1)
	M	ALEPIDYTTHSR	A	L	2	13	NatA	P15891	ABP1_YEAST	ABP1	Actin-binding protein	Ace(5)	1	1	-	-	-	-	-	-	-	-	-	-	-	-	-	-	-	-		2085, 2086	yNaa30(2), yNaa30∆(3)	S100000(5)	79	Ace(2)	Ace(3)
	M	ALGNEINITNKLKR	A	L	2	15	NatA	P38805	RPF1_YEAST	RPF1	Ribosome production factor 1	(13C2D3)Ace(16)	-	-	-	0	0	0	0.0188383	0.03	0.03	0	0	0	-	-	-	0	0	0		2372, 2373, 2730, 2731, 2732, 2736, 2737, 2738, 2739, 2848, 2849, 2850	yNaa30(6), yNaa30∆(5), hNaa30(5)	P100000(3), Total extract(4), P2000(5), P2000ins(4)	83			(13C2D3)Ace(1)	(13C2D3)Ace(1)	(13C2D3)Ace(2)	(13C2D3)Ace(1)	(13C2D3)Ace(1)		(13C2D3)Ace(1)	(13C2D3)Ace(1)	(13C2D3)Ace(2)	(13C2D3)Ace(2)
	M	ALPIEGKLSMANNR	A	L	2	15	NatA	P38835	YHT1_YEAST	YHT1	PH domain-containing protein YHR131C	Ace(8), (13C2D3)Ace(5)	-	-	-	-	0.558481	-	-	-	0.68	-	0.51	0.53	-	-	0.51	0.53	0.52	0.51		2373, 2732, 2737, 2738, 2739, 2847, 2848, 2849, 2850	yNaa30∆(4), hNaa30(5), yNaa30(4)	P100000(1), Total extract(1), P2000(4), P100000ins(2), P2000ins(5)	64				Ace(1)			Ace(1)			Ace(1), (13C2D3)Ace(1)	Ace(1)	(13C2D3)Ace(1)
	M	ALTQFENDLEILR	A	L	2	14	NatA	Q04638	ITT1_YEAST	ITT1	Translation termination inhibitor protein ITT1	Ace(5), (13C2D3)Ace(1)	-	-	-	-	-	-	0.827574	0.75	-	-	-	0.66	-	-	-	0.63	-	0.64		2730, 2731, 2739, 2848, 2850	yNaa30(2), yNaa30∆(1), hNaa30(3)	Total extract(2), P2000(1), P2000ins(3)	75					Ace(1)	Ace(1)						Ace(1)
	M	AMNTGGFDSMQR	A	M	2	13	NatA	P48563	MON2_YEAST	MON2	Protein MON2	Ace(38)	-	-	1	1	1	1	1	1	1	1	1	1	1	1	1	1	1	1		2372, 2373, 2730, 2731, 2732, 2735, 2736, 2737, 2738, 2739, 2845, 2846, 2847, 2848, 2849, 2850	yNaa30(9), yNaa30∆(11), hNaa30(18)	P100000(6), Total extract(5), S100000(1), P2000(13), P100000ins(8), P2000ins(5)	100			Ace(2)	Ace(2)	Ace(1)	Ace(2)	Ace(2)	Ace(1)	Ace(2)	Ace(2)	Ace(4)	Ace(7)	Ace(2)	Ace(2)
	M	ANDLVQAR	A	N	2	9	NatA	P39516	RS14B_YEAST	RS14B	40S ribosomal protein S14-B	(13C2D3)Ace(84), Ace(56)	0.331305	0.316133	0.13	N.D.	0.24	0.33	0.287375	0.29	0.46	0.33	0.32	0.29	0.28	0.27	0.25	0.29	0.28	0.25		2085, 2086, 2372, 2373, 2730, 2731, 2732, 2735, 2736, 2737, 2738, 2739, 2845, 2846, 2847, 2848, 2849, 2850	yNaa30(40), yNaa30∆(45), hNaa30(55)	S100000(14), P100000(57), Total extract(27), P2000(14), P100000ins(22), P2000ins(6)	82	Ace(1), (13C2D3)Ace(2)	Ace(1), (13C2D3)Ace(2)	Ace(8), (13C2D3)Ace(5)	Ace(8), (13C2D3)Ace(13)	(13C2D3)Ace(7), Ace(3)	(13C2D3)Ace(5), Ace(1)	Ace(4), (13C2D3)Ace(7)	Ace(4), (13C2D3)Ace(4)	(13C2D3)Ace(12), Ace(11)	(13C2D3)Ace(4), Ace(2)	Ace(2), (13C2D3)Ace(2)	(13C2D3)Ace(2), Ace(2)	Ace(2), (13C2D3)Ace(4)	Ace(3), (13C2D3)Ace(6)
	M	ANDQDPNKSLINDALTR	A	N	2	18	NatA	Q08966	PCL8_YEAST	PCL8	PHO85 cyclin-8	Ace(6)	-	-	0.51	-	-	-	-	0.75	0.56	-	-	-	-	-	-	-	-	-		2731, 2732, 2735	yNaa30∆(2), hNaa30(4)	Total extract(4), S100000(2)	81						Ace(2)	Ace(2)	Ace(2)
	M	ANFFVR	A	N	2	7	NatA	Q03880	PKR1_YEAST	PKR1	V-type ATPase assembly factor PKR1	(13C2D3)Ace(12), Ace(7)	-	-	-	-	-	-	-	0	-	-	-	-	-	0.2	N.D.	0.24	N.D.	N.D.		2731, 2845, 2846, 2847, 2848, 2849, 2850	yNaa30∆(5), yNaa30(4), hNaa30(10)	Total extract(1), P100000ins(9), P2000ins(9)	53						(13C2D3)Ace(1)							Ace(2), (13C2D3)Ace(1)	Ace(2), (13C2D3)Ace(1)
	M	ANPFSR	A	N	2	7	NatA	P36107	AUR1_YEAST	AUR1	Inositol phosphorylceramide synthase catalytic subunit AUR1	(13C2D3)Ace(2)	-	-	-	0.21063	-	-	-	-	-	-	-	-	-	-	-	-	-	0.23		2372, 2850	yNaa30(1), hNaa30(1)	P100000(1), P2000ins(1)	40			(13C2D3)Ace(1)
	M	ANPTTGKSSIR	A	N	2	12	NatA	P13259	PCY1_YEAST	PCY1	Choline-phosphate cytidylyltransferase	(13C2D3)Ace(25)	0.0265513	0.0233891	0	0	0	0	0.0273829	0.06	0.05	0	0	0.03	0.03	0.04	0	-	0	0.02		2085, 2086, 2372, 2373, 2730, 2731, 2732, 2735, 2736, 2737, 2738, 2739, 2845, 2846, 2847, 2849, 2850	yNaa30(7), yNaa30∆(9), hNaa30(9)	S100000(3), P100000(4), Total extract(3), P2000(6), P100000ins(7), P2000ins(2)	94	(13C2D3)Ace(1)	(13C2D3)Ace(1)	(13C2D3)Ace(1)	(13C2D3)Ace(1)	(13C2D3)Ace(1)	(13C2D3)Ace(1)	(13C2D3)Ace(1)	(13C2D3)Ace(1)	(13C2D3)Ace(2)	(13C2D3)Ace(2)	(13C2D3)Ace(2)	(13C2D3)Ace(2)	(13C2D3)Ace(2)	(13C2D3)Ace(3)
	M	ANQKQMR	A	N	2	8	NatA	Q12044	RCN2_YEAST	RCN2	Regulator of calcineurin 2	(13C2D3)Ace(1)	-	-	-	-	-	-	-	-	-	-	-	-	-	-	-	-	-	N.D.		2850	hNaa30(1)	P2000ins(1)	52
	M	ANSKFGYVR	A	N	2	10	NatA	P53215	THG1_YEAST	THG1	tRNA(His) guanylyltransferase	Ace(16)	≥ 92.7104865855975%	0.966323	-	N.D.	1	0.97	-	-	-	-	-	1	1	0.98	1	0.97	0.96963	1		2085, 2086, 2372, 2373, 2736, 2739, 2845, 2846, 2847, 2848, 2849, 2850	yNaa30(6), yNaa30∆(5), hNaa30(5)	S100000(2), P100000(5), P2000(2), P100000ins(4), P2000ins(3)	68	Ace(1)	Ace(1)	Ace(2)	Ace(2)					Ace(1)			Ace(2)	Ace(2)	Ace(1)
	M	ANSLDR	A	N	2	7	NatA	Q06697	CDC73_YEAST	CDC73	Cell division control protein 73	(13C2D3)Ace(3)	-	-	0.04	0.0325602	0.0377913	-	-	-	-	-	-	-	-	-	-	-	-	-		2372, 2373, 2735	yNaa30(1), yNaa30∆(1), hNaa30(1)	P100000(2), S100000(1)	46			(13C2D3)Ace(1)	(13C2D3)Ace(1)				(13C2D3)Ace(1)
	M	ANYTKTAILSVYDKTGLLDLAR	A	N	2	23	NatA	P38009	PUR92_YEAST	PUR92	Bifunctional purine biosynthesis protein ADE17	(13C2D3)Ace(9)	0.123102	-	-	-	-	0.13	0.112008	0.13	-	-	-	0.08	-	-	-	-	-	-		2085, 2730, 2731, 2736, 2739	yNaa30(3), yNaa30∆(3), hNaa30(3)	S100000(1), Total extract(5), P100000(2), P2000(1)	116	(13C2D3)Ace(1)				(13C2D3)Ace(2)	(13C2D3)Ace(3)			(13C2D3)Ace(2)			(13C2D3)Ace(1)
	M	APGKKVAPAPFGAKSTKSNKTR	A	P	2	23	NatA	P17076	RL8A_YEAST	RL8A	60S ribosomal protein L8-A	(13C2D3)Ace(8)	-	-	-	-	-	-	0	0	-	-	-	-	0	0	0	0	-	0		2730, 2731, 2845, 2846, 2847, 2848, 2850	yNaa30(4), yNaa30∆(2), hNaa30(2)	Total extract(2), P100000ins(3), P2000ins(3)	56					(13C2D3)Ace(1)	(13C2D3)Ace(1)							(13C2D3)Ace(1)	(13C2D3)Ace(1)
	M	APKKPSKR	A	P	2	9	NatA	A7A239	LOC1_YEAS7	LOC1	60S ribosomal subunit assembly/export protein LOC1	(13C2D3)Ace(6)	-	-	-	0	0	-	0	-	-	0	0	0	-	-	-	-	-	-		2372, 2373, 2730, 2737, 2738, 2739	yNaa30(3), yNaa30∆(2), hNaa30(1)	P100000(2), Total extract(1), P2000(3)	40			(13C2D3)Ace(1)	(13C2D3)Ace(1)	(13C2D3)Ace(1)					(13C2D3)Ace(1)	(13C2D3)Ace(1)	(13C2D3)Ace(1)
	M	APLTKKTNGKR	A	P	2	12	NatA	Q04373	PUF6_YEAST	PUF6	Pumilio homology domain family member 6	(13C2D3)Ace(29)	-	0	0	0	0	0	0	-	0	0	0	0	0	0	0	0	0	0		2086, 2372, 2373, 2730, 2732, 2735, 2736, 2737, 2738, 2739, 2845, 2846, 2847, 2848, 2849, 2850	yNaa30∆(10), yNaa30(10), hNaa30(9)	S100000(4), P100000(6), Total extract(4), P2000(4), P100000ins(7), P2000ins(4)	81		(13C2D3)Ace(2)	(13C2D3)Ace(2)	(13C2D3)Ace(3)	(13C2D3)Ace(2)		(13C2D3)Ace(2)	(13C2D3)Ace(2)	(13C2D3)Ace(1)	(13C2D3)Ace(2)	(13C2D3)Ace(1)	(13C2D3)Ace(1)	(13C2D3)Ace(3)	(13C2D3)Ace(2)
	M	APSAKATAAKKAVVKGTNGKKALKVR	A	P	2	27	NatA	P04456	RL25_YEAST	RL25	60S ribosomal protein L25	(13C2D3)Ace(77)	0	-	0	-	-	0	0	0	0	0	0	0	-	-	-	-	-	-		2085, 2730, 2731, 2732, 2735, 2736, 2737, 2738, 2739	yNaa30(23), yNaa30∆(23), hNaa30(31)	S100000(2), Total extract(59), P100000(2), P2000(14)	83	(13C2D3)Ace(1)				(13C2D3)Ace(17)	(13C2D3)Ace(20)	(13C2D3)Ace(22)	(13C2D3)Ace(1)	(13C2D3)Ace(2)	(13C2D3)Ace(5)	(13C2D3)Ace(3)	(13C2D3)Ace(6)
	M	APSIATVKIAR	A	P	2	12	NatA	P39735	SAW1_YEAST	SAW1	Single-strand annealing weakened protein 1	(13C2D3)Ace(7)	0	0	-	-	-	-	0	0	-	-	0	0	-	-	-	-	-	-		2085, 2086, 2730, 2731, 2738, 2739	yNaa30(3), yNaa30∆(3), hNaa30(1)	S100000(3), Total extract(2), P2000(2)	60	(13C2D3)Ace(2)	(13C2D3)Ace(1)			(13C2D3)Ace(1)	(13C2D3)Ace(1)					(13C2D3)Ace(1)	(13C2D3)Ace(1)
	M	APTISKR	A	P	2	8	NatA	P53930	AF9_YEAST	AF9	Protein AF-9 homolog	(13C2D3)Ace(6)	-	-	-	0	0	-	0	-	-	0	-	0	-	-	-	-	0	-		2372, 2373, 2730, 2737, 2739, 2849	yNaa30(3), yNaa30∆(2), hNaa30(1)	P100000(2), Total extract(1), P2000(2), P2000ins(1)	54			(13C2D3)Ace(1)	(13C2D3)Ace(1)	(13C2D3)Ace(1)					(13C2D3)Ace(1)		(13C2D3)Ace(1)
	M	APTNLTKKPSQYKQSSR	A	P	2	18	NatA	Q12080	NOP53_YEAST	NOP53	Ribosome biogenesis protein NOP53	(13C2D3)Ace(19)	-	-	0	-	0	0	0	0	0	0	0	0	0	-	-	-	0	0		2373, 2730, 2731, 2732, 2735, 2736, 2737, 2738, 2739, 2845, 2849, 2850	yNaa30∆(5), yNaa30(6), hNaa30(8)	P100000(3), Total extract(5), S100000(1), P2000(4), P100000ins(2), P2000ins(4)	65				(13C2D3)Ace(1)	(13C2D3)Ace(2)	(13C2D3)Ace(1)	(13C2D3)Ace(2)	(13C2D3)Ace(1)	(13C2D3)Ace(2)	(13C2D3)Ace(2)	(13C2D3)Ace(1)	(13C2D3)Ace(1)	(13C2D3)Ace(2)
	M	APTQLDIKVKALKR	A	P	2	15	NatA	P48606	TBCA_YEAST	TBCA	Tubulin-specific chaperone A	(13C2D3)Ace(92)	0	0	0	-	-	0	0	0	0	0	-	0	-	-	-	-	-	-		2085, 2086, 2730, 2731, 2732, 2735, 2736, 2737, 2738, 2739	yNaa30(27), yNaa30∆(13), hNaa30(52)	S100000(22), Total extract(45), P100000(17), P2000(8)	80	(13C2D3)Ace(2)	(13C2D3)Ace(2)			(13C2D3)Ace(20)	(13C2D3)Ace(10)	(13C2D3)Ace(15)	(13C2D3)Ace(18)	(13C2D3)Ace(17)	(13C2D3)Ace(5)	(13C2D3)Ace(1)	(13C2D3)Ace(2)
	M	APVTIEKFVNQEER	A	P	2	15	NatA	Q06408	ARO10_YEAST	ARO10	Transaminated amino acid decarboxylase	(13C2D3)Ace(8)	0	0	0	-	0	-	0	-	0	-	-	0	-	-	0	-	-	-		2085, 2086, 2373, 2730, 2732, 2735, 2739, 2847	yNaa30(2), yNaa30∆(2), hNaa30(4)	S100000(3), P100000(1), Total extract(2), P2000(1), P100000ins(1)	82	(13C2D3)Ace(1)	(13C2D3)Ace(1)		(13C2D3)Ace(1)	(13C2D3)Ace(1)		(13C2D3)Ace(1)	(13C2D3)Ace(1)				(13C2D3)Ace(1)
	M	APVVISESEEDEDR	A	P	2	15	NatA	Q04673	SSL1_YEAST	SSL1	Suppressor of stem-loop protein 1	(13C2D3)Ace(1)	-	-	-	-	-	0	-	-	-	-	-	-	-	-	-	-	-	-		2736	hNaa30(1)	P100000(1)	63									(13C2D3)Ace(1)
	M	AQALNSTNIAFFR	A	Q	2	14	NatA	P47155	ILM1_YEAST	ILM1	Protein ILM1	(13C2D3)Ace(1)	-	-	-	-	-	-	-	-	-	-	-	-	-	-	-	0	-	-		2848	yNaa30(1)	P2000ins(1)	50
	M	AQFSDIDKLAVSTLR	A	Q	2	16	NatA	P33315	TKT2_YEAST	TKT2	Transketolase 2	Ace(12)	0.75321	-	-	-	-	-	0.829389	0.78	-	-	0.704878	-	-	-	-	0.87	-	-		2085, 2730, 2731, 2738, 2848	yNaa30(4), yNaa30∆(8)	S100000(1), Total extract(9), P2000(1), P2000ins(1)	96	Ace(1)				Ace(2)	Ace(7)					Ace(1)
	M	ASEKEIR	A	S	2	8	NatA	P08524	FPPS_YEAST	FPPS	Farnesyl pyrophosphate synthase	(13C2D3)Ace(24), Ace(32)	0.604828	0.603708	0.59	0.573814	0.597488	0.58	0.668359	0.62	0.62	0.59	0.6	0.58	0.58	0.59	0.59	0.58	0.59	0.58		2085, 2086, 2372, 2373, 2730, 2731, 2732, 2735, 2736, 2737, 2738, 2739, 2845, 2846, 2847, 2848, 2849, 2850	yNaa30(13), yNaa30∆(20), hNaa30(23)	S100000(15), P100000(5), Total extract(16), P2000(11), P100000ins(5), P2000ins(4)	57	Ace(2), (13C2D3)Ace(2)	Ace(2), (13C2D3)Ace(2)	Ace(1)	Ace(1), (13C2D3)Ace(1)	Ace(2), (13C2D3)Ace(2)	Ace(5), (13C2D3)Ace(3)	Ace(3), (13C2D3)Ace(1)	Ace(3), (13C2D3)Ace(4)	Ace(1), (13C2D3)Ace(1)	Ace(1), (13C2D3)Ace(1)	Ace(2), (13C2D3)Ace(1)	(13C2D3)Ace(2), Ace(4)	Ace(1)	(13C2D3)Ace(1), Ace(1)
	M	ASIDAFSDLER	A	S	2	12	NatA	P40014	SPC25_YEAST	SPC25	Kinetochore protein SPC25	Ace(32)	1	1	1	1	1	1	1	1	1	1	1	1	1	1	1	1	1	1		2085, 2086, 2372, 2373, 2730, 2731, 2732, 2735, 2736, 2737, 2738, 2739, 2845, 2846, 2847, 2848, 2849, 2850	yNaa30(9), yNaa30∆(10), hNaa30(13)	S100000(6), P100000(5), Total extract(4), P2000(5), P100000ins(7), P2000ins(5)	98	Ace(1)	Ace(1)	Ace(2)	Ace(2)	Ace(1)	Ace(1)	Ace(2)	Ace(4)	Ace(1)	Ace(1)	Ace(2)	Ace(2)	Ace(2)	Ace(2)
	M	ASIGSQVR	A	S	2	9	NatA	P43535	GCN20_YEAST	GCN20	Protein GCN20	Ace(29)	1	1	1	1	1	1	1	1	1	1	1	1	1	1	1	1	1	1		2085, 2086, 2372, 2373, 2730, 2731, 2732, 2735, 2736, 2737, 2738, 2739, 2845, 2846, 2847, 2848, 2849, 2850	yNaa30(11), yNaa30∆(9), hNaa30(9)	S100000(6), P100000(6), Total extract(5), P2000(3), P100000ins(6), P2000ins(3)	77	Ace(2)	Ace(1)	Ace(3)	Ace(2)	Ace(2)	Ace(2)	Ace(1)	Ace(3)	Ace(1)	Ace(1)	Ace(1)	Ace(1)	Ace(2)	Ace(2)
	M	ASITFR	A	S	2	7	NatA	P34216	EDE1_YEAST	EDE1	EH domain-containing and endocytosis protein 1	Ace(4)	-	1	-	-	-	-	-	1	-	-	-	1	-	-	-	-	-	-		2086, 2731, 2739	yNaa30∆(2), hNaa30(2)	S100000(1), Total extract(1), P2000(2)	50		Ace(1)				Ace(1)						Ace(2)
	M	ASKTLR	A	S	2	7	NatA	P32452	PHA2_YEAST	PHA2	Putative prephenate dehydratase	Ace(2)	-	0.902313	0.88	-	-	-	-	-	-	-	-	-	-	-	-	-	-	-		2086, 2735	yNaa30∆(1), hNaa30(1)	S100000(2)	48		Ace(1)						Ace(1)
	M	ASLPKR	A	S	2	7	NatA	P52490	UBC13_YEAST	UBC13	Ubiquitin-conjugating enzyme E2 13	Ace(6)	1	1	1	-	-	-	-	1	-	-	-	-	-	-	-	-	-	-		2085, 2086, 2731, 2735	yNaa30(1), yNaa30∆(2), hNaa30(3)	S100000(5), Total extract(1)	46	Ace(1)	Ace(1)				Ace(1)		Ace(3)
	M	ASNEVLVLR	A	S	2	10	NatA	P38011	GBLP_YEAST	GBLP	Guanine nucleotide-binding protein subunit beta-like protein	Ace(405)	1	1	1	1	1	1	1	1	1	1	1	1	1	1	1	1	1	1		2085, 2086, 2372, 2373, 2730, 2731, 2732, 2735, 2736, 2737, 2738, 2739, 2845, 2846, 2847, 2848, 2849, 2850	yNaa30(132), yNaa30∆(137), hNaa30(136)	S100000(61), P100000(130), Total extract(72), P2000(43), P100000ins(60), P2000ins(39)	79	Ace(26)	Ace(15)	Ace(38)	Ace(58)	Ace(15)	Ace(13)	Ace(44)	Ace(20)	Ace(34)	Ace(17)	Ace(16)	Ace(10)	Ace(22)	Ace(19)
	M	ASQATTLR	A	S	2	9	NatA	P42944	GZF3_YEAST	GZF3	Protein GZF3	Ace(7), (13C2D3)Ace(1)	-	-	-	-	-	-	0.967159	-	0.94	-	0.95	0.97	0.85	0.86	0.86	-	-	-		2730, 2732, 2738, 2739, 2845, 2846, 2847	yNaa30(2), hNaa30(3), yNaa30∆(3)	Total extract(2), P2000(2), P100000ins(4)	70					Ace(1)		Ace(1)				Ace(1)	Ace(1)	Ace(1)	Ace(1), (13C2D3)Ace(1)
	M	ASSVPGPIDLPESR	A	S	2	15	NatA	Q12029	FSF1_YEAST	FSF1	Probable mitochondrial transport protein FSF1	Ace(10)	-	-	-	-	-	-	-	-	-	-	-	-	-	1	1	1	1	1		2846, 2847, 2848, 2849, 2850	yNaa30∆(4), hNaa30(2), yNaa30(4)	P100000ins(2), P2000ins(8)	66														Ace(1)
	M	ASTAPNEQFPSCVR	A	S	2	15	NatA	P39083	RGA1_YEAST	RGA1	Rho-type GTPase-activating protein 1	Ace(7)	-	-	-	-	1	1	1	1	-	1	-	1	-	-	-	-	-	1		2373, 2730, 2731, 2736, 2737, 2739, 2850	yNaa30∆(2), yNaa30(2), hNaa30(3)	P100000(2), Total extract(2), P2000(2), P2000ins(1)	92				Ace(1)	Ace(1)	Ace(1)			Ace(1)	Ace(1)		Ace(1)
	M	ASTELSLKR	A	S	2	10	NatA	Q03465	RPN4_YEAST	RPN4	Protein RPN4	Ace(1)	-	-	-	-	-	-	-	1	-	-	-	-	-	-	-	-	-	-		2731	yNaa30∆(1)	Total extract(1)	42						Ace(1)
	M	ASTSNTFPPSQSNSSNNLPTSR	A	S	2	23	NatA	A6ZLF4	SDS24_YEAS7	SDS24	Protein SDS24	Ace(3)	-	-	1	1	-	-	-	-	-	-	-	-	-	-	-	-	-	-		2372, 2735	yNaa30(1), hNaa30(2)	P100000(1), S100000(2)	51			Ace(1)					Ace(2)
	M	ASVLLPQLR	A	S	2	10	NatA	Q06819	DIB1_YEAST	DIB1	Spliceosomal protein DIB1	Ace(5)	-	1	-	1	1	-	-	-	-	1	-	-	-	-	-	-	-	-		2086, 2372, 2373, 2737	yNaa30∆(3), yNaa30(2)	S100000(1), P100000(3), P2000(1)	51		Ace(1)	Ace(1)	Ace(2)						Ace(1)
	M	ASVNNYQVDCGSR	A	S	2	14	NatA	P46983	ATG36_YEAST	ATG36	Autophagy-related protein 36	Ace(1)	-	-	-	-	-	-	-	-	-	-	-	-	-	-	-	-	-	1		2850	hNaa30(1)	P2000ins(1)	51
	M	ASVPKR	A	S	2	7	NatA	Q01919	KIN4_YEAST	KIN4	Serine/threonine-protein kinase KIN4	Ace(3)	-	-	-	-	-	-	-	-	-	-	-	-	-	-	1	-	-	1		2847, 2850	hNaa30(3)	P100000ins(2), P2000ins(1)	42
	M	ATFNPQNEMENQAR	A	T	2	15	NatA	Q12515	PAR32_YEAST	PAR32	Protein PAR32	Ace(66)	1	1	1	1	1	1	1	1	1	1	1	1	-	1	1	1	1	-		2085, 2086, 2372, 2373, 2730, 2731, 2732, 2735, 2736, 2737, 2738, 2739, 2846, 2847, 2848, 2849	yNaa30(20), yNaa30∆(22), hNaa30(24)	S100000(10), P100000(16), Total extract(21), P2000(12), P100000ins(4), P2000ins(3)	93	Ace(3)	Ace(2)	Ace(5)	Ace(6)	Ace(7)	Ace(9)	Ace(5)	Ace(5)	Ace(5)	Ace(3)	Ace(3)	Ace(6)		Ace(1)
	M	ATIAPTAPITPPMESTGDR	A	T	2	20	NatA	P07259	PYR1_YEAST	PYR1	Protein URA2	Ace(70)	-	1	1	1	1	1	1	1	1	1	1	1	1	1	1	1	1	1		2086, 2372, 2373, 2730, 2731, 2732, 2735, 2736, 2737, 2738, 2739, 2845, 2846, 2847, 2848, 2849, 2850	yNaa30∆(17), yNaa30(20), hNaa30(33)	S100000(8), P100000(25), Total extract(11), P2000(9), P100000ins(10), P2000ins(7)	76		Ace(1)	Ace(12)	Ace(9)	Ace(3)	Ace(2)	Ace(6)	Ace(7)	Ace(4)	Ace(1)	Ace(2)	Ace(6)	Ace(3)	Ace(2)
	M	ATIEDIKETALIPFQKHR	A	T	2	19	NatA	P40084	RTR1_YEAST	RTR1	RNA polymerase II subunit B1 CTD phosphatase RTR1	Ace(2)	1	1	-	-	-	-	-	-	-	-	-	-	-	-	-	-	-	-		2085, 2086	yNaa30(1), yNaa30∆(1)	S100000(2)	43	Ace(1)	Ace(1)
	M	ATKQLLR	A	T	2	8	NatA	P40099	FTHC_YEAST	FTHC	5-formyltetrahydrofolate cyclo-ligase	Ace(17)	-	1	1	1	1	1	-	-	-	1	1	1	-	-	1	-	1	1		2086, 2372, 2373, 2735, 2736, 2737, 2738, 2739, 2847, 2849, 2850	yNaa30∆(5), yNaa30(4), hNaa30(8)	S100000(2), P100000(5), P2000(7), P100000ins(1), P2000ins(2)	58		Ace(1)	Ace(1)	Ace(1)				Ace(1)	Ace(3)	Ace(3)	Ace(2)	Ace(2)
	M	ATLEELDAQTLPGDDELDQEILNLSTQELQTR	A	T	2	33	NatA	P33297	PRS6A_YEAST	PRS6A	26S protease regulatory subunit 6A	Ace(20)	1	1	1	1	-	1	1	1	-	-	1	1	-	-	-	-	-	-		2085, 2086, 2372, 2730, 2731, 2735, 2736, 2738, 2739	yNaa30(4), yNaa30∆(8), hNaa30(8)	S100000(7), P100000(3), Total extract(4), P2000(6)	95	Ace(2)	Ace(2)	Ace(1)		Ace(1)	Ace(3)		Ace(3)	Ace(2)		Ace(3)	Ace(3)
	M	ATNLTSLKPPFKVKAR	A	T	2	17	NatA	Q07533	CYK3_YEAST	CYK3	Cytokinesis protein 3	Ace(16)	1	-	1	0.967828	1	1	1	1	-	1	1	1	-	-	-	-	-	-		2085, 2372, 2373, 2730, 2731, 2735, 2736, 2737, 2738, 2739	yNaa30(8), yNaa30∆(4), hNaa30(4)	S100000(2), P100000(6), Total extract(4), P2000(4)	74	Ace(1)		Ace(2)	Ace(2)	Ace(3)	Ace(1)		Ace(1)	Ace(2)	Ace(2)	Ace(1)	Ace(1)
	M	ATPSNKR	A	T	2	8	NatA	Q03532	HAS1_YEAST	HAS1	ATP-dependent RNA helicase HAS1	Ace(1), (13C2D3)Ace(1)	-	-	-	-	-	-	-	-	-	-	-	0.49	0.36	-	-	-	-	-		2739, 2845	hNaa30(1), yNaa30(1)	P2000(1), P100000ins(1)	40												Ace(1)	(13C2D3)Ace(1)
	M	ATPSTGANNSIPAVR	A	T	2	16	NatA	P38987	TEM1_YEAST	TEM1	Protein TEM1	Ace(12)	-	-	-	1	1	1	1	1	-	-	-	1	1	1	1	-	1	1		2372, 2373, 2730, 2731, 2736, 2739, 2845, 2846, 2847, 2849, 2850	yNaa30(3), yNaa30∆(4), hNaa30(5)	P100000(3), Total extract(2), P2000(1), P100000ins(3), P2000ins(3)	72			Ace(1)	Ace(1)	Ace(1)	Ace(1)			Ace(1)			Ace(1)	Ace(1)	Ace(1)
	M	ATQALEDITER	A	T	2	12	NatA	P25591	VAC17_YEAST	VAC17	vacuole-related protein 17	Ace(13)	-	-	-	N.D.	1	1	-	1	1	-	-	1	1	1	1	1	1	1		2372, 2373, 2731, 2732, 2736, 2739, 2845, 2846, 2847, 2848, 2849, 2850	yNaa30(3), yNaa30∆(5), hNaa30(5)	P100000(3), Total extract(2), P2000(1), P100000ins(3), P2000ins(4)	89			Ace(1)	Ace(1)		Ace(1)	Ace(1)		Ace(1)			Ace(1)	Ace(1)	Ace(1)
	M	ATSVKR	A	T	2	7	NatA	P53254	UTP22_YEAST	UTP22	U3 small nucleolar RNA-associated protein 22	Ace(7), (13C2D3)Ace(4)	-	-	0.05	-	-	0.05	0.0868435	0.126278	-	0.07	0.07	0.15	-	-	-	-	-	-		2730, 2731, 2735, 2736, 2737, 2738, 2739	yNaa30(3), yNaa30∆(2), hNaa30(6)	Total extract(2), S100000(1), P100000(3), P2000(5)	46					Ace(1)	Ace(1)		Ace(1)	Ace(1), (13C2D3)Ace(2)	(13C2D3)Ace(1), Ace(1)	Ace(1)	(13C2D3)Ace(1), Ace(1)
	M	AVDVPR	A	V	2	7	NatA	A6ZV87	VMA21_YEAS7	VMA21	Vacuolar ATPase assembly integral membrane protein VMA21	(13C2D3)Ace(8)	-	-	-	-	-	-	-	0.05	-	0.0747684	0.04	-	-	-	0.08	-	0.0779237	N.D.		2731, 2737, 2738, 2847, 2849, 2850	yNaa30∆(3), yNaa30(1), hNaa30(4)	Total extract(1), P2000(2), P100000ins(2), P2000ins(3)	44						(13C2D3)Ace(1)				(13C2D3)Ace(1)	(13C2D3)Ace(1)
	M	AVEEGGCVTKR	A	V	2	12	NatA	P52492	UBC11_YEAST	UBC11	Ubiquitin-conjugating enzyme E2-18 kDa	(13C2D3)Ace(1)	-	-	-	-	-	-	-	-	-	-	-	-	-	0	-	-	-	-		2846	yNaa30∆(1)	P100000ins(1)	54														(13C2D3)Ace(1)
	M	AVEEIASR	A	V	2	9	NatA	P22213	SLY1_YEAST	SLY1	Protein SLY1	(13C2D3)Ace(31)	0	0	0	0	0	0	0	0	0	0	0	0	0	0	0	0	0	0		2085, 2086, 2372, 2373, 2730, 2731, 2732, 2735, 2736, 2737, 2738, 2739, 2845, 2846, 2847, 2848, 2849, 2850	yNaa30(8), yNaa30∆(10), hNaa30(13)	S100000(7), P100000(3), Total extract(4), P2000(9), P100000ins(4), P2000ins(4)	74	(13C2D3)Ace(2)	(13C2D3)Ace(2)	(13C2D3)Ace(1)	(13C2D3)Ace(1)	(13C2D3)Ace(1)	(13C2D3)Ace(2)	(13C2D3)Ace(1)	(13C2D3)Ace(3)	(13C2D3)Ace(1)	(13C2D3)Ace(2)	(13C2D3)Ace(3)	(13C2D3)Ace(4)	(13C2D3)Ace(1)	(13C2D3)Ace(1)
	M	AVGKNKR	A	V	2	8	NatA	A6ZM02	RS3A2_YEAS7	RS3A2	40S ribosomal protein S1-B	(13C2D3)Ace(173)	0	0	0	0	0	0	0	0	0	0	0	0	0	0	0	0	0	0	P33442 (2-8)	2085, 2086, 2372, 2373, 2730, 2731, 2732, 2735, 2736, 2737, 2738, 2739, 2845, 2846, 2847, 2848, 2849, 2850	yNaa30(49), yNaa30∆(53), hNaa30(71)	S100000(18), P100000(40), Total extract(33), P2000(18), P100000ins(33), P2000ins(31)	52	(13C2D3)Ace(3)	(13C2D3)Ace(8)	(13C2D3)Ace(12)	(13C2D3)Ace(9)	(13C2D3)Ace(10)	(13C2D3)Ace(11)	(13C2D3)Ace(12)	(13C2D3)Ace(7)	(13C2D3)Ace(19)	(13C2D3)Ace(7)	(13C2D3)Ace(5)	(13C2D3)Ace(6)	(13C2D3)Ace(12)	(13C2D3)Ace(15)
	M	AVIKKGAR	A	V	2	9	NatA	A6ZZJ1	MYO3_YEAS7	MYO3	Myosin-3	(13C2D3)Ace(5)	-	-	-	-	-	-	-	-	-	-	-	-	-	-	0	-	-	0		2847, 2850	hNaa30(5)	P100000ins(3), P2000ins(2)	73
	M	AVIPAKKR	A	V	2	9	NatA	Q06339	TFC6_YEAST	TFC6	Transcription factor tau 91 kDa subunit	(13C2D3)Ace(10)	-	-	-	0	0	0	0	-	0	0	0	0	-	-	0	-	-	-		2372, 2373, 2730, 2732, 2736, 2737, 2738, 2739, 2847	yNaa30(3), yNaa30∆(2), hNaa30(5)	P100000(4), Total extract(2), P2000(3), P100000ins(1)	40			(13C2D3)Ace(1)	(13C2D3)Ace(1)	(13C2D3)Ace(1)		(13C2D3)Ace(1)		(13C2D3)Ace(2)	(13C2D3)Ace(1)	(13C2D3)Ace(1)	(13C2D3)Ace(1)
	M	AVKGLGKPDQVYDGSKIR	A	V	2	19	NatA	P50861	RIB4_YEAST	RIB4	6,7-dimethyl-8-ribityllumazine synthase	(13C2D3)Ace(43)	0	0	0	-	-	-	0	0	0	0	0	0	0	0	0	0	0	0		2085, 2086, 2730, 2731, 2732, 2735, 2737, 2738, 2739, 2845, 2846, 2847, 2848, 2849, 2850	yNaa30(20), yNaa30∆(9), hNaa30(14)	S100000(16), Total extract(12), P2000(6), P100000ins(4), P2000ins(5)	101	(13C2D3)Ace(8)	(13C2D3)Ace(1)			(13C2D3)Ace(7)	(13C2D3)Ace(4)	(13C2D3)Ace(1)	(13C2D3)Ace(7)		(13C2D3)Ace(2)	(13C2D3)Ace(1)	(13C2D3)Ace(3)	(13C2D3)Ace(2)	(13C2D3)Ace(1)
	M	AVKTGIAIGLNKGKKVTQMTPAPKISYKKGAASNR	A	V	2	36	NatA	O14455	RL36B_YEAST	RL36B	60S ribosomal protein L36-B	(13C2D3)Ace(8), Ace(1)	-	-	-	-	-	-	0	0.08	-	-	-	0.06	-	-	-	-	-	-		2730, 2731, 2739	yNaa30(2), yNaa30∆(6), hNaa30(1)	Total extract(8), P2000(1)	87					(13C2D3)Ace(2)	(13C2D3)Ace(5), Ace(1)						(13C2D3)Ace(1)
	M	AVLCGVCGIKEFKYKCPR	A	V	2	19	NatA	P38772	BCD1_YEAST	BCD1	Box C/D snoRNA protein 1	(13C2D3)Ace(1)	-	-	-	-	-	-	0	-	-	-	-	-	-	-	-	-	-	-		2730	yNaa30(1)	Total extract(1)	44					(13C2D3)Ace(1)
	M	AVNPELAPFTLSR	A	V	2	14	NatA	P38042	CDC27_YEAST	CDC27	Anaphase-promoting complex subunit CDC27	Ace(14)	-	-	-	1	1	1	1	-	1	-	-	1	1	1	1	1	-	1		2372, 2373, 2730, 2732, 2736, 2739, 2845, 2846, 2847, 2848, 2850	yNaa30(6), yNaa30∆(2), hNaa30(6)	P100000(3), Total extract(2), P2000(1), P100000ins(5), P2000ins(3)	100			Ace(1)	Ace(1)	Ace(1)		Ace(1)		Ace(1)			Ace(1)	Ace(2)	Ace(1)
	M	AVPGYYELYR	A	V	2	11	NatA	P32774	T2AG_YEAST	T2AG	Transcription initiation factor IIA subunit 2	(13C2D3)Ace(16)	0.0484166	0.0310203	0.06	0.05	0.04	-	-	0.05	-	0.04	0.05	0.05	0.05	-	0.0258558	-	-	0.03		2085, 2086, 2372, 2373, 2731, 2735, 2737, 2738, 2739, 2845, 2847, 2850	yNaa30(5), yNaa30∆(5), hNaa30(6)	S100000(6), P100000(2), Total extract(1), P2000(4), P100000ins(2), P2000ins(1)	63	(13C2D3)Ace(2)	(13C2D3)Ace(2)	(13C2D3)Ace(1)	(13C2D3)Ace(1)		(13C2D3)Ace(1)		(13C2D3)Ace(2)		(13C2D3)Ace(1)	(13C2D3)Ace(1)	(13C2D3)Ace(2)	(13C2D3)Ace(1)
	M	AVQTPR	A	V	2	7	NatA	P38374	YSY6_YEAST	YSY6	Protein YSY6	(13C2D3)Ace(13)	-	-	-	0	0	-	-	-	-	0	-	0	0	-	0	0	0	0		2372, 2373, 2737, 2739, 2845, 2847, 2848, 2849, 2850	yNaa30(5), yNaa30∆(2), hNaa30(6)	P100000(2), P2000(2), P100000ins(3), P2000ins(6)	54			(13C2D3)Ace(1)	(13C2D3)Ace(1)						(13C2D3)Ace(1)		(13C2D3)Ace(1)	(13C2D3)Ace(1)
	M	AVSKVYAR	A	V	2	9	NatA	P00924	ENO1_YEAST	ENO1	Enolase 1	(13C2D3)Ace(1142)	0	0	0	0	0	0	0	0	0	0	0	0	0	0	0	0	0	0	P00925 (2-9)	2085, 2086, 2372, 2373, 2730, 2731, 2732, 2735, 2736, 2737, 2738, 2739, 2845, 2846, 2847, 2848, 2849, 2850	yNaa30(377), yNaa30∆(346), hNaa30(419)	S100000(424), P100000(110), Total extract(264), P2000(177), P100000ins(98), P2000ins(69)	77	(13C2D3)Ace(153)	(13C2D3)Ace(95)	(13C2D3)Ace(24)	(13C2D3)Ace(45)	(13C2D3)Ace(85)	(13C2D3)Ace(100)	(13C2D3)Ace(79)	(13C2D3)Ace(176)	(13C2D3)Ace(41)	(13C2D3)Ace(51)	(13C2D3)Ace(56)	(13C2D3)Ace(70)	(13C2D3)Ace(34)	(13C2D3)Ace(31)
	M	AVSNNNNNNNSKER	A	V	2	15	NatA	Q3E795	YL361_YEAST	YL361	Uncharacterized protein YLR361C-A	(13C2D3)Ace(46), Ace(5)	0.0324858	-	0.07	0.0379561	0.0378598	0.03	0.089846	0.11	0.05	0.04	0.05	0.05	0.04	0.04	0.03	0.05	0.04	-		2085, 2372, 2373, 2730, 2731, 2732, 2735, 2736, 2737, 2738, 2739, 2845, 2846, 2847, 2848, 2849	yNaa30(18), yNaa30∆(15), hNaa30(18)	S100000(8), P100000(8), Total extract(17), P2000(7), P100000ins(4), P2000ins(7)	104	(13C2D3)Ace(2)		(13C2D3)Ace(2)	(13C2D3)Ace(2)	(13C2D3)Ace(5), Ace(1)	(13C2D3)Ace(5), Ace(2)	(13C2D3)Ace(4)	(13C2D3)Ace(5), Ace(1)	(13C2D3)Ace(4)	(13C2D3)Ace(2)	(13C2D3)Ace(2)	(13C2D3)Ace(3)	(13C2D3)Ace(2)	(13C2D3)Ace(1)
	M	AYADSPENAIAVIKQR	A	Y	2	17	NatA	P34110	VPS35_YEAST	VPS35	Vacuolar protein sorting-associated protein 35	(13C2D3)Ace(22), Ace(1)	-	N.D.	N.D.	0.13218	0.109481	-	0.10463	0.1	0.1	0.1	0.12	0.11	0.1	-	0.100025	0.1	0.09	0.09		2086, 2372, 2373, 2730, 2731, 2732, 2735, 2737, 2738, 2739, 2845, 2847, 2848, 2849, 2850	yNaa30∆(7), yNaa30(7), hNaa30(9)	S100000(2), P100000(5), Total extract(4), P2000(5), P100000ins(3), P2000ins(4)	83		(13C2D3)Ace(1)	(13C2D3)Ace(2)	(13C2D3)Ace(2), Ace(1)	(13C2D3)Ace(1)	(13C2D3)Ace(1)	(13C2D3)Ace(2)	(13C2D3)Ace(1)		(13C2D3)Ace(2)	(13C2D3)Ace(1)	(13C2D3)Ace(2)	(13C2D3)Ace(1)
	M	AYNQEDSKR	A	Y	2	10	NatA	P38337	SHG1_YEAST	SHG1	COMPASS component SHG1	Ace(16), (13C2D3)Ace(16)	0.534191	0.536545	0.57	0.334437	0.328701	0.35	0.669872	0.74	0.46	0.4	0.41	0.44	0.44	0.42	-	-	-	N.D.		2085, 2086, 2372, 2373, 2730, 2731, 2732, 2735, 2736, 2737, 2738, 2739, 2845, 2846, 2850	yNaa30(12), yNaa30∆(9), hNaa30(11)	S100000(6), P100000(7), Total extract(8), P2000(5), P100000ins(4), P2000ins(2)	76	Ace(1), (13C2D3)Ace(1)	(13C2D3)Ace(1), Ace(1)	Ace(1), (13C2D3)Ace(1)	(13C2D3)Ace(1), Ace(1)	Ace(3), (13C2D3)Ace(1)	Ace(1), (13C2D3)Ace(1)	Ace(1), (13C2D3)Ace(1)	(13C2D3)Ace(1), Ace(1)	(13C2D3)Ace(2), Ace(1)	Ace(1), (13C2D3)Ace(1)	(13C2D3)Ace(1)	Ace(1), (13C2D3)Ace(1)	(13C2D3)Ace(1), Ace(1)	Ace(1), (13C2D3)Ace(1)
	M	CESSNKTENDIVR	C	E	2	14	NatA	P40083	YEW7_YEAST	YEW7	Uncharacterized protein YEL137C	(13C2D3)Ace(3)	-	-	-	0.11066	-	-	0.23516	-	-	-	-	-	0.08	-	-	-	-	-		2372, 2730, 2845	yNaa30(3)	P100000(1), Total extract(1), P100000ins(1)	77			(13C2D3)Ace(1)		(13C2D3)Ace(1)								(13C2D3)Ace(1)
	M	CGIFAAFR	C	G	2	9	NatA	P49089	ASNS1_YEAST	ASNS1	Asparagine synthetase [glutamine-hydrolyzing] 1	(13C2D3)Ace(15)	0	0	0	-	0	0	0	0	0	0	0	0	-	-	-	-	-	-		2085, 2086, 2373, 2730, 2731, 2732, 2735, 2736, 2737, 2738, 2739	yNaa30(5), yNaa30∆(4), hNaa30(6)	S100000(6), P100000(2), Total extract(4), P2000(3)	77	(13C2D3)Ace(2)	(13C2D3)Ace(1)		(13C2D3)Ace(1)	(13C2D3)Ace(2)	(13C2D3)Ace(1)	(13C2D3)Ace(1)	(13C2D3)Ace(3)	(13C2D3)Ace(1)	(13C2D3)Ace(1)	(13C2D3)Ace(1)	(13C2D3)Ace(1)
	M	CGIFGYCNYLVER	C	G	2	14	NatA	P14742	GFA1_YEAST	GFA1	Glutamine--fructose-6-phosphate aminotransferase [isomerizing]	(13C2D3)Ace(8)	-	0	0	-	-	-	0	0	-	0	0	0	-	-	-	-	-	-		2086, 2730, 2731, 2735, 2737, 2738, 2739	yNaa30∆(4), yNaa30(2), hNaa30(2)	S100000(2), Total extract(3), P2000(3)	104		(13C2D3)Ace(1)			(13C2D3)Ace(1)	(13C2D3)Ace(2)		(13C2D3)Ace(1)		(13C2D3)Ace(1)	(13C2D3)Ace(1)	(13C2D3)Ace(1)
	M	CILMATR	C	I	2	8	NatA	P53275	YG37_YEAST	YG37	Uncharacterized protein YGR127W	(13C2D3)Ace(8)	0	-	0	-	0	-	0	0	-	0	0	0	-	-	-	-	-	-		2085, 2373, 2730, 2731, 2735, 2737, 2738, 2739	yNaa30(3), yNaa30∆(3), hNaa30(2)	S100000(2), P100000(1), Total extract(2), P2000(3)	59	(13C2D3)Ace(1)			(13C2D3)Ace(1)	(13C2D3)Ace(1)	(13C2D3)Ace(1)		(13C2D3)Ace(1)		(13C2D3)Ace(1)	(13C2D3)Ace(1)	(13C2D3)Ace(1)
	M	CSAGGIR	C	S	2	8	NatA	Q12513	TMA17_YEAST	TMA17	Translation machinery-associated protein 17	Ace(3)	-	-	-	-	0.65	-	0.552121	0.61	-	-	-	-	-	-	-	-	-	-		2373, 2730, 2731	yNaa30∆(2), yNaa30(1)	P100000(1), Total extract(2)	48				Ace(1)	Ace(1)	Ace(1)
	M	GAKSVTASSSKKIKNR	G	A	2	17	NatA	P53632	PAP2_YEAST	PAP2	Poly(A) RNA polymerase protein 2	(13C2D3)Ace(8)	-	-	-	-	-	-	0.031918	0.04	0	-	0	0	-	-	-	-	-	-		2730, 2731, 2732, 2738, 2739	yNaa30(1), yNaa30∆(4), hNaa30(3)	Total extract(3), P2000(5)	100					(13C2D3)Ace(1)	(13C2D3)Ace(1)	(13C2D3)Ace(1)				(13C2D3)Ace(3)	(13C2D3)Ace(2)
	M	GATKILMDSTHFNEIR	G	A	2	17	NatA	P41807	VATH_YEAST	VATH	V-type proton ATPase subunit H	(13C2D3)Ace(7)	0	0	-	-	-	-	-	-	-	-	-	-	-	-	-	-	-	-		2085, 2086	yNaa30(4), yNaa30∆(3)	S100000(7)	78	(13C2D3)Ace(4)	(13C2D3)Ace(3)
	M	GAYKYLEELER	G	A	2	12	NatA	P54780	RL15B_YEAST	RL15B	60S ribosomal protein L15-B	(13C2D3)Ace(26)	-	0	-	-	0	0	0	0	0	0	0	0	0	0	0	0	0	0		2086, 2373, 2730, 2731, 2732, 2736, 2737, 2738, 2739, 2845, 2846, 2847, 2848, 2849, 2850	yNaa30∆(9), yNaa30(6), hNaa30(11)	S100000(1), P100000(3), Total extract(8), P2000(5), P100000ins(4), P2000ins(5)	88		(13C2D3)Ace(1)		(13C2D3)Ace(1)	(13C2D3)Ace(2)	(13C2D3)Ace(4)	(13C2D3)Ace(2)		(13C2D3)Ace(2)	(13C2D3)Ace(1)	(13C2D3)Ace(1)	(13C2D3)Ace(3)	(13C2D3)Ace(1)	(13C2D3)Ace(1)
	M	GAYKYLEELQR	G	A	2	12	NatA	P05748	RL15A_YEAST	RL15A	60S ribosomal protein L15-A	(13C2D3)Ace(371)	0	0	0	0	0	0	0	0	0	0	0	0	0	0	0	0	0	0		2085, 2086, 2372, 2373, 2730, 2731, 2732, 2735, 2736, 2737, 2738, 2739, 2845, 2846, 2847, 2848, 2849, 2850	yNaa30(93), yNaa30∆(133), hNaa30(145)	S100000(9), P100000(46), Total extract(47), P2000(41), P100000ins(113), P2000ins(115)	88	(13C2D3)Ace(2)	(13C2D3)Ace(3)	(13C2D3)Ace(6)	(13C2D3)Ace(4)	(13C2D3)Ace(20)	(13C2D3)Ace(19)	(13C2D3)Ace(8)	(13C2D3)Ace(4)	(13C2D3)Ace(36)	(13C2D3)Ace(6)	(13C2D3)Ace(7)	(13C2D3)Ace(28)	(13C2D3)Ace(16)	(13C2D3)Ace(54)
	M	GDEKLSR	G	D	2	8	NatA	A6ZQG7	HAL5_YEAS7	HAL5	Serine/threonine-protein kinase HAL5	(13C2D3)Ace(9), Ace(3)	-	0.127635	-	0.116896	0.114944	0.12	0.269549	0.25	-	0.14	0.16	0.14	-	-	0.1	-	-	-		2086, 2372, 2373, 2730, 2731, 2736, 2737, 2738, 2739, 2847	yNaa30∆(5), yNaa30(3), hNaa30(4)	S100000(1), P100000(4), Total extract(3), P2000(3), P100000ins(1)	48		(13C2D3)Ace(1)	(13C2D3)Ace(1)	(13C2D3)Ace(1)	(13C2D3)Ace(1)	Ace(1), (13C2D3)Ace(1)			Ace(1), (13C2D3)Ace(1)	(13C2D3)Ace(1)	(13C2D3)Ace(1)	Ace(1)
	M	GDLTEELSIPDNAQDLSKLLR	G	D	2	22	NatA	P47108	URB2_YEAST	URB2	Nucleolar pre-ribosomal-associated protein 2	(13C2D3)Ace(6)	-	-	-	-	-	-	0.0559441	-	0.08	-	-	0.06	-	-	-	-	-	≤10%		2730, 2732, 2739, 2850	yNaa30(2), hNaa30(4)	Total extract(4), P2000(1), P2000ins(1)	90					(13C2D3)Ace(2)		(13C2D3)Ace(2)					(13C2D3)Ace(1)
	M	GEEHKPLLDASGVDPR	G	E	2	17	NatA	P25694	CDC48_YEAST	CDC48	Cell division control protein 48	(13C2D3)Ace(4)	0	0	-	-	-	-	-	-	-	-	-	-	-	-	-	-	-	-		2085, 2086	yNaa30(2), yNaa30∆(2)	S100000(4)	76	(13C2D3)Ace(2)	(13C2D3)Ace(2)
	M	GEGLLDLR	G	E	2	9	NatA	P25338	YGB0_YEAST	YGB0	Uncharacterized endoplasmic reticulum membrane protein YGL010W	(13C2D3)Ace(14), Ace(1)	-	-	-	0	0	0	0	0	-	0	0	0	0	0	0	0.02	0	0		2372, 2373, 2730, 2731, 2736, 2737, 2738, 2739, 2845, 2846, 2847, 2848, 2849, 2850	yNaa30(6), yNaa30∆(5), hNaa30(4)	P100000(3), Total extract(2), P2000(3), P100000ins(3), P2000ins(4)	71			(13C2D3)Ace(1)	(13C2D3)Ace(1)	(13C2D3)Ace(1)	(13C2D3)Ace(1)			(13C2D3)Ace(1)	(13C2D3)Ace(1)	(13C2D3)Ace(1)	(13C2D3)Ace(1)	(13C2D3)Ace(1)	(13C2D3)Ace(1)
	M	GFFIPQSSLGNLKLYKYQSDDR	G	F	2	23	NatA	P17898	CPT1_YEAST	CPT1	Cholinephosphotransferase 1	(13C2D3)Ace(5)	-	-	-	-	-	-	0	-	-	-	-	0	-	-	-	0	-	0		2730, 2739, 2848, 2850	yNaa30(3), hNaa30(2)	Total extract(1), P2000(1), P2000ins(3)	58					(13C2D3)Ace(1)							(13C2D3)Ace(1)
	M	GFSSGKSTKKKPLLFDIR	G	F	2	19	NatA	P43602	ROG3_YEAST	ROG3	Protein ROG3	(13C2D3)Ace(5)	-	-	-	-	-	-	0.229145	-	-	-	-	0	-	-	-	0.15	0	N.D.		2730, 2739, 2848, 2849, 2850	yNaa30(2), hNaa30(2), yNaa30∆(1)	Total extract(1), P2000(1), P2000ins(3)	63					(13C2D3)Ace(1)							(13C2D3)Ace(1)
	M	GGEVLNNEGMPLAELKQETIPISR	G	G	2	25	NatA	P39933	TF3A_YEAST	TF3A	Transcription factor IIIA	(13C2D3)Ace(5)	-	-	0	-	0	-	0	-	0	-	-	0	-	-	-	-	-	-		2373, 2730, 2732, 2735, 2739	yNaa30∆(1), yNaa30(1), hNaa30(3)	P100000(1), Total extract(2), S100000(1), P2000(1)	74				(13C2D3)Ace(1)	(13C2D3)Ace(1)		(13C2D3)Ace(1)	(13C2D3)Ace(1)				(13C2D3)Ace(1)
	M	GGILKNPLALSPEQLAQQDPETLEEFR	G	G	2	28	NatA	P41818	GLC8_YEAST	GLC8	Protein GLC8	(13C2D3)Ace(14)	0.0606549	0.0595191	0.04	-	-	-	0.0872698	0.11	0.07	0.07	-	0.05	-	-	-	-	-	-		2085, 2086, 2730, 2731, 2732, 2735, 2737, 2739	yNaa30(4), yNaa30∆(4), hNaa30(6)	S100000(7), Total extract(5), P2000(2)	130	(13C2D3)Ace(1)	(13C2D3)Ace(2)			(13C2D3)Ace(2)	(13C2D3)Ace(2)	(13C2D3)Ace(1)	(13C2D3)Ace(4)		(13C2D3)Ace(1)		(13C2D3)Ace(1)
	M	GIADGQR	G	I	2	8	NatA	Q12674	ATC8_YEAST	ATC8	Probable phospholipid-transporting ATPase DNF3	(13C2D3)Ace(3)	-	-	-	-	-	-	-	-	-	-	-	-	-	-	0	0	0	-		2847, 2848, 2849	hNaa30(1), yNaa30(1), yNaa30∆(1)	P100000ins(1), P2000ins(2)	49
	M	GIFQSIEEANNTSER	G	I	2	16	NatA	Q04003	SAS4_YEAST	SAS4	Something about silencing protein 4	(13C2D3)Ace(22)	-	0	0	0	0	0	0	0	0	0	0	0	0	0	0	0	0	0		2086, 2372, 2373, 2730, 2731, 2732, 2735, 2736, 2737, 2738, 2739, 2845, 2846, 2847, 2848, 2849, 2850	yNaa30∆(6), yNaa30(5), hNaa30(11)	S100000(2), P100000(7), Total extract(3), P2000(4), P100000ins(3), P2000ins(3)	106		(13C2D3)Ace(1)	(13C2D3)Ace(1)	(13C2D3)Ace(1)	(13C2D3)Ace(1)	(13C2D3)Ace(1)	(13C2D3)Ace(1)	(13C2D3)Ace(1)	(13C2D3)Ace(5)	(13C2D3)Ace(1)	(13C2D3)Ace(1)	(13C2D3)Ace(2)	(13C2D3)Ace(1)	(13C2D3)Ace(1)
	M	GIIDKIKAIEEEMAR	G	I	2	16	NatA	P53295	RBG2_YEAST	RBG2	Ribosome-interacting GTPase 2	(13C2D3)Ace(11)	0	-	0	-	-	0	0	0	-	-	-	0	-	-	-	0	-	0		2085, 2730, 2731, 2735, 2736, 2739, 2848, 2850	yNaa30(3), yNaa30∆(2), hNaa30(6)	S100000(2), Total extract(3), P100000(1), P2000(3), P2000ins(2)	82	(13C2D3)Ace(1)				(13C2D3)Ace(1)	(13C2D3)Ace(2)		(13C2D3)Ace(1)	(13C2D3)Ace(1)			(13C2D3)Ace(3)
	M	GILDSLKKPVNIKSSLPKFSR	G	I	2	22	NatA	P47072	YJB6_YEAST	YJB6	Uncharacterized protein YJL016W	(13C2D3)Ace(1)	-	-	-	-	-	-	-	0	-	-	-	-	-	-	-	-	-	-		2731	yNaa30∆(1)	Total extract(1)	42						(13C2D3)Ace(1)
	M	GINNPIPR	G	I	2	9	NatA	A7A261	LSB3_YEAS7	LSB3	Protein YSC84	(13C2D3)Ace(22)	0	0	0	0	0	0	0	0	0	-	0	0	0	0	0	-	-	-	P43603 (2-9)	2085, 2086, 2372, 2373, 2730, 2731, 2732, 2735, 2736, 2738, 2739, 2845, 2846, 2847	yNaa30(4), yNaa30∆(8), hNaa30(10)	S100000(3), P100000(6), Total extract(4), P2000(5), P100000ins(4)	58	(13C2D3)Ace(1)	(13C2D3)Ace(1)	(13C2D3)Ace(1)	(13C2D3)Ace(2)	(13C2D3)Ace(1)	(13C2D3)Ace(2)	(13C2D3)Ace(1)	(13C2D3)Ace(1)	(13C2D3)Ace(3)		(13C2D3)Ace(2)	(13C2D3)Ace(3)	(13C2D3)Ace(1)	(13C2D3)Ace(1)
	M	GIPGLLPQLKR	G	I	2	12	NatA	Q12086	DIN7_YEAST	DIN7	DNA damage-inducible protein DIN7	(13C2D3)Ace(1)	-	-	-	-	-	-	-	-	-	-	-	-	-	-	-	0	-	-		2848	yNaa30(1)	P2000ins(1)	41
	M	GIPKFFR	G	I	2	8	NatA	P22147	XRN1_YEAST	XRN1	5'-3' exoribonuclease 1	(13C2D3)Ace(16)	0	0	0	0	0	0	0	0	-	0	0	0	-	-	-	0	0	-		2085, 2086, 2372, 2373, 2730, 2731, 2735, 2736, 2737, 2738, 2739, 2848, 2849	yNaa30(5), yNaa30∆(5), hNaa30(6)	S100000(3), P100000(4), Total extract(2), P2000(5), P2000ins(2)	45	(13C2D3)Ace(1)	(13C2D3)Ace(1)	(13C2D3)Ace(1)	(13C2D3)Ace(1)	(13C2D3)Ace(1)	(13C2D3)Ace(1)		(13C2D3)Ace(1)	(13C2D3)Ace(2)	(13C2D3)Ace(1)	(13C2D3)Ace(1)	(13C2D3)Ace(3)
	M	GIQEKTLGIR	G	I	2	11	NatA	Q06616	YP174_YEAST	YP174	Nuclear envelope protein YPR174C	(13C2D3)Ace(23)	0	0	0	0	0	0	0	0	0	0	0	0	0	0	0	0	0	0		2085, 2086, 2372, 2373, 2730, 2731, 2732, 2735, 2736, 2737, 2738, 2739, 2845, 2846, 2847, 2848, 2849, 2850	yNaa30(7), yNaa30∆(8), hNaa30(8)	S100000(3), P100000(3), Total extract(5), P2000(3), P100000ins(5), P2000ins(4)	76	(13C2D3)Ace(1)	(13C2D3)Ace(1)	(13C2D3)Ace(1)	(13C2D3)Ace(1)	(13C2D3)Ace(1)	(13C2D3)Ace(3)	(13C2D3)Ace(1)	(13C2D3)Ace(1)	(13C2D3)Ace(1)	(13C2D3)Ace(1)	(13C2D3)Ace(1)	(13C2D3)Ace(1)	(13C2D3)Ace(2)	(13C2D3)Ace(1)
	M	GISSKNGPKKMGR	G	I	2	14	NatA	P05085	ARGR2_YEAST	ARGR2	Arginine metabolism regulation protein II	(13C2D3)Ace(9)	-	-	-	-	-	0	-	-	0	-	-	-	0	0	0	0	0	0		2732, 2736, 2845, 2846, 2847, 2848, 2849, 2850	hNaa30(4), yNaa30(3), yNaa30∆(2)	Total extract(1), P100000(1), P100000ins(3), P2000ins(4)	62							(13C2D3)Ace(1)		(13C2D3)Ace(1)				(13C2D3)Ace(1)	(13C2D3)Ace(1)
	M	GKAKKTR	G	K	2	8	NatA	Q05498	FCF1_YEAST	FCF1	rRNA-processing protein FCF1	(13C2D3)Ace(38)	-	0	-	0	0	0	-	0	-	0	0	0	0	0	0	0	0	0		2086, 2372, 2373, 2731, 2736, 2737, 2738, 2739, 2845, 2846, 2847, 2848, 2849, 2850	yNaa30∆(16), yNaa30(10), hNaa30(12)	S100000(1), P100000(3), Total extract(2), P2000(5), P100000ins(10), P2000ins(17)	49		(13C2D3)Ace(1)	(13C2D3)Ace(1)	(13C2D3)Ace(1)		(13C2D3)Ace(2)			(13C2D3)Ace(1)	(13C2D3)Ace(1)	(13C2D3)Ace(2)	(13C2D3)Ace(2)	(13C2D3)Ace(3)	(13C2D3)Ace(5)
	M	GKCSMKKKGVGKNVGVGKKVQKKR	G	K	2	25	NatA	Q2V2Q1	ADF1_YEAST	ADF1	Antisense of depressing factor protein 1	(13C2D3)Ace(3)	-	-	-	-	-	-	-	0	-	-	-	-	-	-	-	-	-	-		2731, 2732	yNaa30∆(2), hNaa30(1)	Total extract(3)	50						(13C2D3)Ace(2)	(13C2D3)Ace(1)
	M	GKFEQKER	G	K	2	9	NatA	P38284	ICS2_YEAST	ICS2	Increased copper sensitivity protein 2	(13C2D3)Ace(19)	-	-	-	-	0	0	0	0	0	0	0	0	0	0	0	0	0	0		2373, 2730, 2731, 2732, 2736, 2737, 2738, 2739, 2845, 2846, 2847, 2848, 2849, 2850	yNaa30∆(5), yNaa30(6), hNaa30(8)	P100000(3), Total extract(4), P2000(4), P100000ins(5), P2000ins(3)	59				(13C2D3)Ace(1)	(13C2D3)Ace(1)	(13C2D3)Ace(1)	(13C2D3)Ace(2)		(13C2D3)Ace(2)	(13C2D3)Ace(2)	(13C2D3)Ace(1)	(13C2D3)Ace(1)	(13C2D3)Ace(2)	(13C2D3)Ace(1)
	M	GKGAAKYGFKSGVFPTTR	G	K	2	19	NatA	P17558	RTPT_YEAST	RTPT	37S ribosomal protein PET123, mitochondrial	(13C2D3)Ace(15)	-	-	-	-	-	-	0	0	-	0	0	0	-	-	-	-	-	0		2730, 2731, 2737, 2738, 2739, 2850	yNaa30(6), yNaa30∆(3), hNaa30(6)	Total extract(5), P2000(8), P2000ins(2)	92					(13C2D3)Ace(4)	(13C2D3)Ace(1)				(13C2D3)Ace(2)	(13C2D3)Ace(2)	(13C2D3)Ace(4)
	M	GKGKPR	G	K	2	7	NatA	P0CX29	RS23A_YEAST	RS23A	40S ribosomal protein S23-A	(13C2D3)Ace(4)	0	-	-	-	-	-	-	-	-	0	0	-	-	-	-	-	-	0	P0CX30 (2-7)	2085, 2737, 2738, 2850	yNaa30(2), yNaa30∆(1), hNaa30(1)	S100000(1), P2000(2), P2000ins(1)	34	(13C2D3)Ace(1)									(13C2D3)Ace(1)	(13C2D3)Ace(1)
	M	GKGTPSFGKR	G	K	2	11	NatA	P49166	RL37A_YEAST	RL37A	60S ribosomal protein L37-A	(13C2D3)Ace(653), Ace(1)	0	0	0	0	0	0	0	0	0	0	0	0	0	0	0	0	0	0	P51402 (2-11)	2085, 2086, 2372, 2373, 2730, 2731, 2732, 2735, 2736, 2737, 2738, 2739, 2845, 2846, 2847, 2848, 2849, 2850	yNaa30(194), yNaa30∆(189), hNaa30(271)	S100000(28), P100000(218), Total extract(190), P2000(84), P100000ins(79), P2000ins(55)	87	(13C2D3)Ace(4)	(13C2D3)Ace(7)	(13C2D3)Ace(61)	(13C2D3)Ace(68)	(13C2D3)Ace(47)	(13C2D3)Ace(58)	(13C2D3)Ace(85)	(13C2D3)Ace(17)	(13C2D3)Ace(88), Ace(1)	(13C2D3)Ace(33)	(13C2D3)Ace(29)	(13C2D3)Ace(22)	(13C2D3)Ace(33)	(13C2D3)Ace(15)
	M	GKKNTKGGKKGR	G	K	2	13	NatA	P38912	IF1A_YEAST	IF1A	Eukaryotic translation initiation factor 1A	(13C2D3)Ace(107)	0	0	0	0	0	0	0	0	0	0	0	0	0	0	0	-	0	0		2085, 2086, 2372, 2373, 2730, 2731, 2732, 2735, 2736, 2737, 2738, 2739, 2845, 2846, 2847, 2849, 2850	yNaa30(28), yNaa30∆(31), hNaa30(48)	S100000(14), P100000(17), Total extract(54), P2000(12), P100000ins(7), P2000ins(3)	88	(13C2D3)Ace(3)	(13C2D3)Ace(2)	(13C2D3)Ace(1)	(13C2D3)Ace(3)	(13C2D3)Ace(19)	(13C2D3)Ace(16)	(13C2D3)Ace(19)	(13C2D3)Ace(9)	(13C2D3)Ace(13)	(13C2D3)Ace(2)	(13C2D3)Ace(6)	(13C2D3)Ace(4)	(13C2D3)Ace(3)	(13C2D3)Ace(3)
	M	GKKTFR	G	K	2	7	NatA	P38208	POP8_YEAST	POP8	Ribonucleases P/MRP protein subunit POP8	(13C2D3)Ace(9)	-	-	-	-	-	-	-	-	-	-	-	-	0	0	0	0	0	N.D.		2737, 2845, 2846, 2847, 2848, 2849, 2850	yNaa30(5), yNaa30∆(2), hNaa30(2)	P2000(1), P100000ins(4), P2000ins(4)	45										(13C2D3)Ace(1)			(13C2D3)Ace(2)	(13C2D3)Ace(1)
	M	GKSAVIFVER	G	K	2	11	NatA	P34162	MED20_YEAST	MED20	Mediator of RNA polymerase II transcription subunit 20	(13C2D3)Ace(32)	0	0	0	0	0	0	0	0	0	0	0	0	0	0	0	0	0	0		2085, 2086, 2372, 2373, 2730, 2731, 2732, 2735, 2736, 2737, 2738, 2739, 2845, 2846, 2847, 2848, 2849, 2850	yNaa30(9), yNaa30∆(10), hNaa30(13)	S100000(5), P100000(5), Total extract(4), P2000(8), P100000ins(5), P2000ins(5)	92	(13C2D3)Ace(1)	(13C2D3)Ace(2)	(13C2D3)Ace(1)	(13C2D3)Ace(1)	(13C2D3)Ace(2)	(13C2D3)Ace(1)	(13C2D3)Ace(1)	(13C2D3)Ace(2)	(13C2D3)Ace(3)	(13C2D3)Ace(2)	(13C2D3)Ace(2)	(13C2D3)Ace(4)	(13C2D3)Ace(1)	(13C2D3)Ace(2)
	M	GKSHGYR	G	K	2	8	NatA	Q02753	RL21A_YEAST	RL21A	60S ribosomal protein L21-A	(13C2D3)Ace(2)	-	-	-	-	-	-	-	0	-	-	-	-	-	0	-	-	-	-	Q12672 (2-8)	2731, 2846	yNaa30∆(2)	Total extract(1), P100000ins(1)	46						(13C2D3)Ace(1)								(13C2D3)Ace(1)
	M	GKSSKDKR	G	K	2	9	NatA	P38238	TRM7_YEAST	TRM7	tRNA (cytidine(32)/guanosine(34)-2'-O)-methyltransferase	(13C2D3)Ace(24)	0	0	0	-	0	0	0	0	0	0	-	0	0	0	0	0	0	0		2085, 2086, 2373, 2730, 2731, 2732, 2735, 2736, 2737, 2738, 2739, 2845, 2846, 2847, 2848, 2849, 2850	yNaa30(8), yNaa30∆(8), hNaa30(8)	S100000(4), P100000(2), Total extract(7), P2000(3), P100000ins(4), P2000ins(4)	55	(13C2D3)Ace(1)	(13C2D3)Ace(1)		(13C2D3)Ace(1)	(13C2D3)Ace(3)	(13C2D3)Ace(3)	(13C2D3)Ace(1)	(13C2D3)Ace(2)	(13C2D3)Ace(1)	(13C2D3)Ace(1)	(13C2D3)Ace(1)	(13C2D3)Ace(1)	(13C2D3)Ace(2)	(13C2D3)Ace(1)
	M	GKTADNHGPVR	G	K	2	12	NatA	Q99321	DDP1_YEAST	DDP1	Diphosphoinositol polyphosphate phosphohydrolase DDP1	(13C2D3)Ace(2)	0	0	-	-	-	-	-	-	-	-	-	-	-	-	-	-	-	-		2085, 2086	yNaa30(1), yNaa30∆(1)	S100000(2)	46	(13C2D3)Ace(1)	(13C2D3)Ace(1)
	M	GKTKTR	G	K	2	7	NatA	A6ZPV9	NOP9_YEAS7	NOP9	Nucleolar protein 9	(13C2D3)Ace(7)	-	-	-	-	-	-	-	0	-	-	-	0	-	0	0	0	0	-		2731, 2738, 2739, 2846, 2847, 2848, 2849	yNaa30∆(4), hNaa30(2), yNaa30(1)	Total extract(1), P2000(2), P100000ins(2), P2000ins(2)	35						(13C2D3)Ace(1)					(13C2D3)Ace(1)	(13C2D3)Ace(1)		(13C2D3)Ace(1)
	M	GKTQKKNSKGR	G	K	2	12	NatA	P25582	SPB1_YEAST	SPB1	27S pre-rRNA (guanosine(2922)-2'-O)-methyltransferase	(13C2D3)Ace(41)	0	-	0	0	0	0	0	0	0	0	0	0	0	0	0	0	0	0		2085, 2372, 2373, 2730, 2731, 2732, 2735, 2736, 2737, 2738, 2739, 2845, 2846, 2847, 2848, 2849, 2850	yNaa30(13), yNaa30∆(12), hNaa30(16)	S100000(2), P100000(6), Total extract(7), P2000(5), P100000ins(10), P2000ins(11)	87	(13C2D3)Ace(1)		(13C2D3)Ace(1)	(13C2D3)Ace(2)	(13C2D3)Ace(3)	(13C2D3)Ace(2)	(13C2D3)Ace(2)	(13C2D3)Ace(1)	(13C2D3)Ace(3)	(13C2D3)Ace(2)	(13C2D3)Ace(2)	(13C2D3)Ace(1)	(13C2D3)Ace(3)	(13C2D3)Ace(3)
	M	GKVILITGASR	G	K	2	12	NatA	P40580	BZRD_YEAST	BZRD	Benzil reductase ((S)-benzoin forming) IRC24	(13C2D3)Ace(8)	0	0	0	-	-	-	0	0	-	-	-	0	-	-	-	-	-	-		2085, 2086, 2730, 2731, 2735, 2738, 2739	yNaa30(2), yNaa30∆(4), hNaa30(2)	S100000(3), Total extract(3), P2000(2)	92	(13C2D3)Ace(1)	(13C2D3)Ace(1)			(13C2D3)Ace(1)	(13C2D3)Ace(2)		(13C2D3)Ace(1)			(13C2D3)Ace(1)	(13C2D3)Ace(1)
	M	GKVILVTGVSR	G	K	2	12	NatA	P40579	YIV5_YEAST	YIV5	Uncharacterized oxidoreductase YIR035C	(13C2D3)Ace(5)	0	-	0	-	-	-	0	0	-	-	-	-	-	-	-	-	-	-		2085, 2730, 2731, 2735	yNaa30(2), yNaa30∆(2), hNaa30(1)	S100000(2), Total extract(3)	84	(13C2D3)Ace(1)				(13C2D3)Ace(1)	(13C2D3)Ace(2)		(13C2D3)Ace(1)
	M	GLDQDKIKKR	G	L	2	11	NatA	P53890	BNI5_YEAST	BNI5	Bud neck protein 5	(13C2D3)Ace(25)	0	0.0352627	0.04	-	-	0.04	0.0871369	0.1	0.05	-	-	0.04	0.03	0.04	0.04	0.04	0.03	0.0306713		2085, 2086, 2730, 2731, 2732, 2735, 2736, 2739, 2845, 2846, 2847, 2848, 2849, 2850	yNaa30(6), yNaa30∆(6), hNaa30(13)	S100000(7), Total extract(9), P100000(1), P2000(2), P100000ins(3), P2000ins(3)	67	(13C2D3)Ace(2)	(13C2D3)Ace(1)			(13C2D3)Ace(2)	(13C2D3)Ace(3)	(13C2D3)Ace(4)	(13C2D3)Ace(4)	(13C2D3)Ace(1)			(13C2D3)Ace(2)	(13C2D3)Ace(1)	(13C2D3)Ace(1)
	M	GLFDKVKQFANSNNNNNDSGNNNQGDYVTKAENMIGEDR	G	L	2	40	NatA	P18899	DDR48_YEAST	DDR48	Stress protein DDR48	(13C2D3)Ace(54)	0	0	0	-	-	0	0	0	0	-	-	0	-	-	-	-	-	-		2085, 2086, 2730, 2731, 2732, 2735, 2736, 2739	yNaa30(11), yNaa30∆(21), hNaa30(22)	S100000(18), Total extract(28), P100000(7), P2000(1)	100	(13C2D3)Ace(4)	(13C2D3)Ace(4)			(13C2D3)Ace(7)	(13C2D3)Ace(17)	(13C2D3)Ace(4)	(13C2D3)Ace(10)	(13C2D3)Ace(7)			(13C2D3)Ace(1)
	M	GLFSFDGGKKESQPPNTR	G	L	2	19	NatA	Q3E846	COA6_YEAST	COA6	Cytochrome c oxidase assembly factor 6	(13C2D3)Ace(36)	-	-	0	0	0	0	0	0	0	0	0	0	0	-	-	0	0	0		2372, 2373, 2730, 2731, 2732, 2735, 2736, 2737, 2738, 2739, 2845, 2848, 2849, 2850	yNaa30(8), yNaa30∆(11), hNaa30(17)	P100000(4), Total extract(12), S100000(2), P2000(12), P100000ins(1), P2000ins(5)	77			(13C2D3)Ace(1)	(13C2D3)Ace(1)	(13C2D3)Ace(2)	(13C2D3)Ace(5)	(13C2D3)Ace(5)	(13C2D3)Ace(2)	(13C2D3)Ace(2)	(13C2D3)Ace(2)	(13C2D3)Ace(4)	(13C2D3)Ace(6)	(13C2D3)Ace(1)
	M	GLHSEPLDQEDQDTIILDAR	G	L	2	21	NatA	P46683	YAR1_YEAST	YAR1	Ankyrin repeat-containing protein YAR1	(13C2D3)Ace(7)	0	0	-	-	-	-	-	-	-	-	-	-	-	-	-	-	-	-		2085, 2086	yNaa30(4), yNaa30∆(3)	S100000(7)	108	(13C2D3)Ace(4)	(13C2D3)Ace(3)
	M	GLLNSSDKEIIKR	G	L	2	14	NatA	Q12446	LAS17_YEAST	LAS17	Proline-rich protein LAS17	(13C2D3)Ace(26)	0	0	0	0	-	0	0	0	0	0	0	0	0	0	0	0	0	0		2085, 2086, 2372, 2730, 2731, 2732, 2735, 2736, 2737, 2738, 2739, 2845, 2846, 2847, 2848, 2849, 2850	yNaa30(8), yNaa30∆(9), hNaa30(9)	S100000(3), P100000(2), Total extract(8), P2000(7), P100000ins(3), P2000ins(3)	98	(13C2D3)Ace(1)	(13C2D3)Ace(1)	(13C2D3)Ace(1)		(13C2D3)Ace(3)	(13C2D3)Ace(4)	(13C2D3)Ace(1)	(13C2D3)Ace(1)	(13C2D3)Ace(1)	(13C2D3)Ace(1)	(13C2D3)Ace(2)	(13C2D3)Ace(4)	(13C2D3)Ace(1)	(13C2D3)Ace(1)
	M	GLLTKVATSR	G	L	2	11	NatA	P39522	ILV3_YEAST	ILV3	Dihydroxy-acid dehydratase, mitochondrial	(13C2D3)Ace(3)	-	-	-	-	-	-	-	-	-	-	-	-	0	0	0	-	-	-		2845, 2846, 2847	yNaa30(1), yNaa30∆(1), hNaa30(1)	P100000ins(3)	61													(13C2D3)Ace(1)	(13C2D3)Ace(1)
	M	GLPEVNFLR	G	L	2	10	NatA	P08593	MSS18_YEAST	MSS18	Protein MSS18	(13C2D3)Ace(5)	-	-	-	-	-	-	-	-	-	0	-	0	-	-	-	0	0	0		2737, 2739, 2848, 2849, 2850	yNaa30(2), hNaa30(2), yNaa30∆(1)	P2000(2), P2000ins(3)	44										(13C2D3)Ace(1)		(13C2D3)Ace(1)
	M	GLYQAKNDEGSDPKSSSKIDDLIENEAEIIR	G	L	2	32	NatA	P53965	SIW14_YEAST	SIW14	Tyrosine-protein phosphatase SIW14	(13C2D3)Ace(1)	-	-	-	-	-	-	-	-	-	-	-	0	-	-	-	-	-	-		2739	hNaa30(1)	P2000(1)	38												(13C2D3)Ace(1)
	M	GMFFNLR	G	M	2	8	NatA	P23642	VAN1_YEAST	VAN1	Mannan polymerase I complex VAN1 subunit	(13C2D3)Ace(11)	-	-	-	0	-	-	0	0	-	-	-	-	-	0	0	-	0	0		2372, 2730, 2731, 2846, 2847, 2849, 2850	yNaa30(2), yNaa30∆(4), hNaa30(5)	P100000(1), Total extract(2), P100000ins(3), P2000ins(5)	43			(13C2D3)Ace(1)		(13C2D3)Ace(1)	(13C2D3)Ace(1)								(13C2D3)Ace(1)
	M	GNFPAPKNDLILR	G	N	2	14	NatA	P32347	DCUP_YEAST	DCUP	Uroporphyrinogen decarboxylase	(13C2D3)Ace(20)	0	0	0	0	0	0	0	0	0	0	0	0	-	0	0	-	0	0		2085, 2086, 2372, 2373, 2730, 2731, 2732, 2735, 2736, 2737, 2738, 2739, 2846, 2847, 2849, 2850	yNaa30(6), yNaa30∆(7), hNaa30(7)	S100000(4), P100000(3), Total extract(6), P2000(3), P100000ins(2), P2000ins(2)	78	(13C2D3)Ace(1)	(13C2D3)Ace(1)	(13C2D3)Ace(1)	(13C2D3)Ace(1)	(13C2D3)Ace(3)	(13C2D3)Ace(2)	(13C2D3)Ace(1)	(13C2D3)Ace(2)	(13C2D3)Ace(1)	(13C2D3)Ace(1)	(13C2D3)Ace(1)	(13C2D3)Ace(1)		(13C2D3)Ace(1)
	M	GNIITDTIIITSDKCDIVDNDNVER	G	N	2	26	NatA	P36054	RCN1_YEAST	RCN1	Calcipressin-like protein	(13C2D3)Ace(3)	-	-	-	-	-	-	0.129779	0.09	-	-	-	0.05	-	-	-	-	-	-		2730, 2731, 2739	yNaa30(1), yNaa30∆(1), hNaa30(1)	Total extract(2), P2000(1)	92					(13C2D3)Ace(1)	(13C2D3)Ace(1)						(13C2D3)Ace(1)
	M	GQGVSSGQDKKKKKGSNQKPKYEPPVQSKFGR	G	Q	2	33	NatA	P40327	PRS4_YEAST	PRS4	26S protease regulatory subunit 4 homolog	(13C2D3)Ace(1)	-	-	0	-	-	-	-	-	-	-	-	-	-	-	-	-	-	-		2735	hNaa30(1)	S100000(1)	82								(13C2D3)Ace(1)
	M	GSEEDKKLTKKQLKAQQFR	G	S	2	20	NatA	Q07623	NOP6_YEAST	NOP6	Nucleolar protein 6	(13C2D3)Ace(2)	-	-	-	-	-	-	-	0	0	-	-	-	-	-	-	-	-	-		2731, 2732	yNaa30∆(1), hNaa30(1)	Total extract(2)	61						(13C2D3)Ace(1)	(13C2D3)Ace(1)
	M	GSEQALSEVVESAKER	G	S	2	17	NatA	P39944	UBP5_YEAST	UBP5	Ubiquitin carboxyl-terminal hydrolase 5	(13C2D3)Ace(18)	-	0	0	0	0	0	0	0	0	0	0	0	0	0	0	0	0	0		2086, 2372, 2373, 2730, 2731, 2732, 2735, 2736, 2737, 2738, 2739, 2845, 2846, 2847, 2848, 2849, 2850	yNaa30∆(6), yNaa30(5), hNaa30(7)	S100000(2), P100000(3), Total extract(3), P2000(4), P100000ins(3), P2000ins(3)	122		(13C2D3)Ace(1)	(13C2D3)Ace(1)	(13C2D3)Ace(1)	(13C2D3)Ace(1)	(13C2D3)Ace(1)	(13C2D3)Ace(1)	(13C2D3)Ace(1)	(13C2D3)Ace(1)	(13C2D3)Ace(1)	(13C2D3)Ace(1)	(13C2D3)Ace(2)	(13C2D3)Ace(1)	(13C2D3)Ace(1)
	M	GSFPLAEFPLR	G	S	2	12	NatA	P07834	CDC4_YEAST	CDC4	Cell division control protein 4	(13C2D3)Ace(12)	0	0	≤ 6%	-	-	0.04	0.0880667	-	0.08	-	-	0.05	-	-	-	0.04	N.D.	0.04		2085, 2086, 2730, 2732, 2735, 2736, 2739, 2848, 2849, 2850	yNaa30(3), yNaa30∆(2), hNaa30(7)	S100000(4), Total extract(2), P100000(2), P2000(1), P2000ins(3)	59	(13C2D3)Ace(1)	(13C2D3)Ace(1)			(13C2D3)Ace(1)		(13C2D3)Ace(1)	(13C2D3)Ace(2)	(13C2D3)Ace(2)			(13C2D3)Ace(1)
	M	GSINNNFNTNNNSNTDLDR	G	S	2	20	NatA	A6ZXG9	DHH1_YEAS7	DHH1	ATP-dependent RNA helicase DHH1	Ace(2)	-	-	-	-	-	0.48	-	-	-	-	-	0.58	-	-	-	-	-	-		2736, 2739	hNaa30(2)	P100000(1), P2000(1)	105									Ace(1)			Ace(1)
	M	GSKVAGKKKTQNDNKLDNENGSQQR	G	S	2	26	NatA	Q02555	RNT1_YEAST	RNT1	Ribonuclease 3	(13C2D3)Ace(1)	-	-	-	-	-	-	-	-	0	-	-	-	-	-	-	-	-	-		2732	hNaa30(1)	Total extract(1)	46							(13C2D3)Ace(1)
	M	GSNDLINEAYDDSEVVGEER	G	S	2	21	NatA	A6ZXN8	NUR1_YEAS7	NUR1	Nuclear rim protein 1	(13C2D3)Ace(11)	-	-	-	-	-	-	-	-	-	-	-	-	0	-	0	0	0	0		2845, 2847, 2848, 2849, 2850	yNaa30(4), hNaa30(4), yNaa30∆(3)	P100000ins(4), P2000ins(7)	124													(13C2D3)Ace(2)
	M	GSNKEAKNIDSKNDR	G	S	2	16	NatA	P38321	YB75_YEAST	YB75	Uncharacterized protein YBR225W	(13C2D3)Ace(11)	-	-	0.04	-	-	-	0	0.07	0.03	-	0	0	-	0	0	-	-	-		2730, 2731, 2732, 2735, 2738, 2739, 2846, 2847	yNaa30(2), yNaa30∆(3), hNaa30(6)	Total extract(5), S100000(2), P2000(2), P100000ins(2)	97					(13C2D3)Ace(2)	(13C2D3)Ace(1)	(13C2D3)Ace(2)	(13C2D3)Ace(2)			(13C2D3)Ace(1)	(13C2D3)Ace(1)		(13C2D3)Ace(1)
	M	GSQDLASLIGR	G	S	2	12	NatA	Q12123	DCS2_YEAST	DCS2	Inactive diphosphatase DCS2	(13C2D3)Ace(20)	0	0	0	-	-	-	0	0	0	0	0	0	0	0	0	0	0	-		2085, 2086, 2730, 2731, 2732, 2735, 2737, 2738, 2739, 2845, 2846, 2847, 2848, 2849	yNaa30(6), yNaa30∆(8), hNaa30(6)	S100000(6), Total extract(6), P2000(3), P100000ins(3), P2000ins(2)	94	(13C2D3)Ace(1)	(13C2D3)Ace(2)			(13C2D3)Ace(2)	(13C2D3)Ace(3)	(13C2D3)Ace(1)	(13C2D3)Ace(3)		(13C2D3)Ace(1)	(13C2D3)Ace(1)	(13C2D3)Ace(1)	(13C2D3)Ace(1)	(13C2D3)Ace(1)
	M	GTAKQNQNR	G	T	2	10	NatA	Q12247	FYV7_YEAST	FYV7	rRNA-processing protein FYV7	(13C2D3)Ace(2)	0	-	-	-	-	-	-	-	0	-	-	-	-	-	-	-	-	-		2085, 2732	yNaa30(1), hNaa30(1)	S100000(1), Total extract(1)	41	(13C2D3)Ace(1)						(13C2D3)Ace(1)
	M	GTEDAIALPNSTLEPR	G	T	2	17	NatA	Q12382	DGK1_YEAST	DGK1	CTP-dependent diacylglycerol kinase 1	(13C2D3)Ace(14)	-	-	-	-	-	0	0	0	0	0	-	0	0	0	0	0	0	0		2730, 2731, 2732, 2736, 2737, 2739, 2845, 2846, 2847, 2848, 2849, 2850	yNaa30(6), yNaa30∆(3), hNaa30(5)	Total extract(3), P100000(1), P2000(2), P100000ins(5), P2000ins(3)	68					(13C2D3)Ace(1)	(13C2D3)Ace(1)	(13C2D3)Ace(1)		(13C2D3)Ace(1)	(13C2D3)Ace(1)		(13C2D3)Ace(1)	(13C2D3)Ace(3)	(13C2D3)Ace(1)
	M	GTGKKEKSR	G	T	2	10	NatA	P53742	NOG2_YEAST	NOG2	Nucleolar GTP-binding protein 2	(13C2D3)Ace(12)	-	-	-	0	N.D.	-	-	-	-	-	-	-	0	0	0	0	0	0		2372, 2373, 2845, 2846, 2847, 2848, 2849, 2850	yNaa30(4), yNaa30∆(5), hNaa30(3)	P100000(2), P100000ins(4), P2000ins(6)	43			(13C2D3)Ace(1)	(13C2D3)Ace(1)									(13C2D3)Ace(1)	(13C2D3)Ace(2)
	M	GVEQILKR	G	V	2	9	NatA	P14540	ALF_YEAST	ALF	Fructose-bisphosphate aldolase	(13C2D3)Ace(543)	0	0	0	0	0	0	0	0	0	0	0	0	0	0	0	0	0	0		2085, 2086, 2372, 2373, 2730, 2731, 2732, 2735, 2736, 2737, 2738, 2739, 2845, 2846, 2847, 2848, 2849, 2850	yNaa30(152), yNaa30∆(152), hNaa30(239)	S100000(193), P100000(32), Total extract(124), P2000(75), P100000ins(58), P2000ins(61)	70	(13C2D3)Ace(62)	(13C2D3)Ace(68)	(13C2D3)Ace(5)	(13C2D3)Ace(9)	(13C2D3)Ace(30)	(13C2D3)Ace(34)	(13C2D3)Ace(60)	(13C2D3)Ace(63)	(13C2D3)Ace(18)	(13C2D3)Ace(13)	(13C2D3)Ace(21)	(13C2D3)Ace(41)	(13C2D3)Ace(22)	(13C2D3)Ace(5)
	M	GVIKKKR	G	V	2	8	NatA	P18888	SNF6_YEAST	SNF6	Transcription regulatory protein SNF6	(13C2D3)Ace(22)	-	-	-	0	0	-	0	0	0	0	-	0	0	0	0	0	0	0		2372, 2373, 2730, 2731, 2732, 2737, 2738, 2739, 2845, 2846, 2847, 2848, 2849, 2850	yNaa30(9), yNaa30∆(7), hNaa30(6)	P100000(2), Total extract(7), P2000(3), P100000ins(6), P2000ins(4)	48			(13C2D3)Ace(1)	(13C2D3)Ace(1)	(13C2D3)Ace(3)	(13C2D3)Ace(3)	(13C2D3)Ace(1)			(13C2D3)Ace(1)	(13C2D3)Ace(1)	(13C2D3)Ace(1)	(13C2D3)Ace(3)	(13C2D3)Ace(1)
	M	GVKQTPPVQVKVSDADSTNR	G	V	2	21	NatA	P38306	YB47_YEAST	YB47	Uncharacterized protein YBR197C	(13C2D3)Ace(7)	-	-	0	-	-	-	0	0	0	-	-	0	-	-	-	-	-	-		2730, 2731, 2732, 2735, 2739	yNaa30(2), yNaa30∆(1), hNaa30(4)	Total extract(5), S100000(1), P2000(1)	127					(13C2D3)Ace(2)	(13C2D3)Ace(1)	(13C2D3)Ace(2)	(13C2D3)Ace(1)				(13C2D3)Ace(1)
	M	GVLENIVPGELYDANYDPDLLKIR	G	V	2	25	NatA	P40892	YJV8_YEAST	YJV8	Putative acetyltransferase YJL218W	(13C2D3)Ace(7)	-	-	0	-	-	-	0	0	-	-	-	0	-	-	-	-	-	-		2730, 2731, 2735, 2739	yNaa30(2), yNaa30∆(2), hNaa30(3)	Total extract(4), S100000(1), P2000(2)	77					(13C2D3)Ace(2)	(13C2D3)Ace(2)		(13C2D3)Ace(1)				(13C2D3)Ace(2)
	M	GVPSFFR	G	V	2	8	NatA	Q02792	XRN2_YEAST	XRN2	5'-3' exoribonuclease 2	(13C2D3)Ace(1)	-	-	-	-	-	-	-	-	-	-	-	0	-	-	-	-	-	-		2739	hNaa30(1)	P2000(1)	42												(13C2D3)Ace(1)
	M	GVSANLFVKQR	G	V	2	12	NatA	P53063	DOM3Z_YEAST	DOM3Z	Decapping nuclease RAI1	(13C2D3)Ace(6)	0	0	-	-	-	-	0	0	-	-	-	0	-	-	-	-	-	-		2085, 2086, 2730, 2731, 2739	yNaa30(3), yNaa30∆(2), hNaa30(1)	S100000(2), Total extract(3), P2000(1)	85	(13C2D3)Ace(1)	(13C2D3)Ace(1)			(13C2D3)Ace(2)	(13C2D3)Ace(1)						(13C2D3)Ace(1)
	M	GVSAVLKR	G	V	2	9	NatA	Q07804	YEH1_YEAST	YEH1	Sterol esterase 1	(13C2D3)Ace(3)	-	-	-	-	-	-	-	-	-	-	0	0	-	-	0	-	-	-		2738, 2739, 2847	yNaa30∆(1), hNaa30(2)	P2000(2), P100000ins(1)	42											(13C2D3)Ace(1)	(13C2D3)Ace(1)
	M	GYDSQVR	G	Y	2	8	NatA	A7A024	OAF3_YEAS7	OAF3	Oleate activated transcription factor 3	(13C2D3)Ace(4)	-	-	-	-	-	0	-	0	-	-	-	-	-	-	-	-	0	0		2731, 2736, 2849, 2850	yNaa30∆(2), hNaa30(2)	Total extract(1), P100000(1), P2000ins(2)	44						(13C2D3)Ace(1)			(13C2D3)Ace(1)
	M	GYQLSATLKGHDQDVR	G	Y	2	17	NatA	P36037	DOA1_YEAST	DOA1	Protein DOA1	(13C2D3)Ace(4)	0	0	-	-	-	-	-	-	-	-	-	-	-	-	-	-	-	-		2085, 2086	yNaa30(2), yNaa30∆(2)	S100000(4)	72	(13C2D3)Ace(2)	(13C2D3)Ace(2)
	M	SAAPVQDKDTLSNAER	S	A	2	17	NatA	P19659	MED15_YEAST	MED15	Mediator of RNA polymerase II transcription subunit 15	Ace(24)	1	1	1	1	1	1	1	1	1	1	1	1	1	1	1	1	1	1		2085, 2086, 2372, 2373, 2730, 2731, 2732, 2735, 2736, 2737, 2738, 2739, 2845, 2846, 2847, 2848, 2849, 2850	yNaa30(7), yNaa30∆(9), hNaa30(8)	S100000(3), P100000(5), Total extract(3), P2000(5), P100000ins(5), P2000ins(3)	102	Ace(1)	Ace(1)	Ace(2)	Ace(2)	Ace(1)	Ace(1)	Ace(1)	Ace(1)	Ace(1)	Ace(1)	Ace(2)	Ace(2)	Ace(1)	Ace(2)
	M	SAATATAAPVPPPVGISNLPNQR	S	A	2	24	NatA	P32468	CDC12_YEAST	CDC12	Cell division control protein 12	Ace(29)	-	-	-	1	1	1	1	1	1	1	1	1	-	-	-	-	-	-		2372, 2373, 2730, 2731, 2732, 2736, 2737, 2738, 2739	yNaa30(9), yNaa30∆(11), hNaa30(9)	P100000(9), Total extract(8), P2000(12)	111			Ace(3)	Ace(3)	Ace(3)	Ace(4)	Ace(1)		Ace(3)	Ace(3)	Ace(4)	Ace(5)
	M	SADLQQGTTNAADFSLTVLR	S	A	2	21	NatA	P53840	TOF1_YEAST	TOF1	Topoisomerase 1-associated factor 1	Ace(3)	-	-	-	-	-	-	-	-	-	-	-	-	-	-	-	1	-	N.D.		2848, 2850	yNaa30(1), hNaa30(2)	P2000ins(3)	100
	M	SADPINDQSSLCVR	S	A	2	15	NatA	Q06407	RGA2_YEAST	RGA2	Rho-type GTPase-activating protein 2	Ace(13)	1	-	1	1	1	1	1	1	1	1	-	1	-	-	-	-	-	1		2085, 2372, 2373, 2730, 2731, 2732, 2735, 2736, 2737, 2739, 2850	yNaa30(4), yNaa30∆(2), hNaa30(7)	S100000(2), P100000(3), Total extract(4), P2000(3), P2000ins(1)	93	Ace(1)		Ace(1)	Ace(1)	Ace(1)	Ace(1)	Ace(2)	Ace(1)	Ace(1)	Ace(1)		Ace(2)
	M	SAEDYKNLPVTVEKPIPVVYDLGNLAAFDSNVLDKNDLDSSNAR	S	A	2	45	NatA	Q08746	RRS1_YEAST	RRS1	Regulator of ribosome biosynthesis	Ace(1)	-	-	-	-	-	-	1	-	-	-	-	-	-	-	-	-	-	-		2730	yNaa30(1)	Total extract(1)	35					Ace(1)
	M	SAEIEEATNAVNNLSINDSEQQPR	S	A	2	25	NatA	P10080	SSBP1_YEAST	SSBP1	Single-stranded nucleic acid-binding protein	Ace(411)	1	1	1	1	1	1	1	1	1	1	1	1	-	-	-	-	-	1		2085, 2086, 2372, 2373, 2730, 2731, 2732, 2735, 2736, 2737, 2738, 2739, 2850	yNaa30(119), yNaa30∆(107), hNaa30(185)	S100000(49), P100000(113), Total extract(165), P2000(83), P2000ins(1)	167	Ace(5)	Ace(8)	Ace(41)	Ace(16)	Ace(54)	Ace(64)	Ace(47)	Ace(36)	Ace(56)	Ace(19)	Ace(19)	Ace(45)
	M	SAENISTGSPTGKQPSSEVNLGER	S	A	2	25	NatA	Q3E784	SLO1_YEAST	SLO1	SCOCO-like protein 1	Ace(16)	1	-	1	1	1	1	-	1	1	1	1	1	-	-	-	-	-	-		2085, 2372, 2373, 2731, 2732, 2735, 2736, 2737, 2738, 2739	yNaa30(3), yNaa30∆(5), hNaa30(8)	S100000(3), P100000(4), Total extract(4), P2000(5)	140	Ace(1)		Ace(1)	Ace(1)		Ace(2)	Ace(2)	Ace(2)	Ace(2)	Ace(1)	Ace(2)	Ace(2)
	M	SAGDISAINIKSVKKNR	S	A	2	18	NatA	Q05942	RSA3_YEAST	RSA3	Ribosome assembly protein 3	(13C2D3)Ace(18), Ace(10)	-	0.381197	0.39	-	0.3	0.29	0.381317	0.54	0.28	0.21	0.26	0.31	-	-	-	-	-	-		2086, 2373, 2730, 2731, 2732, 2735, 2736, 2737, 2738, 2739	yNaa30∆(7), yNaa30(4), hNaa30(17)	S100000(4), P100000(5), Total extract(9), P2000(10)	101		(13C2D3)Ace(1)		(13C2D3)Ace(1)	(13C2D3)Ace(1), Ace(1)	Ace(2)	(13C2D3)Ace(4), Ace(1)	(13C2D3)Ace(2), Ace(1)	(13C2D3)Ace(3), Ace(1)	Ace(1), (13C2D3)Ace(1)	Ace(1), (13C2D3)Ace(2)	Ace(2), (13C2D3)Ace(3)
	M	SAGIGESR	S	A	2	9	NatA	P40013	BIM1_YEAST	BIM1	Protein BIM1	Ace(29)	-	-	1	1	1	1	1	1	1	1	1	1	1	1	1	1	1	1		2372, 2373, 2730, 2731, 2732, 2735, 2736, 2737, 2738, 2739, 2845, 2846, 2847, 2848, 2849, 2850	yNaa30(10), yNaa30∆(7), hNaa30(12)	P100000(3), Total extract(3), S100000(1), P2000(3), P100000ins(12), P2000ins(7)	74			Ace(1)	Ace(1)	Ace(1)	Ace(1)	Ace(1)	Ace(1)	Ace(1)	Ace(1)	Ace(1)	Ace(1)	Ace(5)	Ace(3)
	M	SAILSTTSKSFLSR	S	A	2	15	NatA	P00890	CISY1_YEAST	CISY1	Citrate synthase, mitochondrial	Ace(1)	-	-	-	-	-	-	-	1	-	-	-	-	-	-	-	-	-	-		2731	yNaa30∆(1)	Total extract(1)	86						Ace(1)
	M	SAIPENANVTVLNKNEKKAR	S	A	2	21	NatA	A6ZT99	NACA_YEAS7	NACA	Nascent polypeptide-associated complex subunit alpha	Ace(318)	1	1	1	1	1	1	1	1	1	1	1	1	-	-	-	-	-	-		2085, 2086, 2372, 2373, 2730, 2731, 2732, 2735, 2736, 2737, 2738, 2739	yNaa30(128), yNaa30∆(125), hNaa30(65)	S100000(6), P100000(59), Total extract(182), P2000(71)	116	Ace(1)	Ace(3)	Ace(4)	Ace(2)	Ace(85)	Ace(89)	Ace(8)	Ace(2)	Ace(53)	Ace(38)	Ace(31)	Ace(2)
	M	SAIPITPTKR	S	A	2	11	NatA	P09119	CDC6_YEAST	CDC6	Cell division control protein 6	Ace(1)	-	-	-	-	-	-	-	-	-	-	-	-	-	-	-	-	-	1		2850	hNaa30(1)	P2000ins(1)	38
	M	SAKAEKKPASKAPAEKKPAAKKTSTSTDGKKR	S	A	2	33	NatA	P02293	H2B1_YEAST	H2B1	Histone H2B.1	Ace(29), (13C2D3)Ace(1)	N.D.	N.D.	N.D.	-	-	N.D.	-	0.96	0.73	-	-	N.D.	-	-	-	-	N.D.	-		2085, 2086, 2730, 2731, 2732, 2735, 2736, 2737, 2738, 2739, 2849	yNaa30(6), yNaa30∆(10), hNaa30(14)	S100000(9), Total extract(8), P100000(2), P2000(9), P2000ins(2)	108	Ace(2)	Ace(2)			Ace(2)	Ace(2)	Ace(4)	Ace(5)	Ace(1), (13C2D3)Ace(1)	Ace(2)	Ace(4)	Ace(3)
	M	SAKAQNPMR	S	A	2	10	NatA	P0C0W9	RL11A_YEAST	RL11A	60S ribosomal protein L11-A	Ace(271)	1	1	1	1	1	1	1	1	1	1	1	1	1	1	1	1	1	1		2085, 2086, 2372, 2373, 2730, 2731, 2732, 2735, 2736, 2737, 2738, 2739, 2845, 2846, 2847, 2848, 2849, 2850	yNaa30(88), yNaa30∆(96), hNaa30(87)	S100000(7), P100000(104), Total extract(50), P2000(54), P100000ins(31), P2000ins(25)	71	Ace(1)	Ace(1)	Ace(36)	Ace(38)	Ace(15)	Ace(21)	Ace(14)	Ace(5)	Ace(30)	Ace(14)	Ace(18)	Ace(22)	Ace(11)	Ace(13)
	M	SAKPATDDAKDELLSPFR	S	A	2	19	NatA	P40502	AIM19_YEAST	AIM19	Altered inheritance of mitochondria protein 19, mitochondrial	Ace(14)	-	-	-	-	-	-	1	1	1	1	1	1	1	-	1	1	1	1		2730, 2731, 2732, 2737, 2738, 2739, 2845, 2847, 2848, 2849, 2850	yNaa30(6), yNaa30∆(4), hNaa30(4)	Total extract(3), P2000(3), P100000ins(2), P2000ins(6)	121					Ace(1)	Ace(1)	Ace(1)			Ace(1)	Ace(1)	Ace(1)	Ace(1)
	M	SAKQQLR	S	A	2	8	NatA	P42940	ETFB_YEAST	ETFB	Probable electron transfer flavoprotein subunit beta	Ace(20)	-	-	-	1	-	1	1	1	-	1	1	1	-	-	1	1	1	1		2372, 2730, 2731, 2736, 2737, 2738, 2739, 2847, 2848, 2849, 2850	yNaa30(5), yNaa30∆(7), hNaa30(8)	P100000(2), Total extract(4), P2000(8), P100000ins(1), P2000ins(5)	49			Ace(1)		Ace(1)	Ace(3)			Ace(1)	Ace(2)	Ace(3)	Ace(3)
	M	SAKVPSNATFKNKEKPQEVR	S	A	2	21	NatA	P39078	TCPD_YEAST	TCPD	T-complex protein 1 subunit delta	Ace(9)	-	-	-	-	-	1	1	1	1	-	-	1	1	-	-	-	1	-		2730, 2731, 2732, 2736, 2739, 2845, 2849	yNaa30(2), yNaa30∆(3), hNaa30(4)	Total extract(4), P100000(1), P2000(1), P100000ins(1), P2000ins(2)	87					Ace(1)	Ace(1)	Ace(2)		Ace(1)			Ace(1)	Ace(1)
	M	SALFNFR	S	A	2	8	NatA	Q8TGJ3	KISH_YEAST	KISH	Protein kish	(13C2D3)Ace(11), Ace(1)	-	-	-	-	-	0.05	-	-	0	0	0.03	0.03	0.05	0.07	0.07	0.05	0.07	N.D.		2732, 2736, 2737, 2738, 2739, 2845, 2846, 2847, 2848, 2849, 2850	hNaa30(5), yNaa30(3), yNaa30∆(4)	Total extract(1), P100000(1), P2000(3), P100000ins(3), P2000ins(4)	62							(13C2D3)Ace(1)		(13C2D3)Ace(1)	(13C2D3)Ace(1)	(13C2D3)Ace(1)	(13C2D3)Ace(1)	(13C2D3)Ace(1)	(13C2D3)Ace(1)
	M	SALPEEVNR	S	A	2	10	NatA	P32337	IMB3_YEAST	IMB3	Importin subunit beta-3	Ace(12)	1	-	0.94	-	-	-	0.97	-	0.53	0.98	0.96	-	1	-	1	0.973193	0.97	1		2085, 2730, 2732, 2735, 2737, 2738, 2845, 2846, 2847, 2848, 2849, 2850	yNaa30(5), hNaa30(4), yNaa30∆(3)	S100000(2), Total extract(2), P2000(2), P100000ins(3), P2000ins(3)	63	Ace(1)				Ace(1)		Ace(1)	Ace(1)		Ace(1)	Ace(1)		Ace(1)	Ace(1)
	M	SALPPVYSFPPLYTR	S	A	2	16	NatA	P47142	VPS25_YEAST	VPS25	Vacuolar protein-sorting-associated protein 25	Ace(9)	-	-	1	1	-	1	1	1	-	-	1	1	-	-	-	-	1	-		2372, 2730, 2731, 2735, 2736, 2738, 2739, 2849	yNaa30(3), yNaa30∆(3), hNaa30(3)	P100000(2), Total extract(3), S100000(1), P2000(2), P2000ins(1)	55			Ace(1)		Ace(2)	Ace(1)		Ace(1)	Ace(1)		Ace(1)	Ace(1)
	M	SALYFQNLPSR	S	A	2	12	NatA	P32605	RU1A_YEAST	RU1A	U1 small nuclear ribonucleoprotein A	Ace(2)	-	-	-	-	-	≥ 95%	-	-	-	-	1	-	-	-	-	-	-	-		2736, 2738	hNaa30(1), yNaa30∆(1)	P100000(1), P2000(1)	60									Ace(1)		Ace(1)
	M	SANDKQYISYNNVHQLCQVSAER	S	A	2	24	NatA	Q04178	HPRT_YEAST	HPRT	Hypoxanthine-guanine phosphoribosyltransferase	Ace(2)	1	1	-	-	-	-	-	-	-	-	-	-	-	-	-	-	-	-		2085, 2086	yNaa30(1), yNaa30∆(1)	S100000(2)	67	Ace(1)	Ace(1)
	M	SANDYYGGTAGEKSQYSR	S	A	2	19	NatA	P38216	YBM6_YEAST	YBM6	Uncharacterized protein YBR016W	Ace(32)	1	1	1	1	1	1	1	1	1	1	1	1	1	-	1	1	1	1		2085, 2086, 2372, 2373, 2730, 2731, 2732, 2735, 2736, 2737, 2738, 2739, 2845, 2847, 2848, 2849, 2850	yNaa30(8), yNaa30∆(12), hNaa30(12)	S100000(3), P100000(3), Total extract(5), P2000(10), P100000ins(4), P2000ins(7)	119	Ace(1)	Ace(1)	Ace(1)	Ace(1)	Ace(1)	Ace(3)	Ace(1)	Ace(1)	Ace(1)	Ace(2)	Ace(5)	Ace(3)	Ace(2)
	M	SANEFYSSGQQGQYNQQNNQER	S	A	2	23	NatA	P40159	YNU8_YEAST	YNU8	Uncharacterized protein YNL208W	Ace(168)	1	1	1	1	1	1	1	1	1	1	1	1	1	-	1	1	1	1		2085, 2086, 2372, 2373, 2730, 2731, 2732, 2735, 2736, 2737, 2738, 2739, 2845, 2847, 2848, 2849, 2850	yNaa30(50), yNaa30∆(59), hNaa30(59)	S100000(29), P100000(16), Total extract(92), P2000(13), P100000ins(3), P2000ins(15)	136	Ace(6)	Ace(5)	Ace(3)	Ace(6)	Ace(34)	Ace(41)	Ace(17)	Ace(18)	Ace(7)	Ace(2)	Ace(2)	Ace(9)	Ace(1)
	M	SANLDKSLDEIIGSNKAGSNR	S	A	2	22	NatA	Q12159	YRA1_YEAST	YRA1	RNA annealing protein YRA1	Ace(144)	1	1	1	1	1	1	1	1	1	1	1	1	-	1	1	1	1	1		2085, 2086, 2372, 2373, 2730, 2731, 2732, 2735, 2736, 2737, 2738, 2739, 2846, 2847, 2848, 2849, 2850	yNaa30(33), yNaa30∆(40), hNaa30(71)	S100000(16), P100000(34), Total extract(63), P2000(16), P100000ins(3), P2000ins(12)	125	Ace(3)	Ace(2)	Ace(6)	Ace(9)	Ace(18)	Ace(20)	Ace(25)	Ace(11)	Ace(19)	Ace(4)	Ace(4)	Ace(8)		Ace(1)
	M	SANNGVTGKLSSR	S	A	2	14	NatA	P53725	MPP6_YEAST	MPP6	M-phase phosphoprotein 6 homolog	Ace(10)	-	1	1	1	1	N.D.	1	1	1	-	-	1	-	-	-	-	-	-		2086, 2372, 2373, 2730, 2731, 2732, 2735, 2736, 2739	yNaa30∆(3), yNaa30(2), hNaa30(5)	S100000(2), P100000(3), Total extract(4), P2000(1)	71		Ace(1)	Ace(1)	Ace(1)	Ace(1)	Ace(1)	Ace(2)	Ace(1)	Ace(1)			Ace(1)
	M	SANSGVKR	S	A	2	9	NatA	P19541	RDS2_YEAST	RDS2	Regulator of drug sensitivity 2	Ace(10)	-	-	N.D.	-	-	N.D.	0.801951	0.83	-	0.7	0.94	0.97	-	0.95	N.D.	-	-	-		2730, 2731, 2735, 2736, 2737, 2738, 2739, 2846, 2847	yNaa30(3), yNaa30∆(3), hNaa30(4)	Total extract(3), S100000(1), P100000(1), P2000(3), P100000ins(2)	60					Ace(2)	Ace(1)		Ace(1)	Ace(1)	Ace(1)	Ace(1)	Ace(1)		Ace(1)
	M	SAPAANGEVPTFKLVLVGDGGTGKTTFVKR	S	A	2	31	NatA	P32835	GSP1_YEAST	GSP1	GTP-binding nuclear protein GSP1/CNR1	Ace(6)	-	-	-	-	-	-	1	0.93	0.92	-	-	1	-	-	-	-	-	-		2730, 2731, 2732, 2739	yNaa30(2), yNaa30∆(2), hNaa30(2)	Total extract(5), P2000(1)	45					Ace(2)	Ace(2)	Ace(1)					Ace(1)
	M	SAPAQNNAEVPTFKLVLVGDGGTGKTTFVKR	S	A	2	32	NatA	P32836	GSP2_YEAST	GSP2	GTP-binding nuclear protein GSP2/CNR2	Ace(1)	-	-	-	-	-	-	1	-	-	-	-	-	-	-	-	-	-	-		2730	yNaa30(1)	Total extract(1)	57					Ace(1)
	M	SAPAQNYKIADISLAAFGR	S	A	2	20	NatA	P39954	SAHH_YEAST	SAHH	Adenosylhomocysteinase	Ace(171)	1	1	1	1	-	1	1	1	1	1	1	1	-	-	-	-	-	-		2085, 2086, 2372, 2730, 2731, 2732, 2735, 2736, 2737, 2738, 2739	yNaa30(31), yNaa30∆(41), hNaa30(99)	S100000(50), P100000(25), Total extract(68), P2000(28)	121	Ace(8)	Ace(8)	Ace(2)		Ace(12)	Ace(27)	Ace(29)	Ace(34)	Ace(23)	Ace(9)	Ace(6)	Ace(13)
	M	SAPEAQQQKR	S	A	2	11	NatA	P25443	RS2_YEAST	RS2	40S ribosomal protein S2	Ace(223)	1	1	1	1	1	1	1	1	1	1	1	1	1	1	1	1	1	1		2085, 2086, 2372, 2373, 2730, 2731, 2732, 2735, 2736, 2737, 2738, 2739, 2845, 2846, 2847, 2848, 2849, 2850	yNaa30(55), yNaa30∆(57), hNaa30(111)	S100000(30), P100000(63), Total extract(30), P2000(27), P100000ins(49), P2000ins(24)	82	Ace(9)	Ace(10)	Ace(17)	Ace(17)	Ace(3)	Ace(1)	Ace(26)	Ace(11)	Ace(29)	Ace(7)	Ace(8)	Ace(12)	Ace(13)	Ace(16)
	M	SAPNPKAFPLADAALTQQILDVVQQAANLR	S	A	2	31	NatA	P39990	SNU13_YEAST	SNU13	13 kDa ribonucleoprotein-associated protein	Ace(1)	-	1	-	-	-	-	-	-	-	-	-	-	-	-	-	-	-	-		2086	yNaa30∆(1)	S100000(1)	35		Ace(1)
	M	SAQDYYGNSASKQSYSR	S	A	2	18	NatA	Q12489	YD012_YEAST	YD012	Uncharacterized protein YDL012C	Ace(19)	1	1	1	-	-	-	-	-	1	1	1	1	-	1	1	1	1	1		2085, 2086, 2732, 2735, 2737, 2738, 2739, 2846, 2847, 2848, 2849, 2850	yNaa30(5), yNaa30∆(6), hNaa30(8)	S100000(4), Total extract(1), P2000(9), P100000ins(2), P2000ins(3)	124	Ace(1)	Ace(1)					Ace(1)	Ace(2)		Ace(3)	Ace(3)	Ace(3)		Ace(1)
	M	SAQKAPKWYPSEDVAALKKTR	S	A	2	22	NatA	Q02326	RL6A_YEAST	RL6A	60S ribosomal protein L6-A	Ace(1)	-	-	-	-	-	-	-	-	0.58	-	-	-	-	-	-	-	-	-		2732	hNaa30(1)	Total extract(1)	36							Ace(1)
	M	SASLINR	S	A	2	8	NatA	Q06449	PIN3_YEAST	PIN3	[PSI+] inducibility protein 3	Ace(24)	1	1	1	1	1	1	1	-	1	1	1	-	1	1	1	1	1	1		2085, 2086, 2372, 2373, 2730, 2732, 2735, 2736, 2737, 2738, 2845, 2846, 2847, 2848, 2849, 2850	yNaa30(9), yNaa30∆(8), hNaa30(7)	S100000(4), P100000(7), Total extract(3), P2000(4), P100000ins(3), P2000ins(3)	55	Ace(1)	Ace(1)	Ace(3)	Ace(3)	Ace(1)		Ace(2)	Ace(2)	Ace(1)	Ace(2)	Ace(2)		Ace(1)	Ace(1)
	M	SASLVNR	S	A	2	8	NatA	P53281	LSB1_YEAST	LSB1	LAS seventeen-binding protein 1	Ace(29)	1	1	1	1	1	-	1	-	1	1	1	1	1	1	1	1	1	1		2085, 2086, 2372, 2373, 2730, 2732, 2735, 2737, 2738, 2739, 2845, 2846, 2847, 2848, 2849, 2850	yNaa30(11), yNaa30∆(6), hNaa30(12)	S100000(8), P100000(2), Total extract(5), P2000(3), P100000ins(5), P2000ins(6)	69	Ace(2)	Ace(1)	Ace(1)	Ace(1)	Ace(3)		Ace(2)	Ace(5)		Ace(1)	Ace(1)	Ace(1)	Ace(2)	Ace(1)
	M	SASTTSLEEYQKTFLELGLECKALR	S	A	2	26	NatA	P30402	PYRX_YEAST	PYRX	Orotate phosphoribosyltransferase 2	Ace(1)	-	-	-	-	-	-	-	1	-	-	-	-	-	-	-	-	-	-		2731	yNaa30∆(1)	Total extract(1)	72						Ace(1)
	M	SATLFNNIELLPPDALFGIKQR	S	A	2	23	NatA	P23542	AATC_YEAST	AATC	Aspartate aminotransferase, cytoplasmic	Ace(15)	1	-	-	-	-	-	1	1	-	1	1	1	-	-	-	-	-	-		2085, 2730, 2731, 2737, 2738, 2739	yNaa30(6), yNaa30∆(5), hNaa30(4)	S100000(1), Total extract(5), P2000(9)	70	Ace(1)				Ace(2)	Ace(3)				Ace(3)	Ace(2)	Ace(4)
	M	SATLKDYLNKR	S	A	2	12	NatA	P47093	LSM8_YEAST	LSM8	U6 snRNA-associated Sm-like protein LSm8	Ace(19)	1	1	1	1	0.974909	1	0.975	1	0.98	1	1	1	-	-	-	1	1	1		2085, 2086, 2372, 2373, 2730, 2731, 2732, 2735, 2736, 2737, 2738, 2739, 2848, 2849, 2850	yNaa30(5), yNaa30∆(7), hNaa30(7)	S100000(5), P100000(3), Total extract(4), P2000(3), P2000ins(4)	72	Ace(1)	Ace(2)	Ace(1)	Ace(1)	Ace(1)	Ace(2)	Ace(1)	Ace(2)	Ace(1)	Ace(1)	Ace(1)	Ace(1)
	M	SATLLKQPLCTVVR	S	A	2	15	NatA	P00927	THDH_YEAST	THDH	Threonine dehydratase, mitochondrial	Ace(2)	-	-	-	-	-	-	-	-	-	-	-	-	-	-	-	N.D.	-	1		2848, 2850	yNaa30(1), hNaa30(1)	P2000ins(2)	56
	M	SATSSSGDVKKFQAVPKPTSNASPPPASSGFNAR	S	A	2	35	NatA	Q05949	BUR2_YEAST	BUR2	Protein BUR2	Ace(3)	-	-	-	1	-	-	-	-	-	1	1	-	-	-	-	-	-	-		2372, 2737, 2738	yNaa30(2), yNaa30∆(1)	P100000(1), P2000(2)	84			Ace(1)							Ace(1)	Ace(1)
	M	SAVATYLKTLTAR	S	A	2	14	NatA	Q96VH4	HBN1_YEAST	HBN1	Putative nitroreductase HBN1	Ace(10)	1	1	1	-	-	-	1	1	-	1	1	1	-	-	-	-	-	-		2085, 2086, 2730, 2731, 2735, 2737, 2738, 2739	yNaa30(3), yNaa30∆(4), hNaa30(3)	S100000(4), Total extract(2), P2000(4)	87	Ace(1)	Ace(2)			Ace(1)	Ace(1)		Ace(1)		Ace(1)	Ace(1)	Ace(2)
	M	SAVGALLAR	S	A	2	10	NatA	Q06554	IRC20_YEAST	IRC20	Uncharacterized ATP-dependent helicase IRC20	Ace(18)	-	-	1	1	1	1	1	1	1	-	1	1	1	1	1	-	1	1		2372, 2373, 2730, 2731, 2732, 2735, 2736, 2738, 2739, 2845, 2846, 2847, 2849, 2850	yNaa30(3), yNaa30∆(8), hNaa30(7)	P100000(4), Total extract(3), S100000(1), P2000(2), P100000ins(5), P2000ins(3)	78			Ace(1)	Ace(1)	Ace(1)	Ace(1)	Ace(1)	Ace(1)	Ace(2)		Ace(1)	Ace(1)	Ace(1)	Ace(3)
	M	SAVGPGSNAGASVNGGSATAIATLLR	S	A	2	27	NatA	P21825	SEC62_YEAST	SEC62	Translocation protein SEC62	Ace(8)	-	-	-	-	-	-	1	1	-	-	1	1	-	-	-	1	-	1		2730, 2731, 2738, 2739, 2848, 2850	yNaa30(2), yNaa30∆(3), hNaa30(3)	Total extract(3), P2000(2), P2000ins(3)	60					Ace(1)	Ace(2)					Ace(1)	Ace(1)
	M	SCTTDKLIQKYDALVR	S	C	2	17	NatA	P25362	PET18_YEAST	PET18	Protein PET18	Ace(2)	-	-	-	-	-	-	-	1	-	-	-	-	-	-	-	-	-	-		2731	yNaa30∆(2)	Total extract(2)	78						Ace(2)
	M	SDAQFDAALDLLR	S	D	2	14	NatA	P13517	CAPZB_YEAST	CAPZB	F-actin-capping protein subunit beta	Ace(60)	1	1	1	1	1	1	1	1	1	1	1	1	1	1	1	1	-	1		2085, 2086, 2372, 2373, 2730, 2731, 2732, 2735, 2736, 2737, 2738, 2739, 2845, 2846, 2847, 2848, 2850	yNaa30(18), yNaa30∆(17), hNaa30(25)	S100000(20), P100000(8), Total extract(10), P2000(17), P100000ins(3), P2000ins(2)	111	Ace(8)	Ace(4)	Ace(3)	Ace(1)	Ace(1)	Ace(6)	Ace(3)	Ace(8)	Ace(4)	Ace(4)	Ace(5)	Ace(8)	Ace(1)	Ace(1)
	M	SDAVTIR	S	D	2	8	NatA	P0CX31	RS24A_YEAST	RS24A	40S ribosomal protein S24-A	Ace(391)	1	1	1	1	1	1	1	1	1	1	1	1	1	1	1	1	1	1	P0CX32 (2-8)	2085, 2086, 2372, 2373, 2730, 2731, 2732, 2735, 2736, 2737, 2738, 2739, 2845, 2846, 2847, 2848, 2849, 2850	yNaa30(112), yNaa30∆(121), hNaa30(158)	S100000(46), P100000(193), Total extract(80), P2000(29), P100000ins(33), P2000ins(10)	70	Ace(11)	Ace(11)	Ace(59)	Ace(69)	Ace(18)	Ace(21)	Ace(41)	Ace(24)	Ace(65)	Ace(12)	Ace(7)	Ace(10)	Ace(10)	Ace(10)
	M	SDEAKEKR	S	D	2	9	NatA	A6ZQX9	CHZ1_YEAS7	CHZ1	Histone H2A.Z-specific chaperone CHZ1	Ace(50), (13C2D3)Ace(3)	0.907701	0.937923	0.9	0.919766	0.934302	0.9	0.99	1	0.88	0.91	0.95	0.9	-	-	-	-	-	-		2085, 2086, 2372, 2373, 2730, 2731, 2732, 2735, 2736, 2737, 2738, 2739	yNaa30(12), yNaa30∆(16), hNaa30(25)	S100000(21), P100000(3), Total extract(22), P2000(7)	77	Ace(3)	Ace(6)	Ace(1)	Ace(1)	Ace(7)	Ace(7)	Ace(7), (13C2D3)Ace(1)	Ace(10), (13C2D3)Ace(2)	Ace(1)	Ace(1)	Ace(2)	Ace(4)
	M	SDEDSMLLNFTTNEDTAGSSYKQAAKVTGGR	S	D	2	32	NatA	A6ZZY8	DBP7_YEAS7	DBP7	ATP-dependent RNA helicase DBP7	Ace(2)	-	-	-	-	-	-	-	-	-	-	1	1	-	-	-	-	-	-		2738, 2739	yNaa30∆(1), hNaa30(1)	P2000(2)	69											Ace(1)	Ace(1)
	M	SDEEHTFETADAGSSATYPMQCSALR	S	D	2	27	NatA	P23301	IF5A1_YEAST	IF5A1	Eukaryotic translation initiation factor 5A-1	Ace(101)	1	1	1	1	1	1	1	1	1	1	1	1	1	-	-	-	-	-		2085, 2086, 2372, 2373, 2730, 2731, 2732, 2735, 2736, 2737, 2738, 2739, 2845	yNaa30(22), yNaa30∆(25), hNaa30(54)	S100000(12), P100000(29), Total extract(50), P2000(9), P100000ins(1)	111	Ace(4)	Ace(6)	Ace(5)	Ace(4)	Ace(9)	Ace(13)	Ace(28)	Ace(2)	Ace(20)	Ace(3)	Ace(2)	Ace(4)	Ace(1)
	M	SDEGADKSLDTNTEFIIQTR	S	D	2	21	NatA	Q03388	VPS72_YEAST	VPS72	Vacuolar protein sorting-associated protein 72	Ace(10)	-	-	-	-	-	1	1	1	1	-	-	1	-	-	-	-	-	-		2730, 2731, 2732, 2736, 2739	yNaa30(2), yNaa30∆(2), hNaa30(6)	Total extract(6), P100000(3), P2000(1)	92					Ace(2)	Ace(2)	Ace(2)		Ace(3)			Ace(1)
	M	SDEIVTNKSVTYVNNTTPVTITSSELDLR	S	D	2	30	NatA	B3LM39	YIM1_YEAS1	YIM1	Protein YIM1	Ace(1)	-	-	-	-	-	-	-	-	-	-	-	1	-	-	-	-	-	-		2739	hNaa30(1)	P2000(1)	77												Ace(1)
	M	SDENKSTPIVKASDITDKLKEDILTISKDALDKYQLER	S	D	2	39	NatA	Q02647	DYL1_YEAST	DYL1	Dynein light chain 1, cytoplasmic	Ace(1)	-	-	-	-	-	-	-	1	-	-	-	-	-	-	-	-	-	-		2731	yNaa30∆(1)	Total extract(1)	36						Ace(1)
	M	SDETMPVEFLVSDKR	S	D	2	16	NatA	Q04235	TYW2_YEAST	TYW2	tRNA wybutosine-synthesizing protein 2	Ace(16)	-	-	1	N.D.	N.D.	1	1	1	1	1	1	1	1	-	1	1	1	1		2372, 2373, 2730, 2731, 2732, 2735, 2736, 2737, 2738, 2739, 2845, 2847, 2848, 2849, 2850	yNaa30(6), yNaa30∆(4), hNaa30(6)	P100000(3), Total extract(4), S100000(1), P2000(3), P100000ins(2), P2000ins(3)	96			Ace(1)	Ace(1)	Ace(2)	Ace(1)	Ace(1)	Ace(1)	Ace(1)	Ace(1)	Ace(1)	Ace(1)	Ace(1)
	M	SDFQKEKVEEQEQQQQQIIKIR	S	D	2	23	NatA	P38701	RS20_YEAST	RS20	40S ribosomal protein S20	Ace(245)	1	1	1	1	1	1	1	1	1	1	1	1	1	1	-	1	1	1		2085, 2086, 2372, 2373, 2730, 2731, 2732, 2735, 2736, 2737, 2738, 2739, 2845, 2846, 2848, 2849, 2850	yNaa30(88), yNaa30∆(76), hNaa30(81)	S100000(23), P100000(50), Total extract(91), P2000(70), P100000ins(5), P2000ins(6)	124	Ace(2)	Ace(5)	Ace(9)	Ace(5)	Ace(41)	Ace(39)	Ace(11)	Ace(16)	Ace(36)	Ace(29)	Ace(25)	Ace(16)	Ace(4)	Ace(1)
	M	SDGTLFTDLKER	S	D	2	13	NatA	P42936	YG4D_YEAST	YG4D	Putative elongation factor 1 gamma homolog	Ace(8)	1	1	1	-	-	-	1	1	1	1	-	-	-	-	-	-	-	-		2085, 2086, 2730, 2731, 2732, 2735, 2737	yNaa30(3), yNaa30∆(3), hNaa30(2)	S100000(3), Total extract(4), P2000(1)	72	Ace(1)	Ace(1)			Ace(1)	Ace(2)	Ace(1)	Ace(1)		Ace(1)
	M	SDHDTPMESIQNGENSDER	S	D	2	20	NatA	Q02455	MLP1_YEAST	MLP1	Protein MLP1	Ace(2)	1	1	-	-	-	-	-	-	-	-	-	-	-	-	-	-	-	-		2085, 2086	yNaa30(1), yNaa30∆(1)	S100000(2)	31	Ace(1)	Ace(1)
	M	SDIEEGTPTNNGQQKER	S	D	2	18	NatA	P11746	MCM1_YEAST	MCM1	Pheromone receptor transcription factor	Ace(38)	-	-	-	1	1	1	-	-	1	1	1	1	1	1	1	1	1	1		2372, 2373, 2732, 2736, 2737, 2738, 2739, 2845, 2846, 2847, 2848, 2849, 2850	yNaa30(10), yNaa30∆(11), hNaa30(17)	P100000(11), Total extract(2), P2000(7), P100000ins(8), P2000ins(10)	113			Ace(3)	Ace(4)			Ace(2)		Ace(4)	Ace(4)	Ace(1)	Ace(2)	Ace(2)	Ace(4)
	M	SDIESLGEAAGLFEEPEDFLPPPPKPHFAEYQR	S	D	2	34	NatA	Q05874	NNT1_YEAST	NNT1	Putative nicotinamide N-methyltransferase	Ace(1)	-	1	-	-	-	-	-	-	-	-	-	-	-	-	-	-	-	-		2086	yNaa30∆(1)	S100000(1)	50		Ace(1)
	M	SDILNVSQQR	S	D	2	11	NatA	Q05788	PNPH_YEAST	PNPH	Purine nucleoside phosphorylase	Ace(47)	1	1	1	1	1	1	1	1	1	1	1	1	1	1	1	1	1	1		2085, 2086, 2372, 2373, 2730, 2731, 2732, 2735, 2736, 2737, 2738, 2739, 2845, 2846, 2847, 2848, 2849, 2850	yNaa30(10), yNaa30∆(10), hNaa30(27)	S100000(7), P100000(5), Total extract(23), P2000(5), P100000ins(3), P2000ins(4)	77	Ace(3)	Ace(1)	Ace(2)	Ace(2)	Ace(1)	Ace(2)	Ace(20)	Ace(3)	Ace(1)	Ace(2)	Ace(2)	Ace(1)	Ace(1)	Ace(1)
	M	SDINEIEIPSR	S	D	2	12	NatA	Q08422	YO052_YEAST	YO052	AN1-type zinc finger protein YOR052C	Ace(19)	N.D.	1	1	1	1	1	-	-	1	1	1	1	-	-	-	-	-	-		2085, 2086, 2372, 2373, 2732, 2735, 2736, 2737, 2738, 2739	yNaa30(6), yNaa30∆(5), hNaa30(8)	S100000(4), P100000(9), Total extract(2), P2000(4)	76	Ace(1)	Ace(1)	Ace(3)	Ace(3)			Ace(2)	Ace(2)	Ace(3)	Ace(2)	Ace(1)	Ace(1)
	M	SDKIQEEILGLVSR	S	D	2	15	NatA	Q12387	NAA25_YEAST	NAA25	N-terminal acetyltransferase B complex subunit MDM20	Ace(22)	1	1	1	1	1	1	1	1	-	1	1	1	-	-	-	1	-	1		2085, 2086, 2372, 2373, 2730, 2731, 2735, 2736, 2737, 2738, 2739, 2848, 2850	yNaa30(9), yNaa30∆(5), hNaa30(8)	S100000(3), P100000(5), Total extract(4), P2000(7), P2000ins(3)	105	Ace(1)	Ace(1)	Ace(3)	Ace(1)	Ace(2)	Ace(2)		Ace(1)	Ace(1)	Ace(2)	Ace(1)	Ace(4)
	M	SDKPDSQVFCPNCNER	S	D	2	17	NatA	Q3E7A8	YN162_YEAST	YN162	Uncharacterized protein YNL162W-A	Ace(2)	-	-	-	-	-	-	-	1	1	-	-	-	-	-	-	-	-	-		2731, 2732	yNaa30∆(1), hNaa30(1)	Total extract(2)	39						Ace(1)	Ace(1)
	M	SDKVINPQVAWAQR	S	D	2	15	NatA	P28707	SBA1_YEAST	SBA1	Co-chaperone protein SBA1	Ace(4)	1	-	N.D.	-	-	-	-	-	-	-	1	-	-	-	-	-	-	-		2085, 2735, 2738	yNaa30(2), hNaa30(1), yNaa30∆(1)	S100000(3), P2000(1)	75	Ace(2)							Ace(1)			Ace(1)
	M	SDLDEESQIETQIDAPIEDIIR	S	D	2	23	NatA	P53437	RRN9_YEAST	RRN9	RNA polymerase I-specific transcription initiation factor RRN9	Ace(6)	-	-	-	-	-	1	-	-	-	1	-	1	-	-	-	-	-	1		2736, 2737, 2739, 2850	hNaa30(4), yNaa30(2)	P100000(2), P2000(3), P2000ins(1)	84									Ace(2)	Ace(2)		Ace(1)
	M	SDLIELQR	S	D	2	9	NatA	P30619	SEC1_YEAST	SEC1	Protein transport protein SEC1	Ace(25)	-	1	-	1	1	1	0.98	1	1	1	1	1	1	1	1	1	1	1		2086, 2372, 2373, 2730, 2731, 2732, 2736, 2737, 2738, 2739, 2845, 2846, 2847, 2848, 2849, 2850	yNaa30∆(8), yNaa30(6), hNaa30(11)	S100000(1), P100000(3), Total extract(7), P2000(5), P100000ins(4), P2000ins(5)	74		Ace(1)	Ace(1)	Ace(1)	Ace(2)	Ace(3)	Ace(2)		Ace(1)	Ace(1)	Ace(1)	Ace(3)	Ace(1)	Ace(1)
	M	SDLLPLATYSLNVEPYTPVPAIDVTMPITVR	S	D	2	32	NatA	P38911	FKBP3_YEAST	FKBP3	FK506-binding nuclear protein	Ace(8)	1	1	-	-	-	-	1	1	-	-	-	1	-	-	-	-	-	-		2085, 2086, 2730, 2731, 2739	yNaa30(4), yNaa30∆(3), hNaa30(1)	S100000(2), Total extract(5), P2000(1)	65	Ace(1)	Ace(1)			Ace(3)	Ace(2)						Ace(1)
	M	SDLNDVQENAKLNSETR	S	D	2	18	NatA	A6ZXL6	ATG20_YEAS7	ATG20	Autophagy-related protein 20	Ace(28)	1	1	1	1	1	1	1	1	1	1	1	1	-	-	1	-	-	-		2085, 2086, 2372, 2373, 2730, 2731, 2732, 2735, 2736, 2737, 2738, 2739, 2847	yNaa30(8), yNaa30∆(8), hNaa30(12)	S100000(6), P100000(6), Total extract(8), P2000(7), P100000ins(1)	140	Ace(2)	Ace(1)	Ace(3)	Ace(1)	Ace(2)	Ace(4)	Ace(2)	Ace(3)	Ace(2)	Ace(1)	Ace(2)	Ace(4)
	M	SDLNQSKKMNVSEFADAQR	S	D	2	20	NatA	P54790	ORC3_YEAST	ORC3	Origin recognition complex subunit 3	Ace(20)	-	-	-	≥ 96.2227443791083%	1	1	1	1	-	1	1	1	1	-	-	-	-	1		2372, 2373, 2730, 2731, 2736, 2737, 2738, 2739, 2845, 2850	yNaa30(8), yNaa30∆(5), hNaa30(7)	P100000(4), Total extract(4), P2000(8), P100000ins(2), P2000ins(2)	126			Ace(1)	Ace(1)	Ace(2)	Ace(2)			Ace(2)	Ace(3)	Ace(2)	Ace(3)	Ace(2)
	M	SDLQKLQR	S	D	2	9	NatA	P40011	YEK0_YEAST	YEK0	Uncharacterized protein YER010C	Ace(13)	1	1	1	1	1	1	-	-	1	-	1	1	-	1	1	-	1	1		2085, 2086, 2372, 2373, 2732, 2735, 2736, 2738, 2739, 2846, 2847, 2849, 2850	yNaa30(2), yNaa30∆(5), hNaa30(6)	S100000(3), P100000(3), Total extract(1), P2000(2), P100000ins(2), P2000ins(2)	60	Ace(1)	Ace(1)	Ace(1)	Ace(1)			Ace(1)	Ace(1)	Ace(1)		Ace(1)	Ace(1)		Ace(1)
	M	SDNGSPAVLPKTEFNKYKIGKVKSTPAIQR	S	D	2	31	NatA	P23293	BUR1_YEAST	BUR1	Serine/threonine-protein kinase BUR1	Ace(1)	-	-	-	-	-	-	-	-	-	-	-	1	-	-	-	-	-	-		2739	hNaa30(1)	P2000(1)	52												Ace(1)
	M	SDNPFNASLLDEDSNR	S	D	2	17	NatA	P13586	ATC1_YEAST	ATC1	Calcium-transporting ATPase 1	Ace(25)	-	-	1	1	1	1	1	1	1	1	1	1	1	1	1	1	1	1		2372, 2373, 2730, 2731, 2732, 2735, 2736, 2737, 2738, 2739, 2845, 2846, 2847, 2848, 2849, 2850	yNaa30(5), yNaa30∆(10), hNaa30(10)	P100000(3), Total extract(5), S100000(1), P2000(8), P100000ins(5), P2000ins(3)	129			Ace(1)	Ace(1)	Ace(1)	Ace(2)	Ace(2)	Ace(1)	Ace(1)	Ace(1)	Ace(3)	Ace(4)	Ace(1)	Ace(3)
	M	SDPVELLKR	S	D	2	10	NatA	P32602	SEC17_YEAST	SEC17	Alpha-soluble NSF attachment protein	Ace(40)	1	1	1	1	1	1	1	1	1	1	1	1	1	1	1	1	1	1		2085, 2086, 2372, 2373, 2730, 2731, 2732, 2735, 2736, 2737, 2738, 2739, 2845, 2846, 2847, 2848, 2849, 2850	yNaa30(12), yNaa30∆(14), hNaa30(14)	S100000(3), P100000(6), Total extract(10), P2000(4), P100000ins(12), P2000ins(5)	86	Ace(1)	Ace(1)	Ace(1)	Ace(1)	Ace(4)	Ace(4)	Ace(2)	Ace(1)	Ace(4)	Ace(1)	Ace(1)	Ace(2)	Ace(4)	Ace(6)
	M	SDQKVFAR	S	D	2	9	NatA	P27351	AP2B_YEAST	AP2B	AP-2 complex subunit beta	Ace(2)	-	-	-	1	1	-	-	-	-	-	-	-	-	-	-	-	-	-		2372, 2373	yNaa30(1), yNaa30∆(1)	P100000(2)	41			Ace(1)	Ace(1)
	M	SDQPETPSNSR	S	D	2	12	NatA	Q03220	CTL1_YEAST	CTL1	Polynucleotide 5'-triphosphatase	Ace(2)	-	-	-	-	-	-	-	-	-	-	-	-	-	-	1	1	-	-		2847, 2848	hNaa30(1), yNaa30(1)	P100000ins(1), P2000ins(1)	39
	M	SDSEGGLASEVEHEKR	S	D	2	17	NatA	P32832	RSC7_YEAST	RSC7	Chromatin structure-remodeling complex subunit RSC7	Ace(9)	-	-	1	-	-	-	-	-	-	1	-	-	-	-	-	-	-	1		2735, 2737, 2850	hNaa30(7), yNaa30(2)	S100000(1), P2000(2), P2000ins(6)	114								Ace(1)		Ace(2)
	M	SDSNQGNNQQNYQQYSQNGNQQQGNNR	S	D	2	28	NatA	P05453	ERF3_YEAST	ERF3	Eukaryotic peptide chain release factor GTP-binding subunit	Ace(29)	1	1	1	1	1	1	1	1	1	-	1	1	-	-	-	-	-	-		2085, 2086, 2372, 2373, 2730, 2731, 2732, 2735, 2736, 2738, 2739	yNaa30(8), yNaa30∆(8), hNaa30(13)	S100000(5), P100000(10), Total extract(11), P2000(3)	94	Ace(1)	Ace(1)	Ace(3)	Ace(1)	Ace(4)	Ace(5)	Ace(2)	Ace(3)	Ace(6)		Ace(1)	Ace(2)
	M	SDSPLSKR	S	D	2	9	NatA	Q12267	SMC4_YEAST	SMC4	Structural maintenance of chromosomes protein 4	Ace(10)	1	1	-	-	-	1	-	1	-	1	1	1	1	1	1	-	-	-		2085, 2086, 2731, 2736, 2737, 2738, 2739, 2845, 2846, 2847	yNaa30(3), yNaa30∆(4), hNaa30(3)	S100000(2), Total extract(1), P100000(1), P2000(3), P100000ins(3)	59	Ace(1)	Ace(1)				Ace(1)			Ace(1)	Ace(1)	Ace(1)	Ace(1)	Ace(1)	Ace(1)
	M	SDSQQSIKVLEELFQKLSVATADNR	S	D	2	26	NatA	P16521	EF3A_YEAST	EF3A	Elongation factor 3A	Ace(7)	1	1	-	-	-	-	1	1	-	-	-	-	-	-	-	-	-	-		2085, 2086, 2730, 2731	yNaa30(2), yNaa30∆(5)	S100000(4), Total extract(3)	93	Ace(1)	Ace(3)			Ace(1)	Ace(2)
	M	SDSQQSITVLEELFR	S	D	2	16	NatA	P53978	EF3B_YEAST	EF3B	Elongation factor 3B	Ace(1)	-	-	-	-	-	-	-	1	-	-	-	-	-	-	-	-	-	-		2731	yNaa30∆(1)	Total extract(1)	54						Ace(1)
	M	SDSSEATVKR	S	D	2	11	NatA	Q08647	PUS7_YEAST	PUS7	Multisubstrate pseudouridine synthase 7	Ace(2)	-	-	N.D.	-	-	-	-	-	-	-	-	-	-	-	-	-	-	-		2735	hNaa30(2)	S100000(2)	59								Ace(2)
	M	SDTNTSIPNTSSAR	S	D	2	15	NatA	P04821	CDC25_YEAST	CDC25	Cell division control protein 25	Ace(13)	1	-	1	1	1	-	1	1	1	1	1	1	-	-	-	-	-	1		2085, 2372, 2373, 2730, 2731, 2732, 2735, 2737, 2738, 2739, 2850	yNaa30(5), yNaa30∆(4), hNaa30(4)	S100000(2), P100000(4), Total extract(3), P2000(3), P2000ins(1)	89	Ace(1)		Ace(2)	Ace(2)	Ace(1)	Ace(1)	Ace(1)	Ace(1)		Ace(1)	Ace(1)	Ace(1)
	M	SDVLSQYKGCSVR	S	D	2	14	NatA	P53095	DSD1_YEAST	DSD1	D-serine dehydratase	Ace(8)	1	1	1	1	-	1	1	-	1	-	-	-	-	-	-	-	-	-		2085, 2086, 2372, 2730, 2732, 2735, 2736	yNaa30(4), yNaa30∆(1), hNaa30(3)	S100000(3), P100000(2), Total extract(3)	91	Ace(1)	Ace(1)	Ace(1)		Ace(2)		Ace(1)	Ace(1)	Ace(1)
	M	SDVTQQKKR	S	D	2	10	NatA	Q06506	RRP9_YEAST	RRP9	Ribosomal RNA-processing protein 9	Ace(15)	1	1	1	1	1	1	1	1	1	1	1	1	-	1	1	-	-	1		2085, 2086, 2372, 2373, 2730, 2731, 2732, 2735, 2736, 2737, 2738, 2739, 2846, 2847, 2850	yNaa30(4), yNaa30∆(5), hNaa30(6)	S100000(3), P100000(3), Total extract(3), P2000(3), P100000ins(2), P2000ins(1)	71	Ace(1)	Ace(1)	Ace(1)	Ace(1)	Ace(1)	Ace(1)	Ace(1)	Ace(1)	Ace(1)	Ace(1)	Ace(1)	Ace(1)		Ace(1)
	M	SDVVSKDR	S	D	2	9	NatA	P53112	PEX14_YEAST	PEX14	Peroxisomal membrane protein PEX14	Ace(16)	-	1	-	-	-	-	1	1	1	-	1	1	1	1	1	1	1	1		2086, 2730, 2731, 2732, 2738, 2739, 2845, 2846, 2847, 2848, 2849, 2850	yNaa30∆(6), yNaa30(6), hNaa30(4)	S100000(1), Total extract(4), P2000(2), P100000ins(4), P2000ins(5)	63		Ace(1)			Ace(2)	Ace(1)	Ace(1)				Ace(1)	Ace(1)	Ace(2)	Ace(1)
	M	SDWDTNTIIGSR	S	D	2	13	NatA	O14467	MBF1_YEAST	MBF1	Multiprotein-bridging factor 1	Ace(10)	-	-	-	1	1	1	-	-	1	-	1	1	-	-	-	-	-	-		2372, 2373, 2732, 2736, 2738, 2739	yNaa30(1), yNaa30∆(2), hNaa30(7)	P100000(6), Total extract(1), P2000(3)	54			Ace(1)	Ace(1)			Ace(1)		Ace(4)		Ace(1)	Ace(2)
	M	SDYFSSR	S	D	2	8	NatA	P48361	ASK10_YEAST	ASK10	Activator of SKN7 protein 10	Ace(5)	1	1	1	-	-	-	-	-	-	-	1	1	-	-	-	-	-	-		2085, 2086, 2735, 2738, 2739	yNaa30(1), yNaa30∆(2), hNaa30(2)	S100000(3), P2000(2)	58	Ace(1)	Ace(1)						Ace(1)			Ace(1)	Ace(1)
	M	SDYFTFPKQENGGISKQPATPGSTR	S	D	2	26	NatA	Q06108	RGC1_YEAST	RGC1	Regulator of the glycerol channel 1	Ace(1)	-	-	-	-	-	-	-	-	-	-	-	1	-	-	-	-	-	-		2739	hNaa30(1)	P2000(1)	38												Ace(1)
	M	SDYVELLKR	S	D	2	10	NatA	P38079	YRO2_YEAST	YRO2	Protein YRO2	Ace(11), (13C2D3)Ace(2)	-	-	-	-	0.921439	-	0.900963	0.86	-	-	-	-	0.88	0.87	0.87	0.87	0.86	0.88		2373, 2730, 2731, 2845, 2846, 2847, 2848, 2849, 2850	yNaa30∆(7), yNaa30(4), hNaa30(2)	P100000(1), Total extract(2), P100000ins(4), P2000ins(6)	62				Ace(1)	Ace(1)	Ace(1)							Ace(1)	Ace(1), (13C2D3)Ace(1)
	M	SEDKAKLGTTR	S	E	2	12	NatA	P53267	DAM1_YEAST	DAM1	DASH complex subunit DAM1	Ace(19)	-	1	1	1	1	1	1	-	1	1	1	1	1	1	1	1	1	-		2086, 2372, 2373, 2730, 2732, 2735, 2736, 2737, 2738, 2739, 2845, 2846, 2847, 2848, 2849	yNaa30∆(5), yNaa30(5), hNaa30(9)	S100000(3), P100000(4), Total extract(3), P2000(4), P100000ins(3), P2000ins(2)	66		Ace(1)	Ace(1)	Ace(1)	Ace(1)		Ace(2)	Ace(2)	Ace(2)	Ace(1)	Ace(1)	Ace(2)	Ace(1)	Ace(1)
	M	SEDLSPTSSR	S	E	2	11	NatA	Q9P305	IGO2_YEAST	IGO2	mRNA stability protein IGO2	Ace(17)	1	1	1	1	1	1	1	-	1	-	-	1	-	-	-	-	-	-		2085, 2086, 2372, 2373, 2730, 2732, 2735, 2736, 2738, 2739	yNaa30(5), yNaa30∆(5), hNaa30(7)	S100000(7), P100000(4), Total extract(3), P2000(3)	72	Ace(3)	Ace(2)	Ace(1)	Ace(2)	Ace(1)		Ace(2)	Ace(2)	Ace(1)		Ace(1)	Ace(2)
	M	SEECIENPER	S	E	2	11	NatA	P35202	THI80_YEAST	THI80	Thiamine pyrophosphokinase	Ace(9)	-	1	1	-	1	-	1	1	1	-	-	1	-	-	-	-	-	1		2086, 2373, 2730, 2731, 2732, 2735, 2739, 2850	yNaa30∆(4), yNaa30(1), hNaa30(4)	S100000(2), P100000(1), Total extract(4), P2000(1), P2000ins(1)	51		Ace(1)		Ace(1)	Ace(1)	Ace(2)	Ace(1)	Ace(1)				Ace(1)
	M	SEEFIAVSTLAR	S	E	2	13	NatA	A6ZTA3	RIX1_YEAS7	RIX1	Pre-rRNA-processing protein RIX1	Ace(29)	-	-	-	1	1	1	1	1	1	1	1	1	1	1	1	-	1	-		2372, 2373, 2730, 2731, 2732, 2736, 2737, 2738, 2739, 2845, 2846, 2847, 2849	yNaa30(7), yNaa30∆(9), hNaa30(13)	P100000(9), Total extract(7), P2000(7), P100000ins(5), P2000ins(1)	97			Ace(2)	Ace(2)	Ace(2)	Ace(3)	Ace(2)		Ace(5)	Ace(1)	Ace(1)	Ace(5)	Ace(2)	Ace(2)
	M	SEEFPTPQLLDELEDQQKVTTPNEKR	S	E	2	27	NatA	P38087	YMC2_YEAST	YMC2	Carrier protein YMC2, mitochondrial	Ace(3)	-	-	-	-	-	-	-	-	-	-	-	-	-	-	-	0.9	0.9	0.94		2848, 2849, 2850	yNaa30(1), yNaa30∆(1), hNaa30(1)	P2000ins(3)	49
	M	SEEGPQVKIR	S	E	2	11	NatA	P16370	RPB3_YEAST	RPB3	DNA-directed RNA polymerase II subunit RPB3	Ace(33)	1	1	1	1	1	1	1	1	1	1	1	1	1	1	1	1	1	1		2085, 2086, 2372, 2373, 2730, 2731, 2732, 2735, 2736, 2737, 2738, 2739, 2845, 2846, 2847, 2848, 2849, 2850	yNaa30(12), yNaa30∆(8), hNaa30(13)	S100000(7), P100000(6), Total extract(5), P2000(7), P100000ins(5), P2000ins(3)	70	Ace(2)	Ace(1)	Ace(3)	Ace(1)	Ace(2)	Ace(1)	Ace(2)	Ace(4)	Ace(2)	Ace(2)	Ace(2)	Ace(3)	Ace(2)	Ace(2)
	M	SEEKTYKR	S	E	2	9	NatA	P33775	PMT1_YEAST	PMT1	Dolichyl-phosphate-mannose--protein mannosyltransferase 1	Ace(51)	-	0.973902	N.D.	0.971246	0.972347	1	0.977	1	0.97	0.94	0.96	-	0.96	0.96	0.95	0.95	1	0.95		2086, 2372, 2373, 2730, 2731, 2732, 2735, 2736, 2737, 2738, 2845, 2846, 2847, 2848, 2849, 2850	yNaa30∆(15), yNaa30(16), hNaa30(20)	S100000(2), P100000(6), Total extract(5), P2000(4), P100000ins(17), P2000ins(17)	55		Ace(1)	Ace(3)	Ace(1)	Ace(2)	Ace(2)	Ace(1)	Ace(1)	Ace(2)	Ace(2)	Ace(2)		Ace(5)	Ace(5)
	M	SEEPPSDQVNSLR	S	E	2	14	NatA	P38166	SFT2_YEAST	SFT2	Protein transport protein SFT2	Ace(25)	-	1	-	0.965433	0.97	-	1	1	1	0.96	0.97	0.95	0.95	0.95	0.9	-	0.86	-		2086, 2372, 2373, 2730, 2731, 2732, 2737, 2738, 2739, 2845, 2846, 2847, 2849	yNaa30∆(12), yNaa30(7), hNaa30(6)	S100000(1), P100000(5), Total extract(4), P2000(5), P100000ins(9), P2000ins(1)	97		Ace(1)	Ace(2)	Ace(3)	Ace(1)	Ace(1)	Ace(2)			Ace(1)	Ace(2)	Ace(2)	Ace(3)	Ace(4)
	M	SEESLFESSPQKMEYEITNYSER	S	E	2	24	NatA	Q00955	ACAC_YEAST	ACAC	Acetyl-CoA carboxylase	Ace(58)	1	1	1	1	1	1	1	1	1	1	1	1	-	-	-	1	-	1		2085, 2086, 2372, 2373, 2730, 2731, 2732, 2735, 2736, 2737, 2738, 2739, 2848, 2850	yNaa30(14), yNaa30∆(14), hNaa30(30)	S100000(12), P100000(13), Total extract(13), P2000(17), P2000ins(3)	82	Ace(3)	Ace(3)	Ace(2)	Ace(4)	Ace(5)	Ace(4)	Ace(4)	Ace(6)	Ace(7)	Ace(3)	Ace(3)	Ace(11)
	M	SEFATSR	S	E	2	8	NatA	P23585	HXT2_YEAST	HXT2	High-affinity glucose transporter HXT2	Ace(1)	-	-	-	-	-	-	-	-	-	-	-	-	-	-	1	-	-	-		2847	hNaa30(1)	P100000ins(1)	53
	M	SEFKIVSR	S	E	2	9	NatA	P53952	YNF0_YEAST	YNF0	Uncharacterized protein YNL050C	Ace(2)	-	1	-	-	-	-	-	-	-	-	-	-	-	-	1	-	-	-		2086, 2847	yNaa30∆(1), hNaa30(1)	S100000(1), P100000ins(1)	40		Ace(1)
	M	SEFLNENPDILEENQLPTR	S	E	2	20	NatA	P38829	YHS2_YEAST	YHS2	MIP18 family protein YHR122W	Ace(32)	1	1	1	1	-	1	0.966591	1	1	1	1	1	1	-	-	1	1	1		2085, 2086, 2372, 2730, 2731, 2732, 2735, 2736, 2737, 2738, 2739, 2845, 2848, 2849, 2850	yNaa30(11), yNaa30∆(9), hNaa30(12)	S100000(11), P100000(4), Total extract(7), P2000(4), P100000ins(2), P2000ins(4)	130	Ace(3)	Ace(4)	Ace(2)		Ace(2)	Ace(3)	Ace(2)	Ace(4)	Ace(2)	Ace(1)	Ace(1)	Ace(2)	Ace(2)
	M	SEFNITETYLR	S	E	2	12	NatA	P14741	EI2BA_YEAST	EI2BA	Translation initiation factor eIF-2B subunit alpha	Ace(20)	1	1	1	1	1	-	1	1	1	1	-	1	1	1	1	1	1	1		2085, 2086, 2372, 2373, 2730, 2731, 2732, 2735, 2737, 2739, 2845, 2846, 2847, 2848, 2849, 2850	yNaa30(8), yNaa30∆(7), hNaa30(5)	S100000(3), P100000(4), Total extract(4), P2000(2), P100000ins(4), P2000ins(3)	92	Ace(1)	Ace(1)	Ace(2)	Ace(2)	Ace(1)	Ace(2)	Ace(1)	Ace(1)		Ace(1)		Ace(1)	Ace(2)	Ace(1)
	M	SEGITDIEESQIQTNYDKVVYKFDDMELDENLLR	S	E	2	35	NatA	A6ZQJ1	IF4A_YEAS7	IF4A	ATP-dependent RNA helicase eIF4A	Ace(3)	-	-	1	-	-	-	-	-	-	-	-	1	-	-	-	-	-	-		2735, 2737, 2739	hNaa30(2), yNaa30(1)	S100000(1), P2000(2)	53								Ace(1)		Ace(1)		Ace(1)
	M	SEILQDVQR	S	E	2	10	NatA	P46965	SPC1_YEAST	SPC1	Signal peptidase complex subunit SPC1	Ace(48)	1	-	1	1	1	1	1	1	1	1	1	1	1	1	1	1	1	1		2085, 2372, 2373, 2730, 2731, 2732, 2735, 2736, 2737, 2738, 2739, 2845, 2846, 2847, 2848, 2849, 2850	yNaa30(14), yNaa30∆(12), hNaa30(22)	S100000(2), P100000(3), Total extract(4), P2000(4), P100000ins(19), P2000ins(16)	81	Ace(1)		Ace(1)	Ace(1)	Ace(1)	Ace(2)	Ace(1)	Ace(1)	Ace(1)	Ace(2)	Ace(1)	Ace(1)	Ace(6)	Ace(4)
	M	SEITLGKYLFER	S	E	2	13	NatA	P06169	PDC1_YEAST	PDC1	Pyruvate decarboxylase isozyme 1	Ace(608)	1	1	1	1	1	1	1	1	1	1	1	1	-	1	1	1	1	1	P16467 (2-13)^AP26263 (2-13)	2085, 2086, 2372, 2373, 2730, 2731, 2732, 2735, 2736, 2737, 2738, 2739, 2846, 2847, 2848, 2849, 2850	yNaa30(159), yNaa30∆(193), hNaa30(256)	S100000(173), P100000(51), Total extract(122), P2000(155), P100000ins(38), P2000ins(69)	100	Ace(60)	Ace(53)	Ace(4)	Ace(7)	Ace(36)	Ace(41)	Ace(45)	Ace(60)	Ace(40)	Ace(45)	Ace(53)	Ace(57)		Ace(3)
	M	SEKAVR	S	E	2	7	NatA	P06781	RHO2_YEAST	RHO2	GTP-binding protein RHO2	Ace(14)	-	-	1	1	1	-	-	-	-	1	1	1	1	1	1	1	1	1		2372, 2373, 2735, 2737, 2738, 2739, 2845, 2846, 2847, 2848, 2849, 2850	yNaa30(4), yNaa30∆(4), hNaa30(6)	P100000(2), S100000(1), P2000(3), P100000ins(4), P2000ins(4)	46			Ace(1)	Ace(1)				Ace(1)		Ace(1)	Ace(1)	Ace(1)	Ace(1)	Ace(1)
	M	SEKFPPLEDQNIDFTPNDKKDDDTDFLKR	S	E	2	30	NatA	P17891	CLC1_YEAST	CLC1	Clathrin light chain	Ace(7)	-	1	1	-	-	-	1	-	1	-	1	-	-	-	-	-	-	-		2086, 2730, 2732, 2735, 2738	yNaa30∆(2), yNaa30(2), hNaa30(3)	S100000(2), Total extract(4), P2000(1)	71		Ace(1)			Ace(2)		Ace(2)	Ace(1)			Ace(1)
	M	SEKPQQEEQEKPQSR	S	E	2	16	NatA	P33399	LHP1_YEAST	LHP1	La protein homolog	Ace(51)	1	1	1	1	1	1	1	1	1	1	1	1	1	1	1	1	1	1		2085, 2086, 2372, 2373, 2730, 2731, 2732, 2735, 2736, 2737, 2738, 2739, 2845, 2846, 2847, 2848, 2849, 2850	yNaa30(15), yNaa30∆(12), hNaa30(24)	S100000(9), P100000(10), Total extract(14), P2000(7), P100000ins(5), P2000ins(6)	56	Ace(1)	Ace(3)	Ace(2)	Ace(2)	Ace(5)	Ace(4)	Ace(5)	Ace(5)	Ace(6)	Ace(3)	Ace(1)	Ace(3)	Ace(2)	Ace(1)
	M	SELEATIR	S	E	2	9	NatA	Q03771	YD161_YEAST	YD161	UPF0661 TPR repeat-containing protein YDR161W	Ace(27)	1	1	1	1	1	1	1	1	1	1	1	1	1	1	1	1	1	1		2085, 2086, 2372, 2373, 2730, 2731, 2732, 2735, 2736, 2737, 2738, 2739, 2845, 2846, 2847, 2848, 2849, 2850	yNaa30(9), yNaa30∆(9), hNaa30(9)	S100000(3), P100000(5), Total extract(3), P2000(4), P100000ins(8), P2000ins(4)	74	Ace(1)	Ace(1)	Ace(1)	Ace(2)	Ace(1)	Ace(1)	Ace(1)	Ace(1)	Ace(2)	Ace(1)	Ace(1)	Ace(2)	Ace(3)	Ace(3)
	M	SELFGVLKSNAGR	S	E	2	14	NatA	P47083	MPP10_YEAST	MPP10	U3 small nucleolar RNA-associated protein MPP10	Ace(34)	1	1	1	1	N.D.	1	1	1	1	1	1	1	-	1	1	1	1	1		2085, 2086, 2372, 2373, 2730, 2731, 2732, 2735, 2736, 2737, 2738, 2739, 2846, 2847, 2848, 2849, 2850	yNaa30(11), yNaa30∆(11), hNaa30(12)	S100000(3), P100000(8), Total extract(9), P2000(9), P100000ins(2), P2000ins(3)	119	Ace(1)	Ace(1)	Ace(4)	Ace(1)	Ace(4)	Ace(4)	Ace(1)	Ace(1)	Ace(3)	Ace(1)	Ace(3)	Ace(5)		Ace(1)
	M	SELGAKYQQLQNELEEFIVAR	S	E	2	22	NatA	P52553	PFD6_YEAST	PFD6	Prefoldin subunit 6	Ace(6)	-	-	1	-	-	-	1	1	1	-	-	-	-	-	-	-	-	-		2730, 2731, 2732, 2735	yNaa30(1), yNaa30∆(3), hNaa30(2)	Total extract(5), S100000(1)	106					Ace(1)	Ace(3)	Ace(1)	Ace(1)
	M	SELGEYSKLENKELR	S	E	2	16	NatA	P39981	AVT2_YEAST	AVT2	Vacuolar amino acid transporter 2	Ace(12)	-	-	1	-	1	-	-	-	1	1	1	-	1	1	1	1	1	1		2373, 2732, 2735, 2737, 2738, 2845, 2846, 2847, 2848, 2849, 2850	yNaa30∆(4), hNaa30(4), yNaa30(4)	P100000(1), Total extract(1), S100000(1), P2000(2), P100000ins(4), P2000ins(3)	105				Ace(1)			Ace(1)	Ace(1)		Ace(1)	Ace(1)		Ace(2)	Ace(1)
	M	SELLAIPLKR	S	E	2	11	NatA	Q12033	PALA_YEAST	PALA	pH-response regulator protein palA/RIM20	Ace(18)	-	1	1	1	1	1	-	1	-	1	1	1	1	-	1	1	1	1		2086, 2372, 2373, 2731, 2735, 2736, 2737, 2738, 2739, 2845, 2847, 2848, 2849, 2850	yNaa30∆(6), yNaa30(6), hNaa30(6)	S100000(2), P100000(5), Total extract(1), P2000(5), P100000ins(2), P2000ins(3)	77		Ace(1)	Ace(2)	Ace(2)		Ace(1)		Ace(1)	Ace(1)	Ace(2)	Ace(1)	Ace(2)	Ace(1)
	M	SELNALLKDINGSLTATSESLER	S	E	2	24	NatA	P40079	LCP5_YEAST	LCP5	U3 small nucleolar ribonucleoprotein protein LCP5	Ace(34)	-	1	1	-	-	1	1	1	1	1	1	1	-	-	-	-	-	-		2086, 2730, 2731, 2732, 2735, 2736, 2737, 2738, 2739	yNaa30∆(13), yNaa30(7), hNaa30(14)	S100000(6), Total extract(13), P100000(3), P2000(12)	132		Ace(3)			Ace(6)	Ace(6)	Ace(1)	Ace(3)	Ace(3)	Ace(1)	Ace(4)	Ace(7)
	M	SELQSQPKKIAVVTGASGGIGYEVTKELAR	S	E	2	31	NatA	P40471	AYR1_YEAST	AYR1	NADPH-dependent 1-acyldihydroxyacetone phosphate reductase	Ace(7)	-	-	-	-	-	-	1	1	-	-	-	-	-	-	-	-	-	-		2730, 2731	yNaa30(1), yNaa30∆(6)	Total extract(7)	90					Ace(1)	Ace(6)
	M	SELTEAEKR	S	E	2	10	NatA	A6ZR39	GET2_YEAS7	GET2	Golgi to ER traffic protein 2	Ace(39)	1	1	1	1	1	1	1	1	1	1	1	1	1	1	1	1	1	1		2085, 2086, 2372, 2373, 2730, 2731, 2732, 2735, 2736, 2737, 2738, 2739, 2845, 2846, 2847, 2848, 2849, 2850	yNaa30(13), yNaa30∆(13), hNaa30(13)	S100000(3), P100000(4), Total extract(5), P2000(10), P100000ins(9), P2000ins(8)	76	Ace(1)	Ace(1)	Ace(1)	Ace(1)	Ace(1)	Ace(2)	Ace(2)	Ace(1)	Ace(2)	Ace(4)	Ace(3)	Ace(3)	Ace(3)	Ace(3)
	M	SENNGNPLDLSSLR	S	E	2	15	NatA	Q12176	MAK21_YEAST	MAK21	Ribosome biogenesis protein MAK21	Ace(25)	1	1	1	N.D.	1	1	1	1	1	1	1	1	1	1	1	-	-	-		2085, 2086, 2372, 2373, 2730, 2731, 2732, 2735, 2736, 2737, 2738, 2739, 2845, 2846, 2847	yNaa30(7), yNaa30∆(8), hNaa30(10)	S100000(3), P100000(7), Total extract(6), P2000(5), P100000ins(4)	101	Ace(1)	Ace(1)	Ace(2)	Ace(2)	Ace(2)	Ace(2)	Ace(2)	Ace(1)	Ace(3)	Ace(1)	Ace(2)	Ace(2)	Ace(1)	Ace(1)
	M	SENQKEVSPPQAISVKSEASSSIFSKPISTSSPAGLAAAQR	S	E	2	42	NatA	Q12427	STB3_YEAST	STB3	Protein STB3	Ace(1)	-	-	-	-	-	-	-	-	1	-	-	-	-	-	-	-	-	-		2732	hNaa30(1)	Total extract(1)	56							Ace(1)
	M	SENTTAPSDNITNEQR	S	E	2	17	NatA	P46676	SUM1_YEAST	SUM1	Suppressor of mar1-1 protein	Ace(20)	1	1	1	1	1	1	1	1	1	1	-	1	1	1	1	1	1	1		2085, 2086, 2372, 2373, 2730, 2731, 2732, 2735, 2736, 2737, 2738, 2739, 2845, 2846, 2847, 2848, 2849, 2850	yNaa30(7), yNaa30∆(7), hNaa30(6)	S100000(3), P100000(3), Total extract(4), P2000(3), P100000ins(3), P2000ins(4)	118	Ace(1)	Ace(1)	Ace(1)	Ace(1)	Ace(1)	Ace(2)	Ace(1)	Ace(1)	Ace(1)	Ace(1)	Ace(1)	Ace(1)	Ace(1)	Ace(1)
	M	SEPEFQQAYEEVVSSLEDSTLFEQHPEYR	S	E	2	30	NatA	P07262	DHE4_YEAST	DHE4	NADP-specific glutamate dehydrogenase 1	Ace(3)	-	1	-	-	-	-	-	-	-	-	-	-	-	-	-	-	-	-		2086	yNaa30∆(3)	S100000(3)	55		Ace(3)
	M	SEQESDEVKR	S	E	2	11	NatA	Q12191	BUG1_YEAST	BUG1	Binder of USO1 and GRH1 protein 1	Ace(33)	1	1	1	1	1	1	1	1	1	1	1	1	-	-	1	-	-	-		2085, 2086, 2372, 2373, 2730, 2731, 2732, 2735, 2736, 2737, 2738, 2739, 2847	yNaa30(11), yNaa30∆(11), hNaa30(11)	S100000(4), P100000(10), Total extract(13), P2000(5), P100000ins(1)	70	Ace(1)	Ace(1)	Ace(4)	Ace(3)	Ace(5)	Ace(6)	Ace(2)	Ace(2)	Ace(3)	Ace(1)	Ace(1)	Ace(3)
	M	SEQSQLDDSTIDKLIPQIFNEMR	S	E	2	24	NatA	P53168	DUO1_YEAST	DUO1	DASH complex subunit DUO1	Ace(7)	-	-	-	-	-	-	1	1	-	1	1	1	-	-	-	-	-	-		2730, 2731, 2737, 2738, 2739	yNaa30(2), yNaa30∆(4), hNaa30(1)	Total extract(4), P2000(3)	79					Ace(1)	Ace(3)				Ace(1)	Ace(1)	Ace(1)
	M	SESEAKSR	S	E	2	9	NatA	P12754	EI2BD_YEAST	EI2BD	Translation initiation factor eIF-2B subunit delta	Ace(3)	1	-	-	-	-	-	-	-	-	-	-	-	-	-	1	-	-	-		2085, 2847	yNaa30(1), hNaa30(2)	S100000(1), P100000ins(2)	76	Ace(1)
	M	SESPMFAANGMPKVNQGAEEDVR	S	E	2	24	NatA	P32449	AROG_YEAST	AROG	Phospho-2-dehydro-3-deoxyheptonate aldolase, tyrosine-inhibited	Ace(145)	1	1	1	1	1	1	1	1	1	1	1	1	-	1	-	-	-	-		2085, 2086, 2372, 2373, 2730, 2731, 2732, 2735, 2736, 2737, 2738, 2739, 2846	yNaa30(42), yNaa30∆(39), hNaa30(64)	S100000(39), P100000(49), Total extract(41), P2000(15), P100000ins(1)	117	Ace(4)	Ace(7)	Ace(18)	Ace(12)	Ace(19)	Ace(17)	Ace(5)	Ace(28)	Ace(19)	Ace(1)	Ace(2)	Ace(12)		Ace(1)
	M	SESVKENVTPTR	S	E	2	13	NatA	Q05580	YD266_YEAST	YD266	LIM domain and RING finger protein YDR266C	Ace(17)	1	1	1	1	1	1	1	1	1	1	-	1	-	-	1	-	-	1		2085, 2086, 2372, 2373, 2730, 2731, 2732, 2735, 2736, 2737, 2739, 2847, 2850	yNaa30(6), yNaa30∆(4), hNaa30(7)	S100000(3), P100000(6), Total extract(3), P2000(3), P100000ins(1), P2000ins(1)	65	Ace(1)	Ace(1)	Ace(2)	Ace(2)	Ace(1)	Ace(1)	Ace(1)	Ace(1)	Ace(2)	Ace(2)		Ace(1)
	M	SETELR	S	E	2	7	NatA	P25087	ERG6_YEAST	ERG6	Sterol 24-C-methyltransferase	Ace(11)	-	-	1	1	-	-	-	1	1	1	1	1	-	-	-	-	-	-		2372, 2731, 2732, 2735, 2737, 2738, 2739	yNaa30(2), yNaa30∆(4), hNaa30(5)	P100000(1), Total extract(4), S100000(1), P2000(5)	51			Ace(1)			Ace(3)	Ace(1)	Ace(1)		Ace(1)	Ace(1)	Ace(3)
	M	SETELSKEDAVTKKDNEEQVKKALLDPTKKR	S	E	2	32	NatA	P53883	NOP13_YEAST	NOP13	Nucleolar protein 13	Ace(2)	-	-	-	-	-	-	0.840937	0.94	-	-	-	-	-	-	-	-	-	-		2730, 2731	yNaa30(1), yNaa30∆(1)	Total extract(2)	63					Ace(1)	Ace(1)
	M	SETNVDSLGDR	S	E	2	12	NatA	P51862	ROM2_YEAST	ROM2	RHO1 GDP-GTP exchange protein 2	Ace(5)	-	1	-	-	-	1	-	-	-	1	-	1	-	-	-	-	-	-		2086, 2736, 2737, 2738, 2739	yNaa30∆(2), hNaa30(2), yNaa30(1)	S100000(1), P100000(1), P2000(3)	75		Ace(1)							Ace(1)	Ace(1)	Ace(1)	Ace(1)
	M	SEVAPEEIIENADGSR	S	E	2	17	NatA	A6ZZ25	EIF3G_YEAS7	EIF3G	Eukaryotic translation initiation factor 3 subunit G	Ace(177)	1	1	1	1	1	1	1	1	1	1	1	1	1	1	1	1	1	1		2085, 2086, 2372, 2373, 2730, 2731, 2732, 2735, 2736, 2737, 2738, 2739, 2845, 2846, 2847, 2848, 2849, 2850	yNaa30(61), yNaa30∆(56), hNaa30(60)	S100000(15), P100000(95), Total extract(30), P2000(18), P100000ins(12), P2000ins(7)	133	Ace(4)	Ace(4)	Ace(37)	Ace(29)	Ace(9)	Ace(12)	Ace(9)	Ace(7)	Ace(29)	Ace(5)	Ace(6)	Ace(7)	Ace(4)	Ace(3)
	M	SEVIEGNVKIDR	S	E	2	13	NatA	P20081	FKBP_YEAST	FKBP	FK506-binding protein 1	Ace(517)	1	1	1	1	1	1	1	1	1	1	1	1	1	1	1	1	1	1		2085, 2086, 2372, 2373, 2730, 2731, 2732, 2735, 2736, 2737, 2738, 2739, 2845, 2846, 2847, 2848, 2849, 2850	yNaa30(131), yNaa30∆(142), hNaa30(244)	S100000(153), P100000(47), Total extract(193), P2000(71), P100000ins(29), P2000ins(24)	114	Ace(37)	Ace(43)	Ace(9)	Ace(8)	Ace(55)	Ace(60)	Ace(78)	Ace(73)	Ace(30)	Ace(21)	Ace(22)	Ace(28)	Ace(2)	Ace(4)
	M	SEVITITKR	S	E	2	10	NatA	P38792	RRP4_YEAST	RRP4	Exosome complex component RRP4	Ace(18)	1	1	1	1	1	1	1	1	1	1	1	1	1	1	-	1	1	1		2085, 2086, 2372, 2373, 2730, 2731, 2732, 2735, 2736, 2737, 2738, 2739, 2845, 2846, 2848, 2849, 2850	yNaa30(6), yNaa30∆(7), hNaa30(5)	S100000(3), P100000(3), Total extract(4), P2000(3), P100000ins(2), P2000ins(3)	60	Ace(1)	Ace(1)	Ace(1)	Ace(1)	Ace(1)	Ace(2)	Ace(1)	Ace(1)	Ace(1)	Ace(1)	Ace(1)	Ace(1)	Ace(1)	Ace(1)
	M	SEYMDDVDR	S	E	2	10	NatA	P53076	VID30_YEAST	VID30	Vacuolar import and degradation protein 30	Ace(15)	-	1	1	1	1	1	-	-	-	-	1	1	-	-	1	1	1	1		2086, 2372, 2373, 2735, 2736, 2738, 2739, 2847, 2848, 2849, 2850	yNaa30∆(6), yNaa30(3), hNaa30(6)	S100000(2), P100000(4), P2000(4), P100000ins(1), P2000ins(4)	58		Ace(1)	Ace(1)	Ace(2)				Ace(1)	Ace(1)		Ace(2)	Ace(2)
	M	SFDDLHKATER	S	F	2	12	NatA	P17709	HXKG_YEAST	HXKG	Glucokinase-1	Ace(30)	1	1	1	-	-	1	1	1	1	1	1	-	-	-	1	-	-	-		2085, 2086, 2730, 2731, 2732, 2735, 2736, 2737, 2738, 2847	yNaa30(7), yNaa30∆(11), hNaa30(12)	S100000(15), Total extract(9), P100000(3), P2000(2), P100000ins(1)	73	Ace(3)	Ace(6)			Ace(3)	Ace(4)	Ace(2)	Ace(6)	Ace(3)	Ace(1)	Ace(1)
	M	SFEVGTR	S	F	2	8	NatA	P19524	MYO2_YEAST	MYO2	Myosin-2	Ace(21)	1	1	1	1	1	1	1	1	1	1	1	1	1	1	1	-	1	1		2085, 2086, 2372, 2373, 2730, 2731, 2732, 2735, 2736, 2737, 2738, 2739, 2845, 2846, 2847, 2849, 2850	yNaa30(6), yNaa30∆(8), hNaa30(7)	S100000(3), P100000(5), Total extract(3), P2000(5), P100000ins(3), P2000ins(2)	60	Ace(1)	Ace(1)	Ace(2)	Ace(2)	Ace(1)	Ace(1)	Ace(1)	Ace(1)	Ace(1)	Ace(1)	Ace(2)	Ace(2)	Ace(1)	Ace(1)
	M	SFFDSLR	S	F	2	8	NatA	P53258	GYP2_YEAST	GYP2	GTPase-activating protein GYP2	Ace(6)	-	-	-	1	1	1	-	-	-	-	-	-	1	-	1	-	-	1		2372, 2373, 2736, 2845, 2847, 2850	yNaa30(2), yNaa30∆(1), hNaa30(3)	P100000(3), P100000ins(2), P2000ins(1)	57			Ace(1)	Ace(1)					Ace(1)				Ace(1)
	M	SFFGLENSGNAR	S	F	2	13	NatA	P25644	PAT1_YEAST	PAT1	DNA topoisomerase 2-associated protein PAT1	Ace(36)	1	1	1	1	1	1	1	1	1	1	1	1	1	1	1	-	1	1		2085, 2086, 2372, 2373, 2730, 2731, 2732, 2735, 2736, 2737, 2738, 2739, 2845, 2846, 2847, 2849, 2850	yNaa30(10), yNaa30∆(11), hNaa30(15)	S100000(13), P100000(3), Total extract(10), P2000(4), P100000ins(4), P2000ins(2)	106	Ace(3)	Ace(2)	Ace(1)	Ace(1)	Ace(4)	Ace(4)	Ace(2)	Ace(8)	Ace(1)	Ace(1)	Ace(1)	Ace(2)	Ace(1)	Ace(2)
	M	SFFLNSLR	S	F	2	9	NatA	P32830	TIM12_YEAST	TIM12	Mitochondrial import inner membrane translocase subunit TIM12	Ace(7)	-	-	-	-	1	1	1	1	1	-	1	-	-	-	-	-	-	-		2373, 2730, 2731, 2732, 2736, 2738	yNaa30∆(4), yNaa30(1), hNaa30(2)	P100000(2), Total extract(4), P2000(1)	66				Ace(1)	Ace(1)	Ace(2)	Ace(1)		Ace(1)		Ace(1)
	M	SFFNFKAFGR	S	F	2	11	NatA	P43563	MOB2_YEAST	MOB2	CBK1 kinase activator protein MOB2	Ace(2)	-	-	-	-	-	-	1	1	-	-	-	-	-	-	-	-	-	-		2730, 2731	yNaa30(1), yNaa30∆(1)	Total extract(2)	56					Ace(1)	Ace(1)
	M	SFFNISR	S	F	2	8	NatA	P38088	SYG_YEAST	SYG	Glycine--tRNA ligase 1, mitochondrial	Ace(2)	1	-	-	-	-	-	-	0.96	-	-	-	-	-	-	-	-	-	-		2085, 2731	yNaa30(1), yNaa30∆(1)	S100000(1), Total extract(1)	48	Ace(1)					Ace(1)
	M	SFGSKVSR	S	F	2	9	NatA	Q05998	THI7_YEAST	THI7	Thiamine transporter	(13C2D3)Ace(4), Ace(2)	-	-	-	-	-	-	-	-	-	-	-	-	0.6	-	N.D.	-	-	N.D.		2845, 2846, 2847, 2850	yNaa30(2), yNaa30∆(1), hNaa30(3)	P100000ins(5), P2000ins(1)	67													(13C2D3)Ace(1), Ace(1)	(13C2D3)Ace(1)
	M	SFKGFTKAVSR	S	F	2	12	NatA	P39743	RV167_YEAST	RV167	Reduced viability upon starvation protein 167	Ace(38)	1	1	1	1	1	1	1	1	1	1	1	1	1	1	1	1	1	1		2085, 2086, 2372, 2373, 2730, 2731, 2732, 2735, 2736, 2737, 2738, 2739, 2845, 2846, 2847, 2848, 2849, 2850	yNaa30(13), yNaa30∆(13), hNaa30(12)	S100000(6), P100000(11), Total extract(10), P2000(4), P100000ins(4), P2000ins(3)	79	Ace(2)	Ace(2)	Ace(5)	Ace(3)	Ace(3)	Ace(5)	Ace(2)	Ace(2)	Ace(3)	Ace(1)	Ace(1)	Ace(2)	Ace(1)	Ace(1)
	M	SFLCGSASTSNKPIER	S	F	2	17	NatA	Q00245	RHO3_YEAST	RHO3	GTP-binding protein RHO3	Ace(15)	1	1	1	-	-	1	1	1	1	1	1	1	1	1	1	-	-	-		2085, 2086, 2730, 2731, 2732, 2735, 2736, 2737, 2738, 2739, 2845, 2846, 2847	yNaa30(4), yNaa30∆(5), hNaa30(6)	S100000(3), Total extract(3), P100000(1), P2000(4), P100000ins(4)	104	Ace(1)	Ace(1)			Ace(1)	Ace(1)	Ace(1)	Ace(1)	Ace(1)	Ace(1)	Ace(1)	Ace(2)	Ace(1)	Ace(2)
	M	SFLPSFILSDESKER	S	F	2	16	NatA	P53507	TOM7_YEAST	TOM7	Mitochondrial import receptor subunit TOM7	(13C2D3)Ace(79), Ace(7)	-	-	-	0.06	-	0.08	0.0572148	0.05	0.06	0.04	0.05	0.05	0.07	0.06	0.06	0.09	0.07	0.08		2372, 2730, 2731, 2732, 2736, 2737, 2738, 2739, 2845, 2846, 2847, 2848, 2849, 2850	yNaa30(25), yNaa30∆(33), hNaa30(28)	P100000(2), Total extract(5), P2000(3), P100000ins(20), P2000ins(56)	110			(13C2D3)Ace(1)		(13C2D3)Ace(1)	(13C2D3)Ace(3)	(13C2D3)Ace(1)		(13C2D3)Ace(1)	(13C2D3)Ace(1)	(13C2D3)Ace(1)	(13C2D3)Ace(1)	(13C2D3)Ace(2), Ace(1)	(13C2D3)Ace(1)
	M	SFLSKLSQIR	S	F	2	11	NatA	P06843	SPT2_YEAST	SPT2	Protein SPT2	Ace(13)	1	1	1	≥ 89.2106022891205%	N.D.	1	1	1	1	1	1	1	-	-	-	-	-	-		2085, 2086, 2372, 2373, 2730, 2731, 2732, 2735, 2736, 2737, 2738, 2739	yNaa30(4), yNaa30∆(4), hNaa30(5)	S100000(3), P100000(3), Total extract(3), P2000(4)	75	Ace(1)	Ace(1)	Ace(1)	Ace(1)	Ace(1)	Ace(1)	Ace(1)	Ace(1)	Ace(1)	Ace(1)	Ace(1)	Ace(2)
	M	SFNSPFFDFFDNINNEVDAFNR	S	F	2	23	NatA	P15992	HSP26_YEAST	HSP26	Heat shock protein 26	Ace(21)	-	-	-	-	-	-	1	1	-	-	-	-	-	-	-	-	-	-		2730, 2731	yNaa30(3), yNaa30∆(18)	Total extract(21)	126					Ace(3)	Ace(18)
	M	SFQIETVPTKPYEDQKPGTSGLR	S	F	2	24	NatA	P37012	PGM2_YEAST	PGM2	Phosphoglucomutase-2	Ace(21)	1	1	1	-	-	1	1	1	1	1	1	1	-	-	-	-	-	-		2085, 2086, 2730, 2731, 2732, 2735, 2736, 2737, 2738, 2739	yNaa30(7), yNaa30∆(8), hNaa30(6)	S100000(6), Total extract(8), P100000(1), P2000(6)	81	Ace(2)	Ace(2)			Ace(3)	Ace(4)	Ace(1)	Ace(2)	Ace(1)	Ace(2)	Ace(2)	Ace(2)
	M	SFQITPTR	S	F	2	9	NatA	Q12440	APC2_YEAST	APC2	Anaphase-promoting complex subunit 2	Ace(5)	-	-	-	-	1	-	-	-	-	-	-	1	1	-	-	-	-	1		2373, 2739, 2845, 2850	yNaa30∆(1), hNaa30(2), yNaa30(2)	P100000(1), P2000(1), P100000ins(2), P2000ins(1)	68				Ace(1)								Ace(1)	Ace(2)
	M	SFSGKKFR	S	F	2	9	NatA	P47081	COX16_YEAST	COX16	Cytochrome c oxidase assembly protein COX16, mitochondrial	Ace(10)	-	-	-	-	-	-	0.854474	-	-	-	1	-	0.890855	0.88	0.9	0.88	0.880569	0.93		2730, 2738, 2845, 2846, 2847, 2848, 2849, 2850	yNaa30(4), yNaa30∆(3), hNaa30(3)	Total extract(1), P2000(1), P100000ins(3), P2000ins(5)	50					Ace(1)						Ace(1)		Ace(1)	Ace(1)
	M	SFSNGNMASYMTSSNGEEQSINNKNDIDDNSAYR	S	F	2	35	NatA	P53968	CRZ1_YEAST	CRZ1	Transcriptional regulator CRZ1	Ace(1)	-	-	1	-	-	-	-	-	-	-	-	-	-	-	-	-	-	-		2735	hNaa30(1)	S100000(1)	32								Ace(1)
	M	SFSQLEQNIKKKIAVEENIIR	S	F	2	22	NatA	P24583	KPC1_YEAST	KPC1	Protein kinase C-like 1	Ace(1)	-	-	-	-	-	1	-	-	-	-	-	-	-	-	-	-	-	-		2736	hNaa30(1)	P100000(1)	33									Ace(1)
	M	SFYSNLPSAGQSSR	S	F	2	15	NatA	Q04370	PEX12_YEAST	PEX12	Peroxisome assembly protein 12	Ace(9)	-	-	-	-	-	-	-	1	-	-	-	-	1	1	1	1	1	1		2731, 2845, 2846, 2847, 2848, 2849, 2850	yNaa30∆(4), yNaa30(3), hNaa30(2)	Total extract(1), P100000ins(4), P2000ins(4)	112						Ace(1)							Ace(2)	Ace(1)
	M	SGAAAASAAGYDR	S	G	2	14	NatA	P21243	PSA6_YEAST	PSA6	Proteasome subunit alpha type-1	Ace(97)	1	1	1	1	1	1	1	1	1	1	1	1	1	1	1	1	1	1		2085, 2086, 2372, 2373, 2730, 2731, 2732, 2735, 2736, 2737, 2738, 2739, 2845, 2846, 2847, 2848, 2849, 2850	yNaa30(30), yNaa30∆(32), hNaa30(35)	S100000(19), P100000(18), Total extract(27), P2000(17), P100000ins(10), P2000ins(6)	133	Ace(7)	Ace(7)	Ace(4)	Ace(7)	Ace(10)	Ace(5)	Ace(12)	Ace(5)	Ace(7)	Ace(4)	Ace(7)	Ace(6)	Ace(3)	Ace(4)
	M	SGEEEVDYTTLPLEER	S	G	2	17	NatA	P46675	STU2_YEAST	STU2	Protein STU2	Ace(15), (13C2D3)Ace(1)	-	-	-	0.788436	0.787566	0.79	0.790302	0.83	0.76	0.77	0.75	0.76	0.77	0.76	0.75	0.76	0.76	-		2372, 2373, 2730, 2731, 2732, 2736, 2737, 2738, 2739, 2845, 2846, 2847, 2848, 2849	yNaa30(7), yNaa30∆(5), hNaa30(4)	P100000(4), Total extract(3), P2000(3), P100000ins(3), P2000ins(3)	93			Ace(2)	Ace(1)	Ace(1)	Ace(1)	Ace(1)		Ace(1)	Ace(1)	Ace(1)	Ace(1)	Ace(1)	Ace(1)
	M	SGELANYKR	S	G	2	10	NatA	P00546	CDK1_YEAST	CDK1	Cyclin-dependent kinase 1	Ace(40)	1	1	1	1	1	1	1	1	1	1	1	1	1	1	1	1	1	1		2085, 2086, 2372, 2373, 2730, 2731, 2732, 2735, 2736, 2737, 2738, 2739, 2845, 2846, 2847, 2848, 2849, 2850	yNaa30(12), yNaa30∆(14), hNaa30(14)	S100000(4), P100000(10), Total extract(6), P2000(8), P100000ins(7), P2000ins(5)	82	Ace(1)	Ace(1)	Ace(3)	Ace(4)	Ace(2)	Ace(2)	Ace(2)	Ace(2)	Ace(3)	Ace(3)	Ace(2)	Ace(3)	Ace(2)	Ace(2)
	M	SGETFEFNIR	S	G	2	11	NatA	P43593	UBP6_YEAST	UBP6	Ubiquitin carboxyl-terminal hydrolase 6	Ace(26), (13C2D3)Ace(4)	0.882457	0.877883	0.89	0.906741	0.9	0.91	0.936364	0.94	0.91	0.88	0.87	0.87	0.89	-	0.92	-	-	-		2085, 2086, 2372, 2373, 2730, 2731, 2732, 2735, 2736, 2737, 2738, 2739, 2845, 2847	yNaa30(9), yNaa30∆(8), hNaa30(13)	S100000(5), P100000(6), Total extract(8), P2000(9), P100000ins(2)	79	Ace(1), (13C2D3)Ace(1)	Ace(1)	Ace(1)	Ace(1)	Ace(3)	Ace(4)	Ace(1)	Ace(2)	Ace(4)	Ace(1), (13C2D3)Ace(1)	Ace(1), (13C2D3)Ace(1)	Ace(4), (13C2D3)Ace(1)	Ace(1)
	M	SGFSLSEYLTKFQTTDR	S	G	2	18	NatA	Q06156	CND1_YEAST	CND1	Condensin complex subunit 1	Ace(2)	-	-	-	-	-	-	-	-	-	1	1	-	-	-	-	-	-	-		2737, 2738	yNaa30(1), yNaa30∆(1)	P2000(2)	59										Ace(1)	Ace(1)
	M	SGGKGGKAGSAAKASQSR	S	G	2	19	NatA	P04911	H2A1_YEAST	H2A1	Histone H2A.1	Ace(416)	1	1	1	1	1	1	1	1	1	1	1	1	1	1	1	1	1	1	P04912 (2-19)	2085, 2086, 2372, 2373, 2730, 2731, 2732, 2735, 2736, 2737, 2738, 2739, 2845, 2846, 2847, 2848, 2849, 2850	yNaa30(115), yNaa30∆(113), hNaa30(188)	S100000(42), P100000(87), Total extract(89), P2000(63), P100000ins(52), P2000ins(83)	114	Ace(11)	Ace(10)	Ace(27)	Ace(27)	Ace(29)	Ace(21)	Ace(39)	Ace(21)	Ace(33)	Ace(21)	Ace(24)	Ace(18)	Ace(7)	Ace(3)
	M	SGIIDASSALR	S	G	2	12	NatA	P32458	CDC11_YEAST	CDC11	Cell division control protein 11	Ace(61)	1	-	1	1	1	1	1	1	1	1	1	1	1	1	1	1	1	1		2085, 2372, 2373, 2730, 2731, 2732, 2735, 2736, 2737, 2738, 2739, 2845, 2846, 2847, 2848, 2849, 2850	yNaa30(13), yNaa30∆(26), hNaa30(22)	S100000(2), P100000(9), Total extract(7), P2000(24), P100000ins(11), P2000ins(8)	90	Ace(1)		Ace(3)	Ace(4)	Ace(1)	Ace(4)	Ace(2)	Ace(1)	Ace(2)	Ace(4)	Ace(8)	Ace(12)	Ace(2)	Ace(6)
	M	SGKAHGGKGKSGAKDSGSLR	S	G	2	21	NatA	Q12692	H2AZ_YEAST	H2AZ	Histone H2A.Z	Ace(1)	1	-	-	-	-	-	-	-	-	-	-	-	-	-	-	-	-	-		2085	yNaa30(1)	S100000(1)	43	Ace(1)
	M	SGKFVR	S	G	2	7	NatA	Q06440	CORO_YEAST	CORO	Coronin-like protein	Ace(9)	-	1	-	1	1	1	1	-	-	-	1	-	-	-	-	-	-	-		2086, 2372, 2373, 2730, 2736, 2738	yNaa30∆(4), yNaa30(4), hNaa30(1)	S100000(1), P100000(6), Total extract(1), P2000(1)	46		Ace(1)	Ace(3)	Ace(2)	Ace(1)				Ace(1)		Ace(1)
	M	SGKPPVYR	S	G	2	9	NatA	O75012	MRP10_YEAST	MRP10	37S ribosomal protein MRP10, mitochondrial	Ace(1)	-	-	-	-	-	-	-	-	-	-	-	0.93	-	-	-	-	-	-		2739	hNaa30(1)	P2000(1)	40												Ace(1)
	M	SGNGAQGTKFR	S	G	2	12	NatA	P0CX41	RL23A_YEAST	RL23A	60S ribosomal protein L23-A	Ace(304)	1	1	1	1	1	1	1	1	1	1	1	1	1	1	1	1	1	1	P0CX42 (2-12)	2085, 2086, 2372, 2373, 2730, 2731, 2732, 2735, 2736, 2737, 2738, 2739, 2845, 2846, 2847, 2848, 2849, 2850	yNaa30(102), yNaa30∆(101), hNaa30(101)	S100000(12), P100000(136), Total extract(32), P2000(34), P100000ins(61), P2000ins(29)	73	Ace(2)	Ace(4)	Ace(49)	Ace(55)	Ace(10)	Ace(7)	Ace(15)	Ace(6)	Ace(32)	Ace(14)	Ace(10)	Ace(10)	Ace(20)	Ace(20)
	M	SGNQMAMGSEQQQTVGSR	S	G	2	19	NatA	A7A241	YPI1_YEAS7	YPI1	Type 1 phosphatases regulator YPI1	Ace(103)	1	1	1	1	1	1	1	1	1	1	1	1	-	1	1	-	-	1		2085, 2086, 2372, 2373, 2730, 2731, 2732, 2735, 2736, 2737, 2738, 2739, 2846, 2847, 2850	yNaa30(21), yNaa30∆(30), hNaa30(52)	S100000(33), P100000(12), Total extract(45), P2000(10), P100000ins(2), P2000ins(1)	148	Ace(4)	Ace(6)	Ace(3)	Ace(2)	Ace(12)	Ace(19)	Ace(14)	Ace(23)	Ace(7)	Ace(2)	Ace(2)	Ace(6)		Ace(1)
	M	SGNTTNVHETR	S	G	2	12	NatA	Q06169	PEX30_YEAST	PEX30	Peroxisomal membrane protein PEX30	Ace(1)	-	-	-	-	-	-	-	-	-	-	-	-	-	-	-	-	1	-		2849	yNaa30∆(1)	P2000ins(1)	45
	M	SGSLKSLDKKIAKR	S	G	2	15	NatA	P53833	POP3_YEAST	POP3	Ribonucleases P/MRP protein subunit POP3	Ace(4)	-	-	-	-	-	-	-	1	-	-	-	1	-	-	1	-	0.93	-		2731, 2739, 2847, 2849	yNaa30∆(2), hNaa30(2)	Total extract(1), P2000(1), P100000ins(1), P2000ins(1)	49						Ace(1)						Ace(1)
	M	SGSTESKKQPR	S	G	2	12	NatA	P40487	DPH1_YEAST	DPH1	Diphthamide biosynthesis protein 1	Ace(14), (13C2D3)Ace(1)	-	0.721847	-	0.687639	0.688834	0.64	0.954173	-	0.66	0.59	-	0.67	-	0.67	-	0.64	0.65	N.D.		2086, 2372, 2373, 2730, 2732, 2736, 2737, 2738, 2739, 2846, 2848, 2849, 2850	yNaa30∆(5), yNaa30(4), hNaa30(6)	S100000(1), P100000(4), Total extract(3), P2000(3), P100000ins(1), P2000ins(3)	61		Ace(1)	Ace(1)	Ace(1)	Ace(1)		Ace(2)		(13C2D3)Ace(1), Ace(1)	Ace(1)	Ace(1)	Ace(1)		Ace(1)
	M	SGTFNDIR	S	G	2	9	NatA	Q08650	DGAT2_YEAST	DGAT2	Diacylglycerol O-acyltransferase 1	Ace(7), (13C2D3)Ace(1)	-	-	-	-	-	-	-	-	-	-	-	0.86	0.86	0.83	0.82	-	0.78	0.81		2738, 2739, 2845, 2846, 2847, 2849, 2850	yNaa30∆(3), hNaa30(4), yNaa30(1)	P2000(2), P100000ins(4), P2000ins(2)	56											Ace(1)	Ace(1)	Ace(1)	Ace(1)
	M	SGYTGNNYSR	S	G	2	11	NatA	Q02796	LGE1_YEAST	LGE1	Transcriptional regulatory protein LGE1	Ace(17)	-	1	0.96	0.919425	0.9	0.91	0.99	1	0.95	1	0.91	0.92	-	-	-	-	-	-		2086, 2372, 2373, 2730, 2731, 2732, 2735, 2736, 2737, 2738, 2739	yNaa30∆(4), yNaa30(4), hNaa30(9)	S100000(2), P100000(5), Total extract(6), P2000(4)	73		Ace(1)	Ace(1)	Ace(1)	Ace(2)	Ace(1)	Ace(3)	Ace(1)	Ace(3)	Ace(1)	Ace(1)	Ace(2)
	M	SIAEFAYKEKPETLVLFDVDGTLTPAR	S	I	2	28	NatA	P07283	PMM_YEAST	PMM	Phosphomannomutase	Ace(4)	-	0.744338	-	-	-	-	0.68357	-	-	-	-	0.79	-	-	-	-	-	0.802702		2086, 2730, 2739, 2850	yNaa30∆(1), yNaa30(1), hNaa30(2)	S100000(1), Total extract(1), P2000(1), P2000ins(1)	51		Ace(1)			Ace(1)							Ace(1)
	M	SIASQKKVKPSFVCLR	S	I	2	17	NatA	Q12244	YL054_YEAST	YL054	Uncharacterized transcriptional regulatory protein YLL054C	Ace(1)	-	-	-	-	-	-	-	0.95	-	-	-	-	-	-	-	-	-	-		2731	yNaa30∆(1)	Total extract(1)	41						Ace(1)
	M	SIDEAVAR	S	I	2	9	NatA	P38338	YB9F_YEAST	YB9F	Uncharacterized protein YBR259W	Ace(8)	-	-	-	-	-	-	-	-	-	-	1	1	1	1	1	1	1	1		2738, 2739, 2845, 2846, 2847, 2848, 2849, 2850	yNaa30∆(3), hNaa30(3), yNaa30(2)	P2000(2), P100000ins(3), P2000ins(3)	76											Ace(1)	Ace(1)	Ace(1)	Ace(1)
	M	SIDLKKR	S	I	2	8	NatA	Q06078	UTP21_YEAST	UTP21	U3 small nucleolar RNA-associated protein 21	Ace(25)	-	1	1	1	1	1	1	1	1	1	-	1	1	1	1	1	1	1		2086, 2372, 2373, 2730, 2731, 2732, 2735, 2736, 2737, 2738, 2739, 2845, 2846, 2847, 2848, 2849, 2850	yNaa30∆(9), yNaa30(7), hNaa30(9)	S100000(2), P100000(6), Total extract(4), P2000(5), P100000ins(4), P2000ins(4)	62		Ace(1)	Ace(2)	Ace(2)	Ace(2)	Ace(1)	Ace(1)	Ace(1)	Ace(2)	Ace(1)	Ace(2)	Ace(2)	Ace(1)	Ace(2)
	M	SIENLKSFDPFADTGDDETATSNYIHIR	S	I	2	29	NatA	P32911	SUI1_YEAST	SUI1	Eukaryotic translation initiation factor eIF-1	Ace(3)	1	1	-	-	-	-	-	1	-	-	-	-	-	-	-	-	-	-		2085, 2086, 2731	yNaa30(1), yNaa30∆(2)	S100000(2), Total extract(1)	136	Ace(1)	Ace(1)				Ace(1)
	M	SIMPVKNALAQGR	S	I	2	14	NatA	P39006	PSD1_YEAST	PSD1	Phosphatidylserine decarboxylase proenzyme 1, mitochondrial	Ace(11), (13C2D3)Ace(10)	-	-	-	0.548456	-	-	-	-	-	0.55	0.5	N.D.	0.53	-	0.47	0.52	0.46	0.5		2372, 2737, 2738, 2739, 2845, 2846, 2847, 2848, 2849, 2850	yNaa30(10), yNaa30∆(5), hNaa30(6)	P100000(2), P2000(6), P100000ins(6), P2000ins(7)	71			(13C2D3)Ace(1), Ace(1)							Ace(1), (13C2D3)Ace(1)	Ace(1), (13C2D3)Ace(1)	Ace(1), (13C2D3)Ace(1)	(13C2D3)Ace(1), Ace(2)	(13C2D3)Ace(1)
	M	SINICR	S	I	2	7	NatA	P38431	IF5_YEAST	IF5	Eukaryotic translation initiation factor 5	Ace(7)	-	1	-	1	1	1	1	1	-	-	-	-	-	-	1	-	-	-		2086, 2372, 2373, 2730, 2731, 2736, 2847	yNaa30∆(3), yNaa30(2), hNaa30(2)	S100000(1), P100000(3), Total extract(2), P100000ins(1)	46		Ace(1)	Ace(1)	Ace(1)	Ace(1)	Ace(1)			Ace(1)
	M	SISESYAKEIKTAFR	S	I	2	16	NatA	P36973	APT2_YEAST	APT2	Adenine phosphoribosyltransferase 2	Ace(7)	1	-	1	-	-	-	-	1	-	-	-	1	-	-	-	-	-	-		2085, 2731, 2735, 2739	yNaa30(1), yNaa30∆(1), hNaa30(5)	S100000(3), Total extract(1), P2000(3)	71	Ace(1)					Ace(1)		Ace(2)				Ace(3)
	M	SISETPHNKSQGLQKAAGR	S	I	2	20	NatA	Q12071	VPS54_YEAST	VPS54	Vacuolar protein sorting-associated protein 54	Ace(1)	1	-	-	-	-	-	-	-	-	-	-	-	-	-	-	-	-	-		2085	yNaa30(1)	S100000(1)	38	Ace(1)
	M	SISSDEAKEKQLVEKAELR	S	I	2	20	NatA	P38737	ECM29_YEAST	ECM29	Proteasome component ECM29	Ace(27)	-	1	1	1	-	1	1	1	1	1	1	1	1	-	-	1	-	1		2086, 2372, 2730, 2731, 2732, 2735, 2736, 2737, 2738, 2739, 2845, 2848, 2850	yNaa30∆(6), yNaa30(10), hNaa30(11)	S100000(2), P100000(2), Total extract(9), P2000(10), P100000ins(2), P2000ins(2)	107		Ace(1)	Ace(1)		Ace(5)	Ace(2)	Ace(2)	Ace(1)	Ace(1)	Ace(1)	Ace(3)	Ace(6)	Ace(2)
	M	SISSKIR	S	I	2	8	NatA	A6ZR73	SHO1_YEAS7	SHO1	High osmolarity signaling protein SHO1	(13C2D3)Ace(5)	-	-	-	-	-	-	-	-	-	-	-	-	0.53	-	N.D.	-	-	N.D.		2845, 2846, 2847, 2850	yNaa30(1), yNaa30∆(1), hNaa30(3)	P100000ins(3), P2000ins(2)	58													(13C2D3)Ace(1)	(13C2D3)Ace(1)
	M	SITKTELDGILPLVAR	S	I	2	17	NatA	P27616	PUR7_YEAST	PUR7	Phosphoribosylaminoimidazole-succinocarboxamide synthase	Ace(63)	0.973323	0.973323	0.97	1	1	1	0.975	1	1	0.98	1	1	-	-	-	1	-	1		2085, 2086, 2372, 2373, 2730, 2731, 2732, 2735, 2736, 2737, 2738, 2739, 2848, 2850	yNaa30(18), yNaa30∆(16), hNaa30(29)	S100000(26), P100000(5), Total extract(15), P2000(14), P2000ins(3)	95	Ace(6)	Ace(5)	Ace(2)	Ace(2)	Ace(6)	Ace(6)	Ace(3)	Ace(15)	Ace(1)	Ace(3)	Ace(3)	Ace(8)
	M	SITNGTSR	S	I	2	9	NatA	P38080	AKL1_YEAST	AKL1	Serine/threonine-protein kinase AKL1	Ace(12)	0.95196	-	0.97	0.964467	0.955674	0.96	1	0.97	-	0.85	1	0.93	-	-	0.928212	-	-	-		2085, 2372, 2373, 2730, 2731, 2735, 2736, 2737, 2738, 2739, 2847	yNaa30(4), yNaa30∆(3), hNaa30(5)	S100000(2), P100000(3), Total extract(2), P2000(4), P100000ins(1)	64	Ace(1)		Ace(1)	Ace(1)	Ace(1)	Ace(1)		Ace(1)	Ace(1)	Ace(1)	Ace(1)	Ace(2)
	M	SIVYNKTPLLR	S	I	2	12	NatA	P25379	STDH_YEAST	STDH	Catabolic L-serine/threonine dehydratase	Ace(14)	-	-	-	1	-	-	-	1	-	-	-	1	1	1	1	1	1	1		2372, 2731, 2739, 2845, 2846, 2847, 2848, 2849, 2850	yNaa30(5), yNaa30∆(4), hNaa30(5)	P100000(1), Total extract(1), P2000(2), P100000ins(3), P2000ins(7)	71			Ace(1)			Ace(1)						Ace(2)	Ace(1)	Ace(1)
	M	SKAKGTGFSSIDTEDENLR	S	K	2	20	NatA	P42934	PMT6_YEAST	PMT6	Dolichyl-phosphate-mannose--protein mannosyltransferase 6	Ace(17)	-	-	-	-	-	-	-	-	-	1	-	-	-	1	1	1	1	1		2737, 2845, 2846, 2847, 2848, 2849, 2850	yNaa30(6), yNaa30∆(5), hNaa30(6)	P2000(1), P100000ins(6), P2000ins(10)	144										Ace(1)			Ace(2)	Ace(2)
	M	SKATYKER	S	K	2	9	NatA	P03962	PYRF_YEAST	PYRF	Orotidine 5'-phosphate decarboxylase	Ace(110), (13C2D3)Ace(1)	0.968373	0.963402	0.96	0.947798	0.94306	1	0.971972	1	0.97	0.96	0.96	0.96	0.92	0.92	0.915705	0.94	0.92	0.96		2085, 2086, 2372, 2373, 2730, 2731, 2732, 2735, 2736, 2737, 2738, 2739, 2845, 2846, 2847, 2848, 2849, 2850	yNaa30(26), yNaa30∆(22), hNaa30(63)	S100000(34), P100000(5), Total extract(42), P2000(16), P100000ins(6), P2000ins(8)	56	Ace(10)	Ace(5)	Ace(1)	Ace(2)	Ace(8)	Ace(5)	Ace(29)	Ace(19)	Ace(2)	Ace(4)	Ace(6)	Ace(6)	Ace(2)	Ace(2)
	M	SKDLNSSR	S	K	2	9	NatA	P23287	PP2B1_YEAST	PP2B1	Serine/threonine-protein phosphatase 2B catalytic subunit A1	Ace(26)	1	1	1	1	1	1	1	1	1	1	1	1	1	1	1	1	1	1		2085, 2086, 2372, 2373, 2730, 2731, 2732, 2735, 2736, 2737, 2738, 2739, 2845, 2846, 2847, 2848, 2849, 2850	yNaa30(7), yNaa30∆(10), hNaa30(9)	S100000(7), P100000(3), Total extract(3), P2000(5), P100000ins(3), P2000ins(5)	70	Ace(2)	Ace(2)	Ace(1)	Ace(1)	Ace(1)	Ace(1)	Ace(1)	Ace(3)	Ace(1)	Ace(1)	Ace(2)	Ace(2)	Ace(1)	Ace(1)
	M	SKDTHDDELPSYEDVIKEEER	S	K	2	22	NatA	P40325	HUA1_YEAST	HUA1	Proline-rich protein HUA1	Ace(3)	-	1	-	-	-	1	-	-	-	-	-	-	-	-	-	-	-	-		2086, 2736	yNaa30∆(1), hNaa30(2)	S100000(1), P100000(2)	78		Ace(1)							Ace(2)
	M	SKIQVAHSSR	S	K	2	11	NatA	P40018	RSMB_YEAST	RSMB	Small nuclear ribonucleoprotein-associated protein B	Ace(1)	-	0.931217	-	-	-	-	-	-	-	-	-	-	-	-	-	-	-	-		2086	yNaa30∆(1)	S100000(1)	57		Ace(1)
	M	SKITSSQVR	S	K	2	10	NatA	P0CX43	RL1A_YEAST	RL1A	60S ribosomal protein L1-A	Ace(427)	1	1	1	1	1	1	1	1	1	1	1	1	1	1	1	1	1	1	P0CX44 (2-10)	2085, 2086, 2372, 2373, 2730, 2731, 2732, 2735, 2736, 2737, 2738, 2739, 2845, 2846, 2847, 2848, 2849, 2850	yNaa30(135), yNaa30∆(162), hNaa30(130)	S100000(23), P100000(206), Total extract(65), P2000(89), P100000ins(33), P2000ins(11)	80	Ace(1)	Ace(5)	Ace(74)	Ace(83)	Ace(22)	Ace(21)	Ace(22)	Ace(17)	Ace(49)	Ace(24)	Ace(34)	Ace(31)	Ace(10)	Ace(15)
	M	SKIVKR	S	K	2	7	NatA	A6ZSX1	RRP3_YEAS7	RRP3	ATP-dependent rRNA helicase RRP3	(13C2D3)Ace(8), Ace(1)	0.71933	-	0.77	0.679807	-	-	0.726257	-	-	-	-	-	0.69	0.69	-	-	0.69	-	Q06245 (333-338)	2085, 2372, 2730, 2735, 2845, 2846, 2849	yNaa30(5), hNaa30(2), yNaa30∆(2)	S100000(3), P100000(1), Total extract(1), P100000ins(3), P2000ins(1)	37	(13C2D3)Ace(1)		(13C2D3)Ace(1)		(13C2D3)Ace(1)			Ace(1), (13C2D3)Ace(1)					(13C2D3)Ace(2)	(13C2D3)Ace(1)
	M	SKKFSSKNSQR	S	K	2	12	NatA	P34078	LTV1_YEAST	LTV1	Protein LTV1	Ace(44)	1	1	1	1	1	1	1	1	1	1	1	1	1	1	1	1	1	1		2085, 2086, 2372, 2373, 2730, 2731, 2732, 2735, 2736, 2737, 2738, 2739, 2845, 2846, 2847, 2848, 2849, 2850	yNaa30(13), yNaa30∆(13), hNaa30(18)	S100000(3), P100000(8), Total extract(14), P2000(6), P100000ins(7), P2000ins(6)	72	Ace(1)	Ace(1)	Ace(3)	Ace(3)	Ace(3)	Ace(3)	Ace(8)	Ace(1)	Ace(2)	Ace(2)	Ace(2)	Ace(2)	Ace(2)	Ace(2)
	M	SKKKETFTPR	S	K	2	11	NatA	Q03661	ESC1_YEAST	ESC1	Silent chromatin protein ESC1	(13C2D3)Ace(17), Ace(3)	-	-	0.32	0.11572	0.17522	-	0.308411	0.39	0.27	-	0.26	-	0.13	0.18	0.17	0.15	0.18	0.19		2372, 2373, 2730, 2731, 2732, 2735, 2738, 2845, 2846, 2847, 2848, 2849, 2850	yNaa30(6), yNaa30∆(7), hNaa30(7)	P100000(2), Total extract(6), S100000(1), P2000(1), P100000ins(6), P2000ins(4)	52			(13C2D3)Ace(1)	(13C2D3)Ace(1)	Ace(1), (13C2D3)Ace(1)	(13C2D3)Ace(1), Ace(1)	(13C2D3)Ace(2)	(13C2D3)Ace(1)			(13C2D3)Ace(1)		(13C2D3)Ace(2)	(13C2D3)Ace(2)
	M	SKKLSLEER	S	K	2	10	NatA	P47166	SGM1_YEAST	SGM1	Protein SGM1	Ace(23)	0.97138	0.962997	0.97	0.960744	0.96292	0.96	1	1	1	0.96	0.96	0.96	0.96	0.96	0.976679	0.945364	0.96	0.94		2085, 2086, 2372, 2373, 2730, 2731, 2732, 2735, 2736, 2737, 2738, 2739, 2845, 2846, 2847, 2848, 2849, 2850	yNaa30(7), yNaa30∆(7), hNaa30(9)	S100000(3), P100000(3), Total extract(7), P2000(3), P100000ins(4), P2000ins(3)	66	Ace(1)	Ace(1)	Ace(1)	Ace(1)	Ace(2)	Ace(2)	Ace(3)	Ace(1)	Ace(1)	Ace(1)	Ace(1)	Ace(1)	Ace(1)	Ace(1)
	M	SKLETVYLYAGEEQPR	S	K	2	17	NatA	Q02209	YKZ1_YEAST	YKZ1	Uncharacterized protein YKR011C	Ace(7)	-	-	-	-	-	1	-	-	-	-	-	-	1	-	1	1	1	0.978487		2736, 2845, 2847, 2848, 2849, 2850	hNaa30(3), yNaa30(2), yNaa30∆(2)	P100000(1), P100000ins(2), P2000ins(4)	124									Ace(1)				Ace(1)
	M	SKLFLDELPESLSR	S	K	2	15	NatA	A6ZRN4	RT106_YEAS7	RT106	Histone chaperone RTT106	Ace(27)	1	1	-	1	1	1	1	1	1	1	1	1	1	-	1	1	1	1		2085, 2086, 2372, 2373, 2730, 2731, 2732, 2736, 2737, 2738, 2739, 2845, 2847, 2848, 2849, 2850	yNaa30(11), yNaa30∆(9), hNaa30(7)	S100000(3), P100000(8), Total extract(5), P2000(6), P100000ins(2), P2000ins(3)	133	Ace(1)	Ace(2)	Ace(3)	Ace(3)	Ace(2)	Ace(2)	Ace(1)		Ace(2)	Ace(3)	Ace(1)	Ace(2)	Ace(1)
	M	SKLFSTVNSAR	S	K	2	12	NatA	P53848	FOL1_YEAST	FOL1	Folic acid synthesis protein FOL1	Ace(11)	-	1	1	1	1	1	-	1	-	1	1	1	-	1	-	-	-	-		2086, 2372, 2373, 2731, 2735, 2736, 2737, 2738, 2739, 2846	yNaa30∆(5), yNaa30(2), hNaa30(4)	S100000(2), P100000(3), Total extract(1), P2000(4), P100000ins(1)	80		Ace(1)	Ace(1)	Ace(1)		Ace(1)		Ace(1)	Ace(1)	Ace(1)	Ace(1)	Ace(2)		Ace(1)
	M	SKLGPLAR	S	K	2	9	NatA	A6ZLK2	AIM5_YEAS7	AIM5	Altered inheritance of mitochondria protein 5, mitochondrial	Ace(11), (13C2D3)Ace(9)	-	-	-	-	-	-	0.869565	0.85	0.87	-	-	-	-	0.87	0.86	0.86	0.85	0.9		2730, 2731, 2732, 2846, 2847, 2848, 2849, 2850	yNaa30(5), yNaa30∆(7), hNaa30(8)	Total extract(3), P100000ins(7), P2000ins(10)	54					Ace(1)	Ace(1)	Ace(1)							Ace(2), (13C2D3)Ace(2)
	M	SKNSNVNNNR	S	K	2	11	NatA	P24276	SSD1_YEAST	SSD1	Protein SSD1	Ace(28)	1	-	1	1	1	1	1	1	1	1	1	1	1	-	1	1	1	1		2085, 2372, 2373, 2730, 2731, 2732, 2735, 2736, 2737, 2738, 2739, 2845, 2847, 2848, 2849, 2850	yNaa30(8), yNaa30∆(6), hNaa30(14)	S100000(4), P100000(4), Total extract(6), P2000(6), P100000ins(3), P2000ins(5)	70	Ace(1)		Ace(1)	Ace(1)	Ace(2)	Ace(3)	Ace(1)	Ace(3)	Ace(2)	Ace(1)	Ace(1)	Ace(4)	Ace(1)
	M	SKQFVR	S	K	2	7	NatA	Q05785	ENT2_YEAST	ENT2	Epsin-2	Ace(2)	-	-	1	-	-	-	-	-	-	-	-	1	-	-	-	-	-	-	Q12518 (2-7)	2735, 2739	hNaa30(2)	S100000(1), P2000(1)	37								Ace(1)				Ace(1)
	M	SKSNTYR	S	K	2	8	NatA	Q03759	YMK8_YEAST	YMK8	Uncharacterized protein YML108W	Ace(9)	1	-	1	-	1	-	1	1	-	-	1	-	-	1	-	-	1	-		2085, 2373, 2730, 2731, 2735, 2738, 2846, 2849	yNaa30(2), yNaa30∆(5), hNaa30(2)	S100000(3), P100000(1), Total extract(2), P2000(1), P100000ins(1), P2000ins(1)	45	Ace(1)			Ace(1)	Ace(1)	Ace(1)		Ace(2)			Ace(1)			Ace(1)
	M	SKSTNVSYER	S	K	2	11	NatA	Q04231	RAD33_YEAST	RAD33	DNA repair protein RAD33	Ace(18)	-	1	1	1	1	-	1	1	1	1	1	1	1	1	1	1	1	1		2086, 2372, 2373, 2730, 2731, 2732, 2735, 2737, 2738, 2739, 2845, 2846, 2847, 2848, 2849, 2850	yNaa30∆(6), yNaa30(6), hNaa30(6)	S100000(2), P100000(2), Total extract(3), P2000(3), P100000ins(5), P2000ins(3)	70		Ace(1)	Ace(1)	Ace(1)	Ace(1)	Ace(1)	Ace(1)	Ace(1)		Ace(1)	Ace(1)	Ace(1)	Ace(2)	Ace(1)
	M	SKTAQKR	S	K	2	8	NatA	Q02159	UBC7_YEAST	UBC7	Ubiquitin-conjugating enzyme E2 7	Ace(1)	-	-	1	-	-	-	-	-	-	-	-	-	-	-	-	-	-	-		2735	hNaa30(1)	S100000(1)	37								Ace(1)
	M	SKVAQQLKFLNKISATTR	S	K	2	19	NatA	P32388	RM49_YEAST	RM49	54S ribosomal protein MRP49, mitochondrial	Ace(2)	-	-	-	-	-	-	-	-	-	-	1	1	-	-	-	-	-	-		2738, 2739	yNaa30∆(1), hNaa30(1)	P2000(2)	37											Ace(1)	Ace(1)
	M	SKVIKPPGQAR	S	K	2	12	NatA	P22138	RPA2_YEAST	RPA2	DNA-directed RNA polymerase I subunit RPA135	Ace(30)	1	-	-	1	1	1	1	1	1	1	1	1	1	1	1	-	1	1		2085, 2372, 2373, 2730, 2731, 2732, 2736, 2737, 2738, 2739, 2845, 2846, 2847, 2849, 2850	yNaa30(8), yNaa30∆(11), hNaa30(11)	S100000(1), P100000(7), Total extract(3), P2000(10), P100000ins(5), P2000ins(4)	80	Ace(1)		Ace(3)	Ace(3)	Ace(1)	Ace(1)	Ace(1)		Ace(1)	Ace(1)	Ace(4)	Ace(5)	Ace(2)	Ace(2)
	M	SKVMKPSNGKGSR	S	K	2	14	NatA	P53628	SNF12_YEAST	SNF12	Transcription regulatory protein SNF12	Ace(13)	-	0.96	0.94	0.931751	0.964493	0.95	0.960372	1	0.94	-	0.94	-	0.94	-	-	0.92	-	-		2086, 2372, 2373, 2730, 2731, 2732, 2735, 2736, 2737, 2738, 2845, 2848	yNaa30∆(5), yNaa30(5), hNaa30(3)	S100000(2), P100000(4), Total extract(3), P2000(2), P100000ins(1), P2000ins(1)	74		Ace(1)	Ace(1)	Ace(2)	Ace(1)	Ace(1)	Ace(1)	Ace(1)	Ace(1)	Ace(1)	Ace(1)		Ace(1)
	M	SKYAWYTR	S	K	2	9	NatA	P39103	COX14_YEAST	COX14	Cytochrome c oxidase assembly protein COX14	(13C2D3)Ace(1)	-	-	-	-	-	-	-	-	-	-	-	-	-	-	-	0.16	-	-		2848	yNaa30(1)	P2000ins(1)	43
	M	SLAVLLNKEDKDISDFSKTTAGKSAKKNSR	S	L	2	31	NatA	A6ZU34	INO80_YEAS7	INO80	Putative DNA helicase INO80	Ace(4)	-	-	-	-	-	-	-	1	1	-	-	1	-	-	-	-	-	-		2731, 2732, 2738, 2739	yNaa30∆(2), hNaa30(2)	Total extract(2), P2000(2)	73						Ace(1)	Ace(1)				Ace(1)	Ace(1)
	M	SLDFNTLAQNFTQFYYNQFDTDR	S	L	2	24	NatA	P33331	NTF2_YEAST	NTF2	Nuclear transport factor 2	Ace(4)	1	1	1	-	-	-	-	-	-	-	-	-	-	-	-	-	-	-		2085, 2086, 2735	yNaa30(1), yNaa30∆(1), hNaa30(2)	S100000(4)	63	Ace(1)	Ace(1)						Ace(2)
	M	SLEAIVFDR	S	L	2	10	NatA	A6ZWZ9	MTNA_YEAS7	MTNA	Methylthioribose-1-phosphate isomerase	Ace(40)	1	1	1	1	1	1	1	1	1	1	1	1	1	1	1	1	1	1		2085, 2086, 2372, 2373, 2730, 2731, 2732, 2735, 2736, 2737, 2738, 2739, 2845, 2846, 2847, 2848, 2849, 2850	yNaa30(15), yNaa30∆(10), hNaa30(15)	S100000(14), P100000(4), Total extract(9), P2000(7), P100000ins(3), P2000ins(3)	84	Ace(7)	Ace(1)	Ace(2)	Ace(1)	Ace(3)	Ace(4)	Ace(2)	Ace(6)	Ace(1)	Ace(1)	Ace(2)	Ace(4)	Ace(1)	Ace(1)
	M	SLEATDSKAMVLLMGVR	S	L	2	18	NatA	P53290	GTR2_YEAST	GTR2	GTP-binding protein GTR2	Ace(11)	-	-	1	-	-	-	1	1	1	-	-	1	-	-	-	-	-	-		2730, 2731, 2732, 2735, 2739	yNaa30(1), yNaa30∆(3), hNaa30(7)	Total extract(6), S100000(4), P2000(1)	84					Ace(1)	Ace(3)	Ace(2)	Ace(4)				Ace(1)
	M	SLEDTLANMSLYDAKKYFR	S	L	2	20	NatA	P47160	ENT3_YEAST	ENT3	Epsin-3	Ace(4)	-	-	-	-	-	-	-	1	-	-	-	1	-	-	-	-	-	-		2731, 2739	yNaa30∆(1), hNaa30(3)	Total extract(1), P2000(3)	73						Ace(1)						Ace(3)
	M	SLEEFDEVKYDHSTKR	S	L	2	17	NatA	Q08920	NCBP2_YEAST	NCBP2	Nuclear cap-binding protein subunit 2	Ace(3)	0.866466	0.861742	-	-	-	-	-	-	-	-	-	-	-	-	-	-	-	-		2085, 2086	yNaa30(1), yNaa30∆(2)	S100000(3)	85	Ace(1)	Ace(2)
	M	SLEGNTLGKGAKSFPLYIAVNQYSKR	S	L	2	27	NatA	P38041	BOB1_YEAST	BOB1	Protein BOB1	Ace(1)	-	-	-	-	-	1	-	-	-	-	-	-	-	-	-	-	-	-		2736	hNaa30(1)	P100000(1)	60									Ace(1)
	M	SLGPLKAINDKQLNTR	S	L	2	17	NatA	P32562	CDC5_YEAST	CDC5	Cell cycle serine/threonine-protein kinase CDC5/MSD2	Ace(8)	-	-	-	0.888647	-	0.84	-	-	0.89	0.89	0.89	0.9	-	-	-	-	-	0.87		2372, 2732, 2736, 2737, 2738, 2739, 2850	yNaa30(2), hNaa30(5), yNaa30∆(1)	P100000(2), Total extract(1), P2000(4), P2000ins(1)	75			Ace(1)				Ace(1)		Ace(1)	Ace(1)	Ace(1)	Ace(2)
	M	SLISALQTTDVESVQTSPEQITER	S	L	2	25	NatA	P35736	YKF0_YEAST	YKF0	Uncharacterized protein YKL050C	Ace(1)	-	-	-	-	-	-	-	1	-	-	-	-	-	-	-	-	-	-		2731	yNaa30∆(1)	Total extract(1)	85						Ace(1)
	M	SLISAVEDR	S	L	2	10	NatA	A6ZM93	EIS1_YEAS7	EIS1	Eisosome protein 1	Ace(43)	1	1	1	N.D.	1	1	1	1	1	1	1	1	1	1	1	-	1	1		2085, 2086, 2372, 2373, 2730, 2731, 2732, 2735, 2736, 2737, 2738, 2739, 2845, 2846, 2847, 2849, 2850	yNaa30(9), yNaa30∆(14), hNaa30(20)	S100000(4), P100000(7), Total extract(10), P2000(11), P100000ins(6), P2000ins(5)	74	Ace(1)	Ace(1)	Ace(2)	Ace(1)	Ace(2)	Ace(5)	Ace(3)	Ace(2)	Ace(4)	Ace(2)	Ace(3)	Ace(6)	Ace(2)	Ace(2)
	M	SLISILSPLITSEGLDSR	S	L	2	19	NatA	P53154	GUP1_YEAST	GUP1	Glycerol uptake protein 1	Ace(3)	-	-	-	-	-	-	0.8234	0.77	-	0.84	-	-	-	-	-	-	-	-		2730, 2731, 2737	yNaa30(2), yNaa30∆(1)	Total extract(2), P2000(1)	94					Ace(1)	Ace(1)				Ace(1)
	M	SLKEDDFGKDNSR	S	L	2	14	NatA	P18412	TEC1_YEAST	TEC1	Ty transcription activator TEC1	Ace(18)	-	-	1	1	1	1	1	1	1	1	1	1	1	1	1	1	1	1		2372, 2373, 2730, 2731, 2732, 2735, 2736, 2737, 2738, 2739, 2845, 2846, 2847, 2848, 2849, 2850	yNaa30(6), yNaa30∆(5), hNaa30(7)	P100000(3), Total extract(4), S100000(1), P2000(3), P100000ins(4), P2000ins(3)	88			Ace(1)	Ace(1)	Ace(1)	Ace(1)	Ace(2)	Ace(1)	Ace(1)	Ace(1)	Ace(1)	Ace(1)	Ace(2)	Ace(1)
	M	SLKEEQVSIKQDPEQEER	S	L	2	19	NatA	P32457	CDC3_YEAST	CDC3	Cell division control protein 3	Ace(61)	0.947929	0.947556	0.927835	0.93699	0.92418	0.93	1	1	0.95	0.93	0.92	0.94	0.87	0.86	0.88	0.85	0.84	0.86		2085, 2086, 2372, 2373, 2730, 2731, 2732, 2735, 2736, 2737, 2738, 2739, 2845, 2846, 2847, 2848, 2849, 2850	yNaa30(15), yNaa30∆(15), hNaa30(31)	S100000(6), P100000(8), Total extract(10), P2000(20), P100000ins(9), P2000ins(8)	129	Ace(2)	Ace(2)	Ace(2)	Ace(2)	Ace(3)	Ace(4)	Ace(3)	Ace(2)	Ace(4)	Ace(4)	Ace(3)	Ace(13)	Ace(2)	Ace(2)
	M	SLLEQLAR	S	L	2	9	NatA	Q08491	SKI7_YEAST	SKI7	Superkiller protein 7	Ace(5)	-	-	-	1	1	1	-	-	-	-	-	1	-	1	-	-	-	-		2372, 2373, 2736, 2739, 2846	yNaa30(1), yNaa30∆(2), hNaa30(2)	P100000(3), P2000(1), P100000ins(1)	46			Ace(1)	Ace(1)					Ace(1)			Ace(1)		Ace(1)
	M	SLLIDSVPTVAYKDQKPGTSGLR	S	L	2	24	NatA	P33401	PGM1_YEAST	PGM1	Phosphoglucomutase-1	Ace(25)	1	1	1	1	-	-	1	1	1	1	-	1	-	-	-	-	-	-		2085, 2086, 2372, 2730, 2731, 2732, 2735, 2737, 2738, 2739	yNaa30(8), yNaa30∆(8), hNaa30(9)	S100000(9), P100000(1), Total extract(8), P2000(7)	118	Ace(2)	Ace(3)	Ace(1)		Ace(3)	Ace(3)	Ace(2)	Ace(4)		Ace(2)	Ace(2)	Ace(3)
	M	SLPATFDLTPEDAQLLLAANTHLGAR	S	L	2	27	NatA	A6ZUM5	RSSA1_YEAS7	RSSA1	40S ribosomal protein S0-A	Ace(2)	1	1	-	-	-	-	-	-	-	-	-	-	-	-	-	-	-	-	P46654 (2-27)	2085, 2086	yNaa30(1), yNaa30∆(1)	S100000(2)	91	Ace(1)	Ace(1)
	M	SLPDGFYIR	S	L	2	10	NatA	P43577	GNA1_YEAST	GNA1	Glucosamine 6-phosphate N-acetyltransferase	Ace(12)	1	1	1	-	-	-	1	1	1	1	1	1	-	-	-	-	-	-		2085, 2086, 2730, 2731, 2732, 2735, 2737, 2738, 2739	yNaa30(4), yNaa30∆(3), hNaa30(5)	S100000(6), Total extract(3), P2000(3)	75	Ace(2)	Ace(1)			Ace(1)	Ace(1)	Ace(1)	Ace(3)		Ace(1)	Ace(1)	Ace(1)
	M	SLPGSKLEEAR	S	L	2	12	NatA	Q12377	RPN6_YEAST	RPN6	26S proteasome regulatory subunit RPN6	Ace(17)	1	1	-	1	1	1	1	1	-	1	1	1	1	1	1	1	1	-		2085, 2086, 2372, 2373, 2730, 2731, 2736, 2737, 2738, 2739, 2845, 2846, 2847, 2848, 2849	yNaa30(6), yNaa30∆(7), hNaa30(4)	S100000(3), P100000(3), Total extract(2), P2000(3), P100000ins(4), P2000ins(2)	80	Ace(1)	Ace(2)	Ace(1)	Ace(1)	Ace(1)	Ace(1)			Ace(1)	Ace(1)	Ace(1)	Ace(1)	Ace(1)	Ace(1)
	M	SLPGTPTTSPTPMDEDTEQAVSVNTEPKR	S	L	2	30	NatA	P40164	PP4R3_YEAST	PP4R3	Serine/threonine-protein phosphatase 4 regulatory subunit 3	Ace(1)	-	-	-	-	-	-	-	-	-	-	-	-	-	-	-	-	-	1		2850	hNaa30(1)	P2000ins(1)	35
	M	SLPLKPLTIDSNNKQLDSKQKKFR	S	L	2	25	NatA	Q03921	DOP1_YEAST	DOP1	Protein dopey	Ace(1)	-	-	-	-	-	-	-	-	-	-	-	1	-	-	-	-	-	-		2739	hNaa30(1)	P2000(1)	46												Ace(1)
	M	SLQLLNPKAESLR	S	L	2	14	NatA	P39079	TCPZ_YEAST	TCPZ	T-complex protein 1 subunit zeta	Ace(39)	1	1	1	1	1	1	1	1	1	1	1	1	1	1	1	1	1	1		2085, 2086, 2372, 2373, 2730, 2731, 2732, 2735, 2736, 2737, 2738, 2739, 2845, 2846, 2847, 2848, 2849, 2850	yNaa30(11), yNaa30∆(11), hNaa30(17)	S100000(5), P100000(10), Total extract(8), P2000(8), P100000ins(4), P2000ins(4)	121	Ace(1)	Ace(1)	Ace(3)	Ace(3)	Ace(3)	Ace(3)	Ace(2)	Ace(3)	Ace(4)	Ace(2)	Ace(2)	Ace(4)	Ace(1)	Ace(1)
	M	SLQSNSVKPTEIPLSEIR	S	L	2	19	NatA	P36077	SRX1_YEAST	SRX1	Sulfiredoxin	Ace(27)	1	1	1	1	-	1	1	1	1	-	-	1	-	-	-	-	-	-		2085, 2086, 2372, 2730, 2731, 2732, 2735, 2736, 2739	yNaa30(9), yNaa30∆(7), hNaa30(11)	S100000(5), P100000(4), Total extract(17), P2000(1)	105	Ace(1)	Ace(2)	Ace(3)		Ace(5)	Ace(5)	Ace(7)	Ace(2)	Ace(1)			Ace(1)
	M	SLSLVSYR	S	L	2	9	NatA	P39107	MNN9_YEAST	MNN9	Mannan polymerase complexes subunit MNN9	(13C2D3)Ace(29), Ace(9)	-	-	-	0.156467	0.1373	0.12	0.123687	0.1	0.09	-	0.1	0.16	0.14	0.14	0.14	0.12	0.12	N.D.		2372, 2373, 2730, 2731, 2732, 2736, 2738, 2739, 2845, 2846, 2847, 2848, 2849, 2850	yNaa30(12), yNaa30∆(12), hNaa30(14)	P100000(5), Total extract(6), P2000(5), P100000ins(13), P2000ins(9)	73			(13C2D3)Ace(1), Ace(1)	(13C2D3)Ace(1), Ace(1)	(13C2D3)Ace(2)	(13C2D3)Ace(2)	(13C2D3)Ace(2)		(13C2D3)Ace(1)		(13C2D3)Ace(1)	(13C2D3)Ace(3), Ace(1)	(13C2D3)Ace(3), Ace(1)	(13C2D3)Ace(4), Ace(1)
	M	SLSNKTVKELR	S	L	2	12	NatA	A6ZXB7	CSN5_YEAS7	CSN5	COP9 signalosome complex subunit 5	Ace(10)	1	-	-	-	-	-	-	1	1	1	1	1	1	1	1	-	-	-		2085, 2731, 2732, 2737, 2738, 2739, 2845, 2846, 2847	yNaa30(3), yNaa30∆(3), hNaa30(4)	S100000(1), Total extract(2), P2000(3), P100000ins(4)	61	Ace(1)					Ace(1)	Ace(1)			Ace(1)	Ace(1)	Ace(1)	Ace(1)	Ace(1)
	M	SLSSKLSVQDLDLKDKR	S	L	2	18	NatA	P00560	PGK_YEAST	PGK	Phosphoglycerate kinase	Ace(819), (13C2D3)Ace(1)	1	1	1	1	1	1	1	1	1	1	1	1	1	1	1	1	1	-		2085, 2086, 2372, 2373, 2730, 2731, 2732, 2735, 2736, 2737, 2738, 2739, 2845, 2846, 2847, 2848, 2849	yNaa30(213), yNaa30∆(238), hNaa30(369)	S100000(175), P100000(77), Total extract(207), P2000(287), P100000ins(48), P2000ins(26)	127	Ace(53)	Ace(21), (13C2D3)Ace(1)	Ace(9)	Ace(14)	Ace(57)	Ace(66)	Ace(84)	Ace(100)	Ace(54)	Ace(71)	Ace(95)	Ace(121)	Ace(10)	Ace(28)
	M	SLSTKR	S	L	2	7	NatA	P39009	DUN1_YEAST	DUN1	DNA damage response protein kinase DUN1	Ace(8)	-	-	-	1	1	1	-	-	-	-	-	1	1	1	1	-	-	1		2372, 2373, 2736, 2739, 2845, 2846, 2847, 2850	yNaa30(2), yNaa30∆(2), hNaa30(4)	P100000(3), P2000(1), P100000ins(3), P2000ins(1)	41			Ace(1)	Ace(1)					Ace(1)			Ace(1)	Ace(1)	Ace(1)
	M	SLTEQIEQFASR	S	L	2	13	NatA	P38811	TRA1_YEAST	TRA1	Transcription-associated protein 1	Ace(16)	-	-	-	1	1	1	1	1	-	1	1	1	1	1	-	1	1	1		2372, 2373, 2730, 2731, 2736, 2737, 2738, 2739, 2845, 2846, 2848, 2849, 2850	yNaa30(7), yNaa30∆(5), hNaa30(4)	P100000(5), Total extract(2), P2000(4), P100000ins(2), P2000ins(3)	104			Ace(2)	Ace(1)	Ace(1)	Ace(1)			Ace(2)	Ace(2)	Ace(1)	Ace(1)	Ace(1)	Ace(1)
	M	SLTTAAPLLALLR	S	L	2	14	NatA	P32565	RPN2_YEAST	RPN2	26S proteasome regulatory subunit RPN2	Ace(10)	1	1	1	≥ 97.3189166317745%	-	1	-	-	-	1	-	-	-	-	-	-	-	-		2085, 2086, 2372, 2735, 2736, 2737	yNaa30(4), yNaa30∆(4), hNaa30(2)	S100000(6), P100000(2), P2000(2)	78	Ace(1)	Ace(4)	Ace(1)					Ace(1)	Ace(1)	Ace(2)
	M	SLYPLQR	S	L	2	8	NatA	P39959	YEW0_YEAST	YEW0	Zinc finger protein YER130C	Ace(5)	-	-	-	-	-	-	-	-	-	-	-	-	1	1	1	1	1	-		2845, 2846, 2847, 2848, 2849	yNaa30(2), yNaa30∆(2), hNaa30(1)	P100000ins(3), P2000ins(2)	43													Ace(1)	Ace(1)
	M	SMQIEIKDGR	S	M	2	11	NatA	A6ZR25	TDA2_YEAS7	TDA2	Topoisomerase I damage affected protein 2	Ace(26)	1	1	1	1	1	1	1	1	-	1	1	1	-	-	1	1	-	-		2085, 2086, 2372, 2373, 2730, 2731, 2735, 2736, 2737, 2738, 2739, 2847, 2848	yNaa30(7), yNaa30∆(9), hNaa30(10)	S100000(5), P100000(7), Total extract(4), P2000(8), P100000ins(1), P2000ins(1)	74	Ace(1)	Ace(1)	Ace(2)	Ace(2)	Ace(1)	Ace(3)		Ace(3)	Ace(3)	Ace(2)	Ace(3)	Ace(3)
	M	SMSSTVIKFR	S	M	2	11	NatA	O13563	RPN13_YEAST	RPN13	26S proteasome regulatory subunit RPN13	Ace(14)	-	1	1	1	1	1	1	1	1	1	1	1	-	-	-	-	-	-		2086, 2372, 2373, 2730, 2731, 2732, 2735, 2736, 2737, 2738, 2739	yNaa30∆(4), yNaa30(4), hNaa30(6)	S100000(2), P100000(5), Total extract(3), P2000(4)	66		Ace(1)	Ace(2)	Ace(1)	Ace(1)	Ace(1)	Ace(1)	Ace(1)	Ace(2)	Ace(1)	Ace(1)	Ace(2)
	M	SNANLR	S	N	2	7	NatA	Q04080	GPI17_YEAST	GPI17	GPI transamidase component GPI17	(13C2D3)Ace(1)	-	-	-	-	-	-	-	-	-	-	-	-	0.04	-	-	-	-	-		2845	yNaa30(1)	P100000ins(1)	45													(13C2D3)Ace(1)
	M	SNDEGETFATEQTTQQVFQKLGSNMENR	S	N	2	29	NatA	P38682	GLO3_YEAST	GLO3	ADP-ribosylation factor GTPase-activating protein GLO3	Ace(23)	-	0.94517	-	0.931499	0.9327	0.92	0.913392	0.93	0.93	0.92	0.93	0.93	-	-	-	-	-	-		2086, 2372, 2373, 2730, 2731, 2732, 2736, 2737, 2738, 2739	yNaa30∆(7), yNaa30(7), hNaa30(9)	S100000(1), P100000(6), Total extract(7), P2000(9)	107		Ace(1)	Ace(2)	Ace(2)	Ace(3)	Ace(2)	Ace(2)		Ace(2)	Ace(2)	Ace(2)	Ace(5)
	M	SNDEINQNEEKVKR	S	N	2	15	NatA	Q12400	TRM10_YEAST	TRM10	tRNA (guanine(9)-N1)-methyltransferase	(13C2D3)Ace(31), Ace(38)	0.473205	0.480024	0.48	-	-	-	0.604141	0.74	0.54	0.51	-	0.49	-	0.49	0.48	-	0.49	0.5		2085, 2086, 2730, 2731, 2732, 2735, 2737, 2739, 2846, 2847, 2849, 2850	yNaa30(6), yNaa30∆(6), hNaa30(57)	S100000(11), Total extract(47), P2000(5), P100000ins(3), P2000ins(3)	99	(13C2D3)Ace(1)	Ace(2), (13C2D3)Ace(1)			Ace(2), (13C2D3)Ace(1)	Ace(1)	Ace(24), (13C2D3)Ace(19)	Ace(3), (13C2D3)Ace(4)		Ace(1), (13C2D3)Ace(1)		Ace(1), (13C2D3)Ace(2)		Ace(1)
	M	SNDGSKILNYTPVSKIDEIVEISR	S	N	2	25	NatA	Q04458	HFD1_YEAST	HFD1	Fatty aldehyde dehydrogenase HFD1	Ace(12)	-	-	-	-	-	-	1	1	1	1	1	1	1	-	-	-	-	-		2730, 2731, 2732, 2737, 2738, 2739, 2845	yNaa30(4), yNaa30∆(4), hNaa30(4)	Total extract(7), P2000(4), P100000ins(1)	90					Ace(2)	Ace(3)	Ace(2)			Ace(1)	Ace(1)	Ace(2)	Ace(1)
	M	SNDPSAVSELPDKDSLDNGISNDNER	S	N	2	27	NatA	Q03497	STE20_YEAST	STE20	Serine/threonine-protein kinase STE20	Ace(18)	-	1	1	1	-	1	1	1	1	-	-	1	-	-	1	-	-	-		2086, 2372, 2730, 2731, 2732, 2735, 2736, 2739, 2847	yNaa30∆(5), yNaa30(4), hNaa30(9)	S100000(3), P100000(3), Total extract(10), P2000(1), P100000ins(1)	113		Ace(1)	Ace(1)		Ace(3)	Ace(4)	Ace(3)	Ace(2)	Ace(2)			Ace(1)
	M	SNIKSTQDSSHNAVAR	S	N	2	17	NatA	P32568	SNQ2_YEAST	SNQ2	Protein SNQ2	Ace(1)	-	1	-	-	-	-	-	-	-	-	-	-	-	-	-	-	-	-		2086	yNaa30∆(1)	S100000(1)	92		Ace(1)
	M	SNILAVFNPPPQR	S	N	2	14	NatA	Q12082	YD157_YEAST	YD157	Uncharacterized protein YDL157C, mitochondrial	Ace(15)	-	-	-	-	-	-	1	1	1	-	1	-	-	-	-	1	1	1		2730, 2731, 2732, 2738, 2848, 2849, 2850	yNaa30(5), yNaa30∆(6), hNaa30(4)	Total extract(5), P2000(2), P2000ins(8)	100					Ace(2)	Ace(2)	Ace(1)				Ace(2)
	M	SNISTKDIR	S	N	2	10	NatA	P22035	BAS1_YEAST	BAS1	Myb-like DNA-binding protein BAS1	Ace(16)	-	1	1	1	1	1	1	1	1	-	1	1	1	1	1	1	1	1		2086, 2372, 2373, 2730, 2731, 2732, 2735, 2736, 2738, 2739, 2845, 2846, 2847, 2848, 2849, 2850	yNaa30∆(6), yNaa30(4), hNaa30(6)	S100000(2), P100000(3), Total extract(3), P2000(2), P100000ins(3), P2000ins(3)	67		Ace(1)	Ace(1)	Ace(1)	Ace(1)	Ace(1)	Ace(1)	Ace(1)	Ace(1)		Ace(1)	Ace(1)	Ace(1)	Ace(1)
	M	SNITYVKGNILKPKSYAR	S	N	2	19	NatA	A6ZKW8	POA1_YEAS7	POA1	ADP-ribose 1''-phosphate phosphatase	Ace(10)	1	-	-	-	-	-	1	1	-	1	1	1	-	-	-	-	-	-		2085, 2730, 2731, 2737, 2738, 2739	yNaa30(4), yNaa30∆(4), hNaa30(2)	S100000(1), Total extract(4), P2000(5)	99	Ace(1)				Ace(2)	Ace(2)				Ace(1)	Ace(2)	Ace(2)
	M	SNIVGIEYNR	S	N	2	11	NatA	P07703	RPAC1_YEAST	RPAC1	DNA-directed RNA polymerases I and III subunit RPAC1	Ace(70)	1	1	1	1	1	1	1	1	1	1	1	1	1	1	1	1	1	1		2085, 2086, 2372, 2373, 2730, 2731, 2732, 2735, 2736, 2737, 2738, 2739, 2845, 2846, 2847, 2848, 2849, 2850	yNaa30(11), yNaa30∆(15), hNaa30(44)	S100000(6), P100000(8), Total extract(33), P2000(8), P100000ins(7), P2000ins(8)	92	Ace(2)	Ace(1)	Ace(2)	Ace(4)	Ace(2)	Ace(2)	Ace(29)	Ace(3)	Ace(2)	Ace(1)	Ace(3)	Ace(4)	Ace(2)	Ace(3)
	M	SNKASDQSAR	S	N	2	11	NatA	P17123	SPO12_YEAST	SPO12	Sporulation-specific protein 12	Ace(24)	1	-	1	1	1	1	1	1	1	1	1	1	-	1	1	1	1	-		2085, 2372, 2373, 2730, 2731, 2732, 2735, 2736, 2737, 2738, 2739, 2846, 2847, 2848, 2849	yNaa30(8), yNaa30∆(6), hNaa30(10)	S100000(3), P100000(4), Total extract(7), P2000(4), P100000ins(3), P2000ins(3)	71	Ace(1)		Ace(1)	Ace(1)	Ace(3)	Ace(1)	Ace(3)	Ace(2)	Ace(2)	Ace(1)	Ace(1)	Ace(2)		Ace(2)
	M	SNKEEHVDETSASGVKEVSSIAAR	S	N	2	25	NatA	P27637	BUD14_YEAST	BUD14	Bud site selection protein 14	Ace(1)	1	-	-	-	-	-	-	-	-	-	-	-	-	-	-	-	-	-		2085	yNaa30(1)	S100000(1)	57	Ace(1)
	M	SNKLFR	S	N	2	7	NatA	P29952	MPI_YEAST	MPI	Mannose-6-phosphate isomerase	Ace(43)	1	1	1	1	1	-	1	1	1	1	1	1	1	-	1	-	-	1		2085, 2086, 2372, 2373, 2730, 2731, 2732, 2735, 2737, 2738, 2739, 2845, 2847, 2850	yNaa30(6), yNaa30∆(10), hNaa30(27)	S100000(11), P100000(3), Total extract(20), P2000(6), P100000ins(2), P2000ins(1)	51	Ace(1)	Ace(3)	Ace(1)	Ace(2)	Ace(1)	Ace(3)	Ace(16)	Ace(7)		Ace(2)	Ace(2)	Ace(2)	Ace(1)
	M	SNLYKIGTETR	S	N	2	12	NatA	Q12156	AIM7_YEAST	AIM7	Protein AIM7	Ace(67)	1	1	1	1	1	1	1	1	1	1	1	1	1	1	-	-	1	-		2085, 2086, 2372, 2373, 2730, 2731, 2732, 2735, 2736, 2737, 2738, 2739, 2845, 2846, 2849	yNaa30(10), yNaa30∆(10), hNaa30(47)	S100000(9), P100000(3), Total extract(47), P2000(5), P100000ins(2), P2000ins(1)	98	Ace(2)	Ace(1)	Ace(1)	Ace(1)	Ace(5)	Ace(4)	Ace(38)	Ace(6)	Ace(1)	Ace(1)	Ace(2)	Ace(2)	Ace(1)	Ace(1)
	M	SNNKIKR	S	N	2	8	NatA	Q12395	DCN1_YEAST	DCN1	Defective in cullin neddylation protein 1	Ace(3)	-	-	-	-	0.76	-	-	1	-	-	-	-	-	0.85	-	-	-	-		2373, 2731, 2846	yNaa30∆(3)	P100000(1), Total extract(1), P100000ins(1)	42				Ace(1)		Ace(1)								Ace(1)
	M	SNPFDLLGNDVEDADVVVLPPKEIVKSNTSSKKADVPPPSADPSKAR	S	N	2	48	NatA	P39015	STM1_YEAST	STM1	Suppressor protein STM1	Ace(1)	-	-	1	-	-	-	-	-	-	-	-	-	-	-	-	-	-	-		2735	hNaa30(1)	S100000(1)	33								Ace(1)
	M	SNPIENTENSQNTSSSR	S	N	2	18	NatA	P24869	CG22_YEAST	CG22	G2/mitotic-specific cyclin-2	Ace(14)	1	1	1	1	1	1	1	1	1	1	1	1	-	1	-	-	1	-		2085, 2086, 2372, 2373, 2730, 2731, 2732, 2735, 2736, 2737, 2738, 2739, 2846, 2849	yNaa30(4), yNaa30∆(6), hNaa30(4)	S100000(3), P100000(3), Total extract(3), P2000(3), P100000ins(1), P2000ins(1)	129	Ace(1)	Ace(1)	Ace(1)	Ace(1)	Ace(1)	Ace(1)	Ace(1)	Ace(1)	Ace(1)	Ace(1)	Ace(1)	Ace(1)		Ace(1)
	M	SNQALYEKLEQTR	S	N	2	14	NatA	P32570	MED22_YEAST	MED22	Mediator of RNA polymerase II transcription subunit 22	Ace(20)	1	1	1	1	1	1	1	1	1	1	1	1	1	1	-	1	1	N.D.		2085, 2086, 2372, 2373, 2730, 2731, 2732, 2735, 2736, 2737, 2738, 2739, 2845, 2846, 2848, 2849, 2850	yNaa30(6), yNaa30∆(6), hNaa30(8)	S100000(3), P100000(3), Total extract(3), P2000(4), P100000ins(2), P2000ins(5)	107	Ace(1)	Ace(1)	Ace(1)	Ace(1)	Ace(1)	Ace(1)	Ace(1)	Ace(1)	Ace(1)	Ace(1)	Ace(1)	Ace(2)	Ace(1)	Ace(1)
	M	SNQIYSAR	S	N	2	9	NatA	P39678	MBP1_YEAST	MBP1	Transcription factor MBP1	Ace(5)	-	-	-	1	1	-	-	-	-	-	-	-	-	1	1	-	1	-		2372, 2373, 2846, 2847, 2849	yNaa30(1), yNaa30∆(3), hNaa30(1)	P100000(2), P100000ins(2), P2000ins(1)	49			Ace(1)	Ace(1)										Ace(1)
	M	SNSLEER	S	N	2	8	NatA	P36080	RRP14_YEAST	RRP14	Ribosomal RNA-processing protein 14	Ace(13)	-	-	1	1	1	1	-	1	1	-	1	1	-	-	-	-	-	-		2372, 2373, 2731, 2732, 2735, 2736, 2738, 2739	yNaa30(4), yNaa30∆(5), hNaa30(4)	P100000(6), Total extract(3), S100000(1), P2000(3)	62			Ace(4)	Ace(1)		Ace(2)	Ace(1)	Ace(1)	Ace(1)		Ace(2)	Ace(1)
	M	SNSNSKKPVANYAYR	S	N	2	16	NatA	Q03735	NAB6_YEAST	NAB6	RNA-binding protein NAB6	Ace(24)	-	-	-	-	1	1	1	1	1	1	1	1	1	1	1	-	1	-		2373, 2730, 2731, 2732, 2736, 2737, 2738, 2739, 2845, 2846, 2847, 2849	yNaa30∆(9), yNaa30(6), hNaa30(9)	P100000(2), Total extract(7), P2000(6), P100000ins(8), P2000ins(1)	116				Ace(1)	Ace(2)	Ace(2)	Ace(3)		Ace(1)	Ace(2)	Ace(2)	Ace(2)	Ace(2)	Ace(3)
	M	SNTLFDDIFQVSEVDPGR	S	N	2	19	NatA	P20436	RPAB3_YEAST	RPAB3	DNA-directed RNA polymerases I, II, and III subunit RPABC3	Ace(52)	1	1	1	1	1	1	1	1	1	1	1	1	-	-	-	-	-	1		2085, 2086, 2372, 2373, 2730, 2731, 2732, 2735, 2736, 2737, 2738, 2739, 2850	yNaa30(17), yNaa30∆(11), hNaa30(24)	S100000(13), P100000(8), Total extract(10), P2000(20), P2000ins(1)	126	Ace(4)	Ace(2)	Ace(3)	Ace(1)	Ace(6)	Ace(1)	Ace(3)	Ace(7)	Ace(4)	Ace(4)	Ace(7)	Ace(9)
	M	SNTSEDNITVR	S	N	2	12	NatA	Q06592	HPA2_YEAST	HPA2	Histone acetyltransferase HPA2	Ace(1)	-	-	-	-	-	-	-	-	-	-	-	-	-	-	-	-	-	1		2850	hNaa30(1)	P2000ins(1)	44
	M	SNVAGELKNSEGKKKGR	S	N	2	18	NatA	P48412	UPF3_YEAST	UPF3	Nonsense-mediated mRNA decay protein 3	Ace(24)	-	-	1	-	-	1	1	1	1	1	1	-	1	1	1	1	1	1		2730, 2731, 2732, 2735, 2736, 2737, 2738, 2845, 2846, 2847, 2848, 2849, 2850	yNaa30(7), yNaa30∆(8), hNaa30(9)	Total extract(5), S100000(1), P100000(1), P2000(3), P100000ins(6), P2000ins(8)	127					Ace(2)	Ace(2)	Ace(1)	Ace(1)	Ace(1)	Ace(1)	Ace(2)		Ace(2)	Ace(2)
	M	SNVVQAR	S	N	2	8	NatA	P06367	RS14A_YEAST	RS14A	40S ribosomal protein S14-A	Ace(231)	1	1	1	1	1	1	1	1	1	1	1	1	1	1	1	1	1	1		2085, 2086, 2372, 2373, 2730, 2731, 2732, 2735, 2736, 2737, 2738, 2739, 2845, 2846, 2847, 2848, 2849, 2850	yNaa30(61), yNaa30∆(67), hNaa30(103)	S100000(16), P100000(107), Total extract(64), P2000(12), P100000ins(18), P2000ins(14)	70	Ace(2)	Ace(5)	Ace(35)	Ace(38)	Ace(10)	Ace(10)	Ace(44)	Ace(9)	Ace(34)	Ace(4)	Ace(4)	Ace(4)	Ace(7)	Ace(6)
	M	SNYEALLKFNR	S	N	2	12	NatA	P25693	PCL2_YEAST	PCL2	PHO85 cyclin-2	Ace(3)	-	-	-	-	-	-	-	-	-	1	-	-	-	-	-	0.95	-	≥98%		2737, 2848, 2850	yNaa30(2), hNaa30(1)	P2000(1), P2000ins(2)	45										Ace(1)
	M	SPLNVGIVGTGIFAR	S	P	2	16	NatA	Q04869	YM94_YEAST	YM94	Uncharacterized protein YMR315W	(13C2D3)Ace(16)	0	0	0	0	0	0	0	0	0	0	0	0	-	-	-	-	-	-		2085, 2086, 2372, 2373, 2730, 2731, 2732, 2735, 2736, 2737, 2738, 2739	yNaa30(5), yNaa30∆(5), hNaa30(6)	S100000(4), P100000(4), Total extract(5), P2000(3)	106	(13C2D3)Ace(1)	(13C2D3)Ace(1)	(13C2D3)Ace(1)	(13C2D3)Ace(1)	(13C2D3)Ace(2)	(13C2D3)Ace(2)	(13C2D3)Ace(1)	(13C2D3)Ace(2)	(13C2D3)Ace(2)	(13C2D3)Ace(1)	(13C2D3)Ace(1)	(13C2D3)Ace(1)
	M	SPMKVAVVGASGKVGR	S	P	2	17	NatA	Q04304	YMY0_YEAST	YMY0	UPF0659 protein YMR090W	(13C2D3)Ace(22)	0	0	0	-	-	-	0	0	-	0	-	0	-	-	-	-	-	-		2085, 2086, 2730, 2731, 2735, 2737, 2739	yNaa30(7), yNaa30∆(10), hNaa30(5)	S100000(12), Total extract(8), P2000(2)	96	(13C2D3)Ace(4)	(13C2D3)Ace(4)			(13C2D3)Ace(2)	(13C2D3)Ace(6)		(13C2D3)Ace(4)		(13C2D3)Ace(1)		(13C2D3)Ace(1)
	M	SPNSSKTR	S	P	2	9	NatA	P48231	TCB2_YEAST	TCB2	Tricalbin-2	(13C2D3)Ace(7)	-	-	-	-	-	-	-	-	0	-	-	0	0	-	0	-	-	0		2732, 2739, 2845, 2847, 2850	hNaa30(6), yNaa30(1)	Total extract(1), P2000(1), P100000ins(2), P2000ins(3)	61							(13C2D3)Ace(1)					(13C2D3)Ace(1)	(13C2D3)Ace(1)
	M	SPPVYSDISR	S	P	2	11	NatA	P04840	VDAC1_YEAST	VDAC1	Mitochondrial outer membrane protein porin 1	(13C2D3)Ace(77)	-	-	-	0	0	0	0	0	0	0	0	0	0	0	0	0	0	0		2372, 2373, 2730, 2731, 2732, 2736, 2737, 2738, 2739, 2845, 2846, 2847, 2848, 2849, 2850	yNaa30(30), yNaa30∆(21), hNaa30(26)	P100000(4), Total extract(9), P2000(8), P100000ins(23), P2000ins(33)	80			(13C2D3)Ace(1)	(13C2D3)Ace(2)	(13C2D3)Ace(3)	(13C2D3)Ace(2)	(13C2D3)Ace(4)		(13C2D3)Ace(1)	(13C2D3)Ace(5)	(13C2D3)Ace(1)	(13C2D3)Ace(2)	(13C2D3)Ace(8)	(13C2D3)Ace(8)
	M	SPSPSVSPR	S	P	2	10	NatA	Q03208	YML9_YEAST	YML9	Uncharacterized protein YML119W	(13C2D3)Ace(2)	-	-	-	-	0	-	-	-	-	-	-	-	-	-	-	-	-	N.D.		2373, 2850	yNaa30∆(1), hNaa30(1)	P100000(1), P2000ins(1)	69				(13C2D3)Ace(1)
	M	SPTGNYLNAITNR	S	P	2	14	NatA	P37261	FRM2_YEAST	FRM2	Fatty acid repression mutant protein 2	(13C2D3)Ace(1)	-	-	-	-	-	-	0	-	-	-	-	-	-	-	-	-	-	-		2730	yNaa30(1)	Total extract(1)	64					(13C2D3)Ace(1)
	M	SQAVNAKKR	S	Q	2	10	NatA	Q01855	RS15_YEAST	RS15	40S ribosomal protein S15	Ace(730)	1	1	1	1	1	1	1	1	1	1	1	1	1	1	1	1	1	1		2085, 2086, 2372, 2373, 2730, 2731, 2732, 2735, 2736, 2737, 2738, 2739, 2845, 2846, 2847, 2848, 2849, 2850	yNaa30(234), yNaa30∆(210), hNaa30(286)	S100000(98), P100000(228), Total extract(207), P2000(114), P100000ins(68), P2000ins(15)	78	Ace(40)	Ace(25)	Ace(59)	Ace(64)	Ace(66)	Ace(57)	Ace(84)	Ace(33)	Ace(105)	Ace(40)	Ace(37)	Ace(37)	Ace(25)	Ace(24)
	M	SQDENIVKAVEESAEPAQVILGEDGKPLSKKALKKLQKEQEKQR	S	Q	2	45	NatA	P04802	SYDC_YEAST	SYDC	Aspartate--tRNA ligase, cytoplasmic	Ace(1)	-	-	-	-	-	-	1	-	-	-	-	-	-	-	-	-	-	-		2730	yNaa30(1)	Total extract(1)	31					Ace(1)
	M	SQDFVTLVSKDDKEYEISR	S	Q	2	20	NatA	Q03071	ELOC_YEAST	ELOC	Elongin-C	Ace(17)	-	-	0.94	-	-	0.94	1	0.97	0.96	0.94	0.92	0.93	-	-	-	-	-	-		2730, 2731, 2732, 2735, 2736, 2737, 2738, 2739	yNaa30(4), yNaa30∆(4), hNaa30(9)	Total extract(7), S100000(2), P100000(2), P2000(6)	106					Ace(3)	Ace(2)	Ace(2)	Ace(2)	Ace(2)	Ace(1)	Ace(2)	Ace(3)
	M	SQEFVEDYSR	S	Q	2	11	NatA	P43639	CSK2B_YEAST	CSK2B	Casein kinase II subunit beta	Ace(15)	1	1	1	1	1	1	1	1	1	1	1	1	1	-	-	-	-	-		2085, 2086, 2372, 2373, 2730, 2731, 2732, 2735, 2736, 2737, 2738, 2739, 2845	yNaa30(6), yNaa30∆(4), hNaa30(5)	S100000(3), P100000(3), Total extract(3), P2000(4), P100000ins(2)	84	Ace(1)	Ace(1)	Ace(1)	Ace(1)	Ace(1)	Ace(1)	Ace(1)	Ace(1)	Ace(1)	Ace(1)	Ace(1)	Ace(2)	Ace(2)
	M	SQESSVLSESQEQLANNPKIEDTSPPSANSR	S	Q	2	32	NatA	Q08561	IES4_YEAST	IES4	Ino eighty subunit 4	Ace(10)	-	-	1	1	-	1	1	1	1	1	-	-	-	-	-	1	1	-		2372, 2730, 2731, 2732, 2735, 2736, 2737, 2848, 2849	yNaa30(5), yNaa30∆(2), hNaa30(3)	P100000(2), Total extract(4), S100000(1), P2000(1), P2000ins(2)	107			Ace(1)		Ace(2)	Ace(1)	Ace(1)	Ace(1)	Ace(1)	Ace(1)
	M	SQFEKQKEQGNSLFKQGLYR	S	Q	2	21	NatA	P25638	TAH1_YEAST	TAH1	TPR repeat-containing protein associated with Hsp90	Ace(14)	1	-	1	-	-	-	1	1	-	-	1	1	-	-	-	1	-	1		2085, 2730, 2731, 2735, 2738, 2739, 2848, 2850	yNaa30(3), yNaa30∆(3), hNaa30(8)	S100000(4), Total extract(3), P2000(3), P2000ins(4)	122	Ace(1)				Ace(1)	Ace(2)		Ace(3)			Ace(1)	Ace(2)
	M	SQGQSKKLDVTVEQLR	S	Q	2	17	NatA	Q12143	NSL1_YEAST	NSL1	Kinetochore-associated protein NSL1	Ace(20)	-	-	1	1	1	1	1	1	1	1	1	1	-	-	-	1	1	1		2372, 2373, 2730, 2731, 2732, 2735, 2736, 2737, 2738, 2739, 2848, 2849, 2850	yNaa30(5), yNaa30∆(6), hNaa30(9)	P100000(3), Total extract(5), S100000(2), P2000(6), P2000ins(4)	116			Ace(1)	Ace(1)	Ace(1)	Ace(2)	Ace(2)	Ace(2)	Ace(1)	Ace(2)	Ace(2)	Ace(2)
	M	SQGTLYANFR	S	Q	2	11	NatA	P29547	EF1G1_YEAST	EF1G1	Elongation factor 1-gamma 1	Ace(73)	0.959347	0.951514	1	≥ 97.3226901068817%	0.97	0.97	0.98	1	1	0.97	0.97	0.97	0.97	0.97	0.951025	0.96	0.965225	1		2085, 2086, 2372, 2373, 2730, 2731, 2732, 2735, 2736, 2737, 2738, 2739, 2845, 2846, 2847, 2848, 2849, 2850	yNaa30(24), yNaa30∆(23), hNaa30(26)	S100000(12), P100000(17), Total extract(15), P2000(21), P100000ins(3), P2000ins(5)	83	Ace(4)	Ace(4)	Ace(5)	Ace(6)	Ace(4)	Ace(6)	Ace(5)	Ace(4)	Ace(6)	Ace(9)	Ace(5)	Ace(7)	Ace(1)	Ace(1)
	M	SQGTLYINR	S	Q	2	10	NatA	P36008	EF1G2_YEAST	EF1G2	Elongation factor 1-gamma 2	Ace(173)	1	1	1	1	1	1	1	1	1	1	1	1	1	1	1	1	1	1		2085, 2086, 2372, 2373, 2730, 2731, 2732, 2735, 2736, 2737, 2738, 2739, 2845, 2846, 2847, 2848, 2849, 2850	yNaa30(63), yNaa30∆(41), hNaa30(69)	S100000(45), P100000(27), Total extract(33), P2000(38), P100000ins(14), P2000ins(16)	82	Ace(15)	Ace(9)	Ace(11)	Ace(9)	Ace(10)	Ace(7)	Ace(16)	Ace(21)	Ace(7)	Ace(15)	Ace(9)	Ace(14)	Ace(6)	Ace(3)
	M	SQIAQEMTVSLR	S	Q	2	13	NatA	P46988	PFD1_YEAST	PFD1	Prefoldin subunit 1	Ace(64)	1	1	1	1	1	1	1	1	1	1	1	1	-	-	1	1	-	-		2085, 2086, 2372, 2373, 2730, 2731, 2732, 2735, 2736, 2737, 2738, 2739, 2847, 2848	yNaa30(17), yNaa30∆(18), hNaa30(29)	S100000(25), P100000(7), Total extract(24), P2000(6), P100000ins(1), P2000ins(1)	111	Ace(6)	Ace(5)	Ace(1)	Ace(2)	Ace(8)	Ace(9)	Ace(7)	Ace(14)	Ace(4)	Ace(1)	Ace(2)	Ace(3)
	M	SQIVDFVEDKDSR	S	Q	2	14	NatA	P38257	MMS4_YEAST	MMS4	Crossover junction endonuclease MMS4	Ace(13)	-	-	1	-	-	1	1	-	1	1	1	1	1	1	1	1	1	1		2730, 2732, 2735, 2736, 2737, 2738, 2739, 2845, 2846, 2847, 2848, 2849, 2850	yNaa30(4), hNaa30(6), yNaa30∆(3)	Total extract(2), S100000(1), P100000(1), P2000(3), P100000ins(3), P2000ins(3)	123					Ace(1)		Ace(1)	Ace(1)	Ace(1)	Ace(1)	Ace(1)	Ace(1)	Ace(1)	Ace(1)
	M	SQKDNLLDNPVEFLKEVR	S	Q	2	19	NatA	Q04477	SPC24_YEAST	SPC24	Kinetochore protein SPC24	Ace(29)	1	1	1	-	-	1	1	1	1	1	1	1	-	-	-	1	-	1		2085, 2086, 2730, 2731, 2732, 2735, 2736, 2737, 2738, 2739, 2848, 2850	yNaa30(8), yNaa30∆(8), hNaa30(13)	S100000(6), Total extract(11), P100000(1), P2000(8), P2000ins(3)	110	Ace(1)	Ace(1)			Ace(4)	Ace(4)	Ace(3)	Ace(4)	Ace(1)	Ace(2)	Ace(3)	Ace(3)
	M	SQKNGIATLLQAEKEAHEIVSKAR	S	Q	2	25	NatA	P48836	VATG_YEAST	VATG	V-type proton ATPase subunit G	Ace(4)	1	1	-	-	-	-	-	-	-	-	-	-	-	-	-	-	-	-		2085, 2086	yNaa30(3), yNaa30∆(1)	S100000(4)	75	Ace(3)	Ace(1)
	M	SQLFNNSR	S	Q	2	9	NatA	P12612	TCPA_YEAST	TCPA	T-complex protein 1 subunit alpha	Ace(36)	1	-	1	1	1	1	1	1	1	1	1	1	1	1	1	1	1	1		2085, 2372, 2373, 2730, 2731, 2732, 2735, 2736, 2737, 2738, 2739, 2845, 2846, 2847, 2848, 2849, 2850	yNaa30(11), yNaa30∆(12), hNaa30(13)	S100000(2), P100000(13), Total extract(5), P2000(5), P100000ins(6), P2000ins(5)	60	Ace(1)		Ace(3)	Ace(6)	Ace(1)	Ace(2)	Ace(2)	Ace(1)	Ace(4)	Ace(2)	Ace(1)	Ace(2)	Ace(3)	Ace(2)
	M	SQLFYQGDSDDELQEELTR	S	Q	2	20	NatA	P06777	RAD1_YEAST	RAD1	DNA repair protein RAD1	Ace(1)	-	-	-	-	-	1	-	-	-	-	-	-	-	-	-	-	-	-		2736	hNaa30(1)	P100000(1)	83									Ace(1)
	M	SQLPTDFASLIKR	S	Q	2	14	NatA	Q06151	DCPS_YEAST	DCPS	m7GpppX diphosphatase	Ace(29)	1	1	1	1	1	1	1	1	1	1	1	1	1	1	1	1	1	1		2085, 2086, 2372, 2373, 2730, 2731, 2732, 2735, 2736, 2737, 2738, 2739, 2845, 2846, 2847, 2848, 2849, 2850	yNaa30(11), yNaa30∆(9), hNaa30(9)	S100000(4), P100000(4), Total extract(10), P2000(5), P100000ins(3), P2000ins(3)	102	Ace(1)	Ace(1)	Ace(2)	Ace(1)	Ace(5)	Ace(4)	Ace(1)	Ace(2)	Ace(1)	Ace(1)	Ace(1)	Ace(3)	Ace(1)	Ace(1)
	M	SQNIQIGTR	S	Q	2	10	NatA	P32350	KNS1_YEAST	KNS1	Dual specificity protein kinase KNS1	Ace(1)	-	-	-	-	-	-	-	1	-	-	-	-	-	-	-	-	-	-		2731	yNaa30∆(1)	Total extract(1)	50						Ace(1)
	M	SQNNTISSMNPER	S	Q	2	14	NatA	Q9URQ5	HTL1_YEAST	HTL1	High temperature lethal protein 1	Ace(50)	1	-	1	1	1	1	1	1	1	1	1	1	1	1	1	1	1	1		2085, 2372, 2373, 2730, 2731, 2732, 2735, 2736, 2737, 2738, 2739, 2845, 2846, 2847, 2848, 2849, 2850	yNaa30(22), yNaa30∆(12), hNaa30(16)	S100000(4), P100000(19), Total extract(15), P2000(5), P100000ins(4), P2000ins(3)	99	Ace(1)		Ace(9)	Ace(5)	Ace(7)	Ace(4)	Ace(4)	Ace(3)	Ace(5)	Ace(2)	Ace(1)	Ace(2)	Ace(2)	Ace(1)
	M	SQNVYIVSTAR	S	Q	2	12	NatA	P41338	THIL_YEAST	THIL	Acetyl-CoA acetyltransferase	Ace(92)	1	1	1	1	1	1	1	1	1	1	1	1	-	1	1	-	-	-		2085, 2086, 2372, 2373, 2730, 2731, 2732, 2735, 2736, 2737, 2738, 2739, 2846, 2847	yNaa30(24), yNaa30∆(19), hNaa30(49)	S100000(19), P100000(14), Total extract(38), P2000(19), P100000ins(2)	80	Ace(5)	Ace(4)	Ace(7)	Ace(4)	Ace(8)	Ace(4)	Ace(26)	Ace(10)	Ace(3)	Ace(4)	Ace(6)	Ace(9)		Ace(1)
	M	SQPTPIITTKSAAKPKPKIFNLFR	S	Q	2	25	NatA	A6ZN14	LIP1_YEAS7	LIP1	Ceramide synthase subunit LIP1	Ace(1)	-	-	-	-	-	-	-	0.92	-	-	-	-	-	-	-	-	-	-		2731	yNaa30∆(1)	Total extract(1)	57						Ace(1)
	M	SQPVVVIDAKDHLLGR	S	Q	2	17	NatA	P26785	RL16B_YEAST	RL16B	60S ribosomal protein L16-B	Ace(4)	0.954823	0.952216	-	-	-	-	-	-	-	-	-	-	-	-	-	-	-	-		2085, 2086	yNaa30(1), yNaa30∆(3)	S100000(4)	112	Ace(1)	Ace(3)
	M	SQQENGDVATELIENR	S	Q	2	17	NatA	Q08234	YO075_YEAST	YO075	Uncharacterized ABC transporter ATP-binding protein/permease YOL075C	Ace(7)	-	-	-	-	-	-	-	-	-	-	-	-	1	1	1	1	1	1		2845, 2846, 2847, 2848, 2849, 2850	yNaa30(2), yNaa30∆(2), hNaa30(3)	P100000ins(4), P2000ins(3)	116													Ace(1)	Ace(1)
	M	SQQVGNSIR	S	Q	2	10	NatA	P06780	RHO1_YEAST	RHO1	GTP-binding protein RHO1	Ace(75)	1	1	1	1	1	1	1	1	0.97	1	1	1	1	1	1	1	1	1		2085, 2086, 2372, 2373, 2730, 2731, 2732, 2735, 2736, 2737, 2738, 2739, 2845, 2846, 2847, 2848, 2849, 2850	yNaa30(26), yNaa30∆(23), hNaa30(26)	S100000(6), P100000(7), Total extract(10), P2000(8), P100000ins(21), P2000ins(23)	64	Ace(2)	Ace(1)	Ace(3)	Ace(3)	Ace(4)	Ace(2)	Ace(4)	Ace(3)	Ace(1)	Ace(3)	Ace(3)	Ace(2)	Ace(7)	Ace(8)
	M	SQSISLKGSTR	S	Q	2	12	NatA	P40958	MAD2_YEAST	MAD2	Mitotic spindle checkpoint component MAD2	Ace(5)	-	-	-	-	-	-	-	-	-	-	-	-	-	-	-	1	1	N.D.		2848, 2849, 2850	yNaa30(1), yNaa30∆(1), hNaa30(3)	P2000ins(5)	63
	M	SQSNPILR	S	Q	2	9	NatA	P35180	TOM20_YEAST	TOM20	Mitochondrial import receptor subunit TOM20	Ace(27)	-	-	-	1	1	-	-	1	1	1	1	1	1	1	1	1	1	1		2372, 2373, 2731, 2732, 2737, 2738, 2739, 2845, 2846, 2847, 2848, 2849, 2850	yNaa30(9), yNaa30∆(11), hNaa30(7)	P100000(2), Total extract(4), P2000(4), P100000ins(8), P2000ins(9)	48			Ace(1)	Ace(1)		Ace(2)	Ace(2)			Ace(2)	Ace(1)	Ace(1)	Ace(2)	Ace(3)
	M	SQSYEAGNANMGQGEDDEFDGYFEDFDNDIMPNSNNGQR	S	Q	2	40	NatA	A7A047	TVP38_YEAS7	TVP38	Golgi apparatus membrane protein TVP38	Ace(1)	-	-	-	-	-	-	-	-	-	-	-	1	-	-	-	-	-	-		2739	hNaa30(1)	P2000(1)	50												Ace(1)
	M	SQVIEPQLDR	S	Q	2	11	NatA	A6ZQH0	JJJ2_YEAS7	JJJ2	J protein JJJ2	Ace(14)	-	-	-	-	-	1	-	-	1	-	1	1	1	1	1	1	1	1		2732, 2736, 2738, 2739, 2845, 2846, 2847, 2848, 2849, 2850	hNaa30(6), yNaa30∆(5), yNaa30(3)	Total extract(1), P100000(1), P2000(2), P100000ins(5), P2000ins(5)	69							Ace(1)		Ace(1)		Ace(1)	Ace(1)	Ace(2)	Ace(2)
	M	SQVNTSQGPVAQGR	S	Q	2	15	NatA	P32356	TREA_YEAST	TREA	Neutral trehalase	Ace(36)	1	1	1	1	1	1	1	1	1	1	1	1	1	1	1	-	-	1		2085, 2086, 2372, 2373, 2730, 2731, 2732, 2735, 2736, 2737, 2738, 2739, 2845, 2846, 2847, 2850	yNaa30(11), yNaa30∆(12), hNaa30(13)	S100000(3), P100000(14), Total extract(7), P2000(7), P100000ins(4), P2000ins(1)	122	Ace(1)	Ace(1)	Ace(6)	Ace(5)	Ace(1)	Ace(4)	Ace(2)	Ace(1)	Ace(3)	Ace(2)	Ace(1)	Ace(4)	Ace(1)	Ace(1)
	M	SQVQSPLTATNSGLAVNNNTMNSQMPNR	S	Q	2	29	NatA	P23292	KC12_YEAST	KC12	Casein kinase I homolog 2	Ace(23)	-	1	1	1	-	-	0.969085	1	1	1	1	1	-	-	1	-	-	-		2086, 2372, 2730, 2731, 2732, 2735, 2737, 2738, 2739, 2847	yNaa30∆(5), yNaa30(8), hNaa30(10)	S100000(2), P100000(1), Total extract(6), P2000(13), P100000ins(1)	105		Ace(1)	Ace(1)		Ace(3)	Ace(1)	Ace(2)	Ace(1)		Ace(4)	Ace(3)	Ace(6)
	M	SQVYFDVEADGQPIGR	S	Q	2	17	NatA	P14832	CYPH_YEAST	CYPH	Peptidyl-prolyl cis-trans isomerase	Ace(852)	1	1	1	1	1	1	1	1	1	1	1	1	1	1	1	1	1	1		2085, 2086, 2372, 2373, 2730, 2731, 2732, 2735, 2736, 2737, 2738, 2739, 2845, 2846, 2847, 2848, 2849, 2850	yNaa30(235), yNaa30∆(230), hNaa30(387)	S100000(222), P100000(107), Total extract(257), P2000(175), P100000ins(50), P2000ins(41)	139	Ace(50)	Ace(45)	Ace(45)	Ace(9)	Ace(60)	Ace(89)	Ace(108)	Ace(127)	Ace(53)	Ace(53)	Ace(59)	Ace(63)	Ace(13)	Ace(16)
	M	SQYIGKTISLISVTDNR	S	Q	2	18	NatA	P45978	SCD6_YEAST	SCD6	Protein SCD6	Ace(18)	1	1	1	-	-	1	1	1	-	1	1	1	-	-	-	-	-	-		2085, 2086, 2730, 2731, 2735, 2736, 2737, 2738, 2739	yNaa30(7), yNaa30∆(6), hNaa30(5)	S100000(5), Total extract(6), P100000(1), P2000(6)	93	Ace(2)	Ace(1)			Ace(3)	Ace(3)		Ace(2)	Ace(1)	Ace(2)	Ace(2)	Ace(2)
	M	SSAAEKKPASKAPAEKKPAAKKTSTSVDGKKR	S	S	2	33	NatA	P02294	H2B2_YEAST	H2B2	Histone H2B.2	Ace(25)	N.D.	N.D.	N.D.	N.D.	N.D.	N.D.	-	1	-	-	-	N.D.	-	-	-	-	-	-		2085, 2086, 2372, 2373, 2730, 2731, 2732, 2735, 2736, 2737, 2738, 2739	yNaa30(11), yNaa30∆(6), hNaa30(8)	S100000(4), P100000(3), Total extract(12), P2000(6)	90	Ace(2)	Ace(1)	Ace(1)	Ace(1)	Ace(5)	Ace(3)	Ace(4)	Ace(1)	Ace(1)	Ace(3)	Ace(1)	Ace(2)
	M	SSAITALTPNQVNDELNKMQAFIR	S	S	2	25	NatA	P22203	VATE_YEAST	VATE	V-type proton ATPase subunit E	Ace(48)	-	1	1	1	1	1	1	1	1	-	1	1	-	-	-	-	-	-		2086, 2372, 2373, 2730, 2731, 2732, 2735, 2736, 2738, 2739	yNaa30∆(16), yNaa30(6), hNaa30(26)	S100000(18), P100000(5), Total extract(21), P2000(4)	127		Ace(3)	Ace(1)	Ace(1)	Ace(5)	Ace(10)	Ace(6)	Ace(15)	Ace(3)		Ace(2)	Ace(2)
	M	SSAPLLQR	S	S	2	9	NatA	P40046	VTC1_YEAST	VTC1	Vacuolar transporter chaperone 1	Ace(34)	1	1	-	1	1	-	1	-	1	-	1	-	1	1	0.94	1	1	1		2085, 2086, 2372, 2373, 2730, 2732, 2738, 2845, 2846, 2847, 2848, 2849, 2850	yNaa30(13), yNaa30∆(12), hNaa30(9)	S100000(2), P100000(2), Total extract(2), P2000(2), P100000ins(14), P2000ins(12)	63	Ace(1)	Ace(1)	Ace(1)	Ace(1)	Ace(1)		Ace(1)				Ace(2)		Ace(6)	Ace(3)
	M	SSCKTTLSEMVGSVTKDR	S	S	2	19	NatA	A6ZUG8	CHO2_YEAS7	CHO2	Phosphatidylethanolamine N-methyltransferase	Ace(16)	-	-	-	-	-	-	-	-	-	-	1	1	-	-	1	1	1	1		2738, 2739, 2847, 2848, 2849, 2850	yNaa30∆(4), hNaa30(8), yNaa30(4)	P2000(3), P100000ins(3), P2000ins(10)	103											Ace(1)	Ace(2)
	M	SSDASTYR	S	S	2	9	NatA	P38931	SSN2_YEAST	SSN2	Mediator of RNA polymerase II transcription subunit 13	Ace(4)	-	-	-	1	1	-	-	-	-	-	-	-	-	1	1	-	-	-		2372, 2373, 2846, 2847	yNaa30(1), yNaa30∆(2), hNaa30(1)	P100000(2), P100000ins(2)	52			Ace(1)	Ace(1)										Ace(1)
	M	SSDPLQQVCDLIKGDLSLER	S	S	2	21	NatA	P32844	SEC6_YEAST	SEC6	Exocyst complex component SEC6	Ace(7)	-	-	-	-	-	-	-	1	-	1	1	1	-	-	-	-	-	-		2731, 2737, 2738, 2739	yNaa30∆(4), yNaa30(2), hNaa30(1)	Total extract(2), P2000(5)	64						Ace(2)				Ace(2)	Ace(2)	Ace(1)
	M	SSEDIIYDPQFKPVQGIYENR	S	S	2	22	NatA	P22855	MAN1_YEAST	MAN1	Alpha-mannosidase	Ace(16)	-	-	-	1	1	1	1	1	1	1	1	1	-	-	-	1	-	-		2372, 2373, 2730, 2731, 2732, 2736, 2737, 2738, 2739, 2848	yNaa30(5), yNaa30∆(5), hNaa30(6)	P100000(5), Total extract(4), P2000(6), P2000ins(1)	89			Ace(2)	Ace(1)	Ace(1)	Ace(2)	Ace(1)		Ace(2)	Ace(1)	Ace(2)	Ace(3)
	M	SSEEFKGLPIKR	S	S	2	13	NatA	Q04545	TDA9_YEAST	TDA9	Probable transcription factor TDA9	Ace(15)	-	-	-	1	-	1	1	1	1	1	1	1	1	1	1	1	1	1		2372, 2730, 2731, 2732, 2736, 2737, 2738, 2739, 2845, 2846, 2847, 2848, 2849, 2850	yNaa30(5), yNaa30∆(5), hNaa30(5)	P100000(2), Total extract(4), P2000(3), P100000ins(3), P2000ins(3)	77			Ace(1)		Ace(1)	Ace(2)	Ace(1)		Ace(1)	Ace(1)	Ace(1)	Ace(1)	Ace(1)	Ace(1)
	M	SSEIAYSNTNTNTENENR	S	S	2	19	NatA	P38956	SNF11_YEAST	SNF11	Transcription regulatory protein SNF11	Ace(23)	1	1	1	1	1	1	1	1	1	1	1	1	1	1	1	-	-	1		2085, 2086, 2372, 2373, 2730, 2731, 2732, 2735, 2736, 2737, 2738, 2739, 2845, 2846, 2847, 2850	yNaa30(7), yNaa30∆(8), hNaa30(8)	S100000(3), P100000(4), Total extract(5), P2000(5), P100000ins(5), P2000ins(1)	136	Ace(1)	Ace(1)	Ace(2)	Ace(1)	Ace(2)	Ace(2)	Ace(1)	Ace(1)	Ace(1)	Ace(1)	Ace(2)	Ace(2)	Ace(1)	Ace(2)
	M	SSESGKPIAKPIR	S	S	2	14	NatA	P47045	TIM54_YEAST	TIM54	Mitochondrial import inner membrane translocase subunit TIM54	Ace(11), (13C2D3)Ace(3)	-	-	-	-	-	-	0.837814	-	-	-	0.74	0.81	0.72	-	0.75	0.72	0.72	0.75		2730, 2738, 2739, 2845, 2847, 2848, 2849, 2850	yNaa30(5), yNaa30∆(3), hNaa30(6)	Total extract(1), P2000(2), P100000ins(5), P2000ins(6)	60					Ace(1)						Ace(1)	Ace(1)	Ace(1), (13C2D3)Ace(1)
	M	SSESPQDQPQKEQISNNVGVTTNSTSNEETSR	S	S	2	33	NatA	P38439	LEO1_YEAST	LEO1	RNA polymerase-associated protein LEO1	Ace(1)	-	-	1	-	-	-	-	-	-	-	-	-	-	-	-	-	-	-		2735	hNaa30(1)	S100000(1)	94								Ace(1)
	M	SSGLVLENTAR	S	S	2	12	NatA	P26637	SYLC_YEAST	SYLC	Leucine--tRNA ligase, cytoplasmic	Ace(74)	1	1	1	1	1	1	1	1	1	1	1	1	1	1	1	1	1	1		2085, 2086, 2372, 2373, 2730, 2731, 2732, 2735, 2736, 2737, 2738, 2739, 2845, 2846, 2847, 2848, 2849, 2850	yNaa30(26), yNaa30∆(25), hNaa30(23)	S100000(27), P100000(10), Total extract(15), P2000(10), P100000ins(7), P2000ins(5)	83	Ace(11)	Ace(8)	Ace(2)	Ace(4)	Ace(6)	Ace(5)	Ace(4)	Ace(8)	Ace(4)	Ace(4)	Ace(3)	Ace(3)	Ace(1)	Ace(3)
	M	SSGSTIVSSDKSGR	S	S	2	15	NatA	P40017	YAT2_YEAST	YAT2	Carnitine O-acetyltransferase YAT2	Ace(5)	-	-	-	-	-	-	1	1	-	-	-	-	-	-	1	1	1	-		2730, 2731, 2847, 2848, 2849	yNaa30(2), yNaa30∆(2), hNaa30(1)	Total extract(2), P100000ins(1), P2000ins(2)	85					Ace(1)	Ace(1)
	M	SSIDNDSDVDLTEDLAVAKIVKENPVAR	S	S	2	29	NatA	Q05541	NSE3_YEAST	NSE3	Non-structural maintenance of chromosome element 3	Ace(2)	-	-	-	-	-	-	-	1	-	-	-	1	-	-	-	-	-	-		2731, 2739	yNaa30∆(1), hNaa30(1)	Total extract(1), P2000(1)	80						Ace(1)						Ace(1)
	M	SSIPAGTDPGSCGANFKNDR	S	S	2	21	NatA	P32607	RTG1_YEAST	RTG1	Retrograde regulation protein 1	Ace(8)	-	-	1	-	-	1	1	1	1	-	-	-	-	-	-	-	-	-		2730, 2731, 2732, 2735, 2736	yNaa30(1), yNaa30∆(2), hNaa30(5)	Total extract(5), S100000(1), P100000(2)	92					Ace(1)	Ace(2)	Ace(2)	Ace(1)	Ace(2)
	M	SSISLKEIIPPQPSTQR	S	S	2	18	NatA	P46680	AIP1_YEAST	AIP1	Actin-interacting protein 1	Ace(23)	1	1	1	1	1	-	1	1	1	1	1	1	-	-	-	-	-	-		2085, 2086, 2372, 2373, 2730, 2731, 2732, 2735, 2737, 2738, 2739	yNaa30(7), yNaa30∆(8), hNaa30(8)	S100000(7), P100000(3), Total extract(7), P2000(6)	81	Ace(2)	Ace(2)	Ace(2)	Ace(1)	Ace(2)	Ace(2)	Ace(3)	Ace(3)		Ace(1)	Ace(3)	Ace(2)
	M	SSITSETGKR	S	S	2	11	NatA	P20095	PRP2_YEAST	PRP2	Pre-mRNA-splicing factor ATP-dependent RNA helicase-like protein PRP2	Ace(16)	-	1	1	1	1	1	-	1	1	1	1	1	1	1	1	-	1	1		2086, 2372, 2373, 2731, 2732, 2735, 2736, 2737, 2738, 2739, 2845, 2846, 2847, 2849, 2850	yNaa30∆(6), yNaa30(3), hNaa30(7)	S100000(2), P100000(3), Total extract(2), P2000(3), P100000ins(4), P2000ins(2)	81		Ace(1)	Ace(1)	Ace(1)		Ace(1)	Ace(1)	Ace(1)	Ace(1)	Ace(1)	Ace(1)	Ace(1)	Ace(1)	Ace(1)
	M	SSIVNKSGTR	S	S	2	11	NatA	P46678	TFC5_YEAST	TFC5	Transcription factor TFIIIB component B''	Ace(23)	-	1	1	1	1	1	1	1	1	-	1	1	1	1	1	1	1	-		2086, 2372, 2373, 2730, 2731, 2732, 2735, 2736, 2738, 2739, 2845, 2846, 2847, 2848, 2849	yNaa30∆(7), yNaa30(6), hNaa30(10)	S100000(2), P100000(6), Total extract(6), P2000(2), P100000ins(5), P2000ins(2)	71		Ace(1)	Ace(2)	Ace(1)	Ace(1)	Ace(1)	Ace(4)	Ace(1)	Ace(3)		Ace(1)	Ace(1)	Ace(2)	Ace(2)
	M	SSIYKALAGKSKDNKSEKKQGNVKQFMNKQR	S	S	2	32	NatA	Q08235	BRX1_YEAST	BRX1	Ribosome biogenesis protein BRX1	Ace(1)	-	-	-	-	-	-	-	-	1	-	-	-	-	-	-	-	-	-		2732	hNaa30(1)	Total extract(1)	33							Ace(1)
	M	SSKPDTGSEISGPQR	S	S	2	16	NatA	P08678	CYAA_YEAST	CYAA	Adenylate cyclase	Ace(18)	1	1	N.D.	1	1	1	1	1	1	1	1	1	-	1	1	-	-	1		2085, 2086, 2372, 2373, 2730, 2731, 2732, 2735, 2736, 2737, 2738, 2739, 2846, 2847, 2850	yNaa30(5), yNaa30∆(7), hNaa30(6)	S100000(3), P100000(3), Total extract(6), P2000(3), P100000ins(2), P2000ins(1)	83	Ace(1)	Ace(1)	Ace(1)	Ace(1)	Ace(2)	Ace(3)	Ace(1)	Ace(1)	Ace(1)	Ace(1)	Ace(1)	Ace(1)		Ace(1)
	M	SSKSEKLEKLR	S	S	2	12	NatA	P13382	DPOA_YEAST	DPOA	DNA polymerase alpha catalytic subunit A	Ace(30)	1	1	1	1	1	-	1	1	1	1	1	1	1	1	1	1	1	-		2085, 2086, 2372, 2373, 2730, 2731, 2732, 2735, 2737, 2738, 2739, 2845, 2846, 2847, 2848, 2849	yNaa30(7), yNaa30∆(8), hNaa30(15)	S100000(6), P100000(3), Total extract(13), P2000(3), P100000ins(3), P2000ins(2)	76	Ace(1)	Ace(2)	Ace(2)	Ace(1)	Ace(1)	Ace(2)	Ace(10)	Ace(3)		Ace(1)	Ace(1)	Ace(1)	Ace(1)	Ace(1)
	M	SSLADTVEGSEAKR	S	S	2	15	NatA	P38280	YSW1_YEAST	YSW1	Spore-specific protein YSW1	Ace(3)	-	-	N.D.	-	-	-	-	-	1	-	-	1	-	-	-	-	-	-		2732, 2735, 2739	hNaa30(3)	Total extract(1), S100000(1), P2000(1)	86							Ace(1)	Ace(1)				Ace(1)
	M	SSLCLQR	S	S	2	8	NatA	P50623	UBC9_YEAST	UBC9	SUMO-conjugating enzyme UBC9	Ace(26)	1	1	1	0.968097	0.968097	1	1	1	1	1	1	1	-	-	-	-	-	-		2085, 2086, 2372, 2373, 2730, 2731, 2732, 2735, 2736, 2737, 2738, 2739	yNaa30(8), yNaa30∆(6), hNaa30(12)	S100000(4), P100000(3), Total extract(15), P2000(4)	53	Ace(1)	Ace(1)	Ace(1)	Ace(1)	Ace(5)	Ace(3)	Ace(7)	Ace(2)	Ace(1)	Ace(1)	Ace(1)	Ace(2)
	M	SSLSDQLAQVASNNATVALDR	S	S	2	22	NatA	P42945	UTP10_YEAST	UTP10	U3 small nucleolar RNA-associated protein 10	Ace(18)	-	1	-	1	1	1	1	1	1	1	1	1	-	-	-	-	-	-		2086, 2372, 2373, 2730, 2731, 2732, 2736, 2737, 2738, 2739	yNaa30∆(6), yNaa30(6), hNaa30(6)	S100000(1), P100000(5), Total extract(6), P2000(6)	139		Ace(1)	Ace(2)	Ace(1)	Ace(2)	Ace(2)	Ace(2)		Ace(2)	Ace(2)	Ace(2)	Ace(2)
	M	SSNEEVFTQINATANVVDNKKR	S	S	2	23	NatA	Q12431	EMC6_YEAST	EMC6	ER membrane protein complex subunit 6	Ace(16)	-	-	-	-	-	-	-	1	-	-	-	1	-	-	1	1	1	1		2731, 2739, 2847, 2848, 2849, 2850	yNaa30∆(3), hNaa30(10), yNaa30(3)	Total extract(1), P2000(2), P100000ins(5), P2000ins(8)	130						Ace(1)						Ace(2)
	M	SSNNSGLSAAGEIDESLYSR	S	S	2	21	NatA	P22515	UBA1_YEAST	UBA1	Ubiquitin-activating enzyme E1 1	Ace(112)	1	1	1	1	1	1	1	1	1	1	1	1	-	-	1	1	-	1		2085, 2086, 2372, 2373, 2730, 2731, 2732, 2735, 2736, 2737, 2738, 2739, 2847, 2848, 2850	yNaa30(21), yNaa30∆(42), hNaa30(49)	S100000(31), P100000(7), Total extract(50), P2000(18), P100000ins(2), P2000ins(4)	149	Ace(7)	Ace(7)	Ace(2)	Ace(2)	Ace(8)	Ace(26)	Ace(16)	Ace(17)	Ace(3)	Ace(3)	Ace(7)	Ace(8)
	M	SSNPENSGVNANNNTGTGNADAITGAQQNMVLQPR	S	S	2	36	NatA	Q03761	TAF12_YEAST	TAF12	Transcription initiation factor TFIID subunit 12	Ace(15)	-	-	-	1	1	1	1	1	1	-	-	1	-	-	-	-	-	1		2372, 2373, 2730, 2731, 2732, 2736, 2739, 2850	yNaa30(6), yNaa30∆(4), hNaa30(5)	P100000(6), Total extract(7), P2000(1), P2000ins(1)	114			Ace(4)	Ace(1)	Ace(2)	Ace(3)	Ace(2)		Ace(1)			Ace(1)
	M	SSNTSSVMSSPR	S	S	2	13	NatA	P20676	NUP1_YEAST	NUP1	Nucleoporin NUP1	Ace(64)	1	-	1	1	1	1	1	1	1	1	1	1	1	1	1	-	1	1		2085, 2372, 2373, 2730, 2731, 2732, 2735, 2736, 2737, 2738, 2739, 2845, 2846, 2847, 2849, 2850	yNaa30(13), yNaa30∆(15), hNaa30(36)	S100000(9), P100000(18), Total extract(23), P2000(8), P100000ins(4), P2000ins(2)	74	Ace(1)		Ace(5)	Ace(7)	Ace(4)	Ace(5)	Ace(14)	Ace(8)	Ace(6)	Ace(1)	Ace(1)	Ace(6)	Ace(2)	Ace(1)
	M	SSPTPPGGQR	S	S	2	11	NatA	P52870	SC6B1_YEAST	SC6B1	Protein transport protein SBH1	Ace(3)	-	-	-	-	0.95	-	1	-	-	-	-	-	-	0.95	-	-	-	-		2373, 2730, 2846	yNaa30∆(2), yNaa30(1)	P100000(1), Total extract(1), P100000ins(1)	47				Ace(1)	Ace(1)									Ace(1)
	M	SSPVIGITFGNTSSSIAYINPKNDVDVIANPDGER	S	S	2	36	NatA	P38788	SSZ1_YEAST	SSZ1	Ribosome-associated complex subunit SSZ1	Ace(7)	-	1	-	-	-	-	1	1	1	-	-	-	-	-	-	-	-	-		2086, 2730, 2731, 2732	yNaa30∆(2), yNaa30(2), hNaa30(3)	S100000(1), Total extract(6)	94		Ace(1)			Ace(2)	Ace(1)	Ace(3)
	M	SSQEYTTFIDIPVTR	S	S	2	16	NatA	A7A1A3	CD123_YEAS7	CD123	Cell division cycle protein 123	Ace(15)	-	1	1	1	1	1	1	-	1	-	-	1	1	1	1	1	1	1		2086, 2372, 2373, 2730, 2732, 2735, 2736, 2739, 2845, 2846, 2847, 2848, 2849, 2850	yNaa30∆(5), yNaa30(4), hNaa30(6)	S100000(3), P100000(3), Total extract(2), P2000(1), P100000ins(3), P2000ins(3)	86		Ace(2)	Ace(1)	Ace(1)	Ace(1)		Ace(1)	Ace(1)	Ace(1)			Ace(1)	Ace(1)	Ace(1)
	M	SSQFPSSPYR	S	S	2	11	NatA	Q06266	TOS4_YEAST	TOS4	Protein TOS4	Ace(4)	-	-	1	1	-	-	-	-	-	-	1	1	-	-	-	-	-	-		2372, 2735, 2738, 2739	yNaa30(1), hNaa30(2), yNaa30∆(1)	P100000(1), S100000(1), P2000(2)	48			Ace(1)					Ace(1)			Ace(1)	Ace(1)
	M	SSQPSFVTIR	S	S	2	11	NatA	P38736	GOSR1_YEAST	GOSR1	Golgi SNAP receptor complex member 1	Ace(18)	1	1	1	1	1	-	-	1	-	1	1	1	1	1	1	1	1	1		2085, 2086, 2372, 2373, 2731, 2735, 2737, 2738, 2739, 2845, 2846, 2847, 2848, 2849, 2850	yNaa30(5), yNaa30∆(8), hNaa30(5)	S100000(3), P100000(2), Total extract(1), P2000(3), P100000ins(5), P2000ins(4)	70	Ace(1)	Ace(1)	Ace(1)	Ace(1)		Ace(1)		Ace(1)		Ace(1)	Ace(1)	Ace(1)	Ace(1)	Ace(2)
	M	SSSAIKIR	S	S	2	9	NatA	P38753	HSE1_YEAST	HSE1	Class E vacuolar protein-sorting machinery protein HSE1	Ace(23)	1	1	1	1	1	1	-	1	1	1	1	1	1	1	1	-	-	1		2085, 2086, 2372, 2373, 2731, 2732, 2735, 2736, 2737, 2738, 2739, 2845, 2846, 2847, 2850	yNaa30(8), yNaa30∆(8), hNaa30(7)	S100000(3), P100000(6), Total extract(3), P2000(4), P100000ins(6), P2000ins(1)	68	Ace(1)	Ace(1)	Ace(3)	Ace(2)		Ace(2)	Ace(1)	Ace(1)	Ace(1)	Ace(2)	Ace(1)	Ace(1)	Ace(2)	Ace(2)
	M	SSSAPKYTTFQGSQNFR	S	S	2	18	NatA	Q08096	RCL1_YEAST	RCL1	RNA 3'-terminal phosphate cyclase-like protein	Ace(28)	1	1	1	1	1	1	1	1	1	1	1	1	-	1	-	1	1	1		2085, 2086, 2372, 2373, 2730, 2731, 2732, 2735, 2736, 2737, 2738, 2739, 2846, 2848, 2849, 2850	yNaa30(10), yNaa30∆(10), hNaa30(8)	S100000(3), P100000(7), Total extract(4), P2000(9), P100000ins(1), P2000ins(4)	114	Ace(1)	Ace(1)	Ace(3)	Ace(2)	Ace(2)	Ace(1)	Ace(1)	Ace(1)	Ace(2)	Ace(3)	Ace(3)	Ace(3)		Ace(1)
	M	SSSDIFDVLNIKQKSR	S	S	2	17	NatA	P53201	SWC4_YEAST	SWC4	SWR1-complex protein 4	Ace(13)	-	-	1	1	-	1	1	1	1	1	1	1	-	-	-	1	1	1		2372, 2730, 2731, 2732, 2735, 2736, 2737, 2738, 2739, 2848, 2849, 2850	yNaa30(5), yNaa30∆(3), hNaa30(5)	P100000(2), Total extract(4), S100000(1), P2000(3), P2000ins(3)	99			Ace(1)		Ace(2)	Ace(1)	Ace(1)	Ace(1)	Ace(1)	Ace(1)	Ace(1)	Ace(1)
	M	SSSENTLLDGKSENTIR	S	S	2	18	NatA	P38207	APN2_YEAST	APN2	DNA-(apurinic or apyrimidinic site) lyase 2	Ace(9)	-	1	-	1	1	1	1	-	1	1	1	1	-	-	-	-	-	-		2086, 2372, 2373, 2730, 2732, 2736, 2737, 2738, 2739	yNaa30∆(3), yNaa30(3), hNaa30(3)	S100000(1), P100000(3), Total extract(2), P2000(3)	120		Ace(1)	Ace(1)	Ace(1)	Ace(1)		Ace(1)		Ace(1)	Ace(1)	Ace(1)	Ace(1)
	M	SSSESIR	S	S	2	8	NatA	A6ZYI0	KAD1_YEAS7	KAD1	Adenylate kinase	Ace(31)	1	-	1	1	1	1	-	1	1	-	1	1	-	-	1	-	-	-		2085, 2372, 2373, 2731, 2732, 2735, 2736, 2738, 2739, 2847	yNaa30(2), yNaa30∆(4), hNaa30(25)	S100000(13), P100000(3), Total extract(6), P2000(8), P100000ins(1)	55	Ace(1)		Ace(1)	Ace(1)		Ace(1)	Ace(5)	Ace(12)	Ace(1)		Ace(2)	Ace(6)
	M	SSSGVYTCNSCVLTFDSSDEQR	S	S	2	23	NatA	P38344	REI1_YEAST	REI1	Pre-60S factor REI1	Ace(2)	-	-	-	-	-	-	-	-	1	-	-	-	-	-	-	-	-	-		2732	hNaa30(2)	Total extract(2)	70							Ace(2)
	M	SSSIFGPLTGFLER	S	S	2	15	NatA	P53723	YN8B_YEAST	YN8B	UPF0674 endoplasmic reticulum membrane protein YNR021W	Ace(52), (13C2D3)Ace(2)	1	-	-	-	-	-	0.962218	0.94	-	0.95	0.95	1	-	-	1	1	1	0.96		2085, 2730, 2731, 2737, 2738, 2739, 2847, 2848, 2849, 2850	yNaa30(23), yNaa30∆(18), hNaa30(13)	S100000(1), Total extract(3), P2000(7), P100000ins(4), P2000ins(39)	102	Ace(1)				Ace(2)	Ace(1)				Ace(2)	Ace(2), (13C2D3)Ace(1)	Ace(2)
	M	SSSKFEEVINKIINDSPPGELR	S	S	2	23	NatA	P28495	CAPZA_YEAST	CAPZA	F-actin-capping protein subunit alpha	Ace(18)	1	1	1	-	-	-	1	1	1	1	1	-	-	-	-	-	-	-		2085, 2086, 2730, 2731, 2732, 2735, 2737, 2738	yNaa30(7), yNaa30∆(9), hNaa30(2)	S100000(5), Total extract(8), P2000(5)	101	Ace(1)	Ace(3)			Ace(4)	Ace(3)	Ace(1)	Ace(1)		Ace(2)	Ace(3)
	M	SSSKKLAGLR	S	S	2	11	NatA	P32327	PYC2_YEAST	PYC2	Pyruvate carboxylase 2	Ace(36)	1	1	1	1	1	1	1	1	1	1	1	1	1	1	1	1	1	1		2085, 2086, 2372, 2373, 2730, 2731, 2732, 2735, 2736, 2737, 2738, 2739, 2845, 2846, 2847, 2848, 2849, 2850	yNaa30(11), yNaa30∆(11), hNaa30(14)	S100000(9), P100000(3), Total extract(7), P2000(6), P100000ins(7), P2000ins(4)	69	Ace(3)	Ace(3)	Ace(1)	Ace(1)	Ace(3)	Ace(2)	Ace(2)	Ace(3)	Ace(1)	Ace(1)	Ace(2)	Ace(3)	Ace(2)	Ace(2)
	M	SSSLFILDENLEPLVSKNIR	S	S	2	21	NatA	P38700	APM2_YEAST	APM2	Adaptin medium chain homolog APM2	Ace(6)	-	-	-	-	-	-	1	1	-	-	-	1	-	-	-	-	-	1		2730, 2731, 2739, 2850	yNaa30(1), yNaa30∆(2), hNaa30(3)	Total extract(3), P2000(2), P2000ins(1)	64					Ace(1)	Ace(2)						Ace(2)
	M	SSSLLSVLKEKSR	S	S	2	14	NatA	Q06679	UTP4_YEAST	UTP4	U3 small nucleolar RNA-associated protein 4	Ace(1)	-	-	-	-	-	-	-	-	-	-	-	1	-	-	-	-	-	-		2739	hNaa30(1)	P2000(1)	39												Ace(1)
	M	SSSQQIAKNAR	S	S	2	12	NatA	P54885	PROA_YEAST	PROA	Gamma-glutamyl phosphate reductase	Ace(95)	1	1	1	1	1	1	1	1	1	1	1	1	1	1	1	1	1	-		2085, 2086, 2372, 2373, 2730, 2731, 2732, 2735, 2736, 2737, 2738, 2739, 2845, 2846, 2847, 2848, 2849	yNaa30(22), yNaa30∆(19), hNaa30(54)	S100000(31), P100000(3), Total extract(40), P2000(14), P100000ins(5), P2000ins(2)	82	Ace(7)	Ace(6)	Ace(1)	Ace(1)	Ace(9)	Ace(5)	Ace(26)	Ace(18)	Ace(1)	Ace(3)	Ace(5)	Ace(6)	Ace(1)	Ace(1)
	M	SSSQVVR	S	S	2	8	NatA	P07253	CBP6_YEAST	CBP6	Cytochrome B pre-mRNA-processing protein 6	Ace(8)	-	-	-	-	-	-	1	1	-	-	-	-	-	1	-	-	1	1		2730, 2731, 2846, 2849, 2850	yNaa30(2), yNaa30∆(3), hNaa30(3)	Total extract(3), P100000ins(1), P2000ins(4)	54					Ace(2)	Ace(1)								Ace(1)
	M	SSSSSSSESSPNLSR	S	S	2	16	NatA	Q08269	ALR1_YEAST	ALR1	Magnesium transporter ALR1	Ace(9)	-	-	1	1	1	1	1	-	1	1	-	1	-	-	-	-	-	-		2372, 2373, 2730, 2732, 2735, 2736, 2737, 2738, 2739	yNaa30(3), yNaa30∆(2), hNaa30(4)	P100000(3), Total extract(2), S100000(1), P2000(3)	108			Ace(1)	Ace(1)	Ace(1)		Ace(1)	Ace(1)	Ace(1)	Ace(1)	Ace(1)	Ace(1)
	M	SSSSSTGYSKNNAAHIKQENTLR	S	S	2	24	NatA	P31382	PMT2_YEAST	PMT2	Dolichyl-phosphate-mannose--protein mannosyltransferase 2	Ace(1)	-	-	-	-	-	-	-	-	-	-	-	-	-	-	-	-	-	1		2850	hNaa30(1)	P2000ins(1)	64
	M	SSSVPYDPYVPPEESNSGANPNSQNKTAALR	S	S	2	32	NatA	P33328	SNC2_YEAST	SNC2	Synaptobrevin homolog 2	Ace(15)	1	1	1	1	1	1	1	1	1	1	1	1	-	-	-	-	-	-		2085, 2086, 2372, 2373, 2730, 2731, 2732, 2735, 2736, 2737, 2738, 2739	yNaa30(5), yNaa30∆(5), hNaa30(5)	S100000(3), P100000(3), Total extract(4), P2000(5)	94	Ace(1)	Ace(1)	Ace(1)	Ace(1)	Ace(2)	Ace(1)	Ace(1)	Ace(1)	Ace(1)	Ace(1)	Ace(2)	Ace(2)
	M	SSTAVPR	S	S	2	8	NatA	P80667	PEX13_YEAST	PEX13	Peroxisomal membrane protein PAS20	Ace(7)	-	-	0.948243	-	-	-	-	-	-	1	-	1	-	1	1	-	-	1		2735, 2737, 2738, 2739, 2846, 2847, 2850	hNaa30(4), yNaa30(1), yNaa30∆(2)	S100000(1), P2000(3), P100000ins(2), P2000ins(1)	65								Ace(1)		Ace(1)	Ace(1)	Ace(1)		Ace(1)
	M	SSTDEHIEKDISSR	S	S	2	15	NatA	Q02785	PDR12_YEAST	PDR12	ATP-dependent permease PDR12	Ace(1)	-	-	-	-	-	-	-	-	-	-	-	-	-	-	-	-	-	1		2850	hNaa30(1)	P2000ins(1)	40
	M	SSTIFYR	S	S	2	8	NatA	P35728	MPE1_YEAST	MPE1	Protein MPE1	Ace(7)	-	-	-	1	1	1	-	-	1	1	1	1	-	-	-	-	-	-		2372, 2373, 2732, 2736, 2737, 2738, 2739	yNaa30(2), yNaa30∆(2), hNaa30(3)	P100000(3), Total extract(1), P2000(3)	50			Ace(1)	Ace(1)			Ace(1)		Ace(1)	Ace(1)	Ace(1)	Ace(1)
	M	SSTQDSKAQTLNSNPEILLR	S	S	2	21	NatA	P40693	RLP7_YEAST	RLP7	Ribosome biogenesis protein RLP7	Ace(52)	-	-	1	1	1	1	1	1	1	1	1	1	1	1	1	1	1	1		2372, 2373, 2730, 2731, 2732, 2735, 2736, 2737, 2738, 2739, 2845, 2846, 2847, 2848, 2849, 2850	yNaa30(16), yNaa30∆(16), hNaa30(20)	P100000(12), Total extract(15), S100000(1), P2000(12), P100000ins(5), P2000ins(7)	133			Ace(4)	Ace(4)	Ace(6)	Ace(5)	Ace(4)	Ace(1)	Ace(4)	Ace(3)	Ace(4)	Ace(5)	Ace(2)	Ace(2)
	M	SSVESSPISR	S	S	2	11	NatA	Q12048	ICY2_YEAST	ICY2	Protein ICY2	Ace(1)	-	-	-	-	-	-	1	-	-	-	-	-	-	-	-	-	-	-		2730	yNaa30(1)	Total extract(1)	36					Ace(1)
	M	SSVQLSR	S	S	2	8	NatA	P22336	RFA1_YEAST	RFA1	Replication factor A protein 1	Ace(27)	1	1	1	N.D.	N.D.	-	-	1	-	1	1	1	1	1	1	1	1	1		2085, 2086, 2372, 2373, 2731, 2735, 2737, 2738, 2739, 2845, 2846, 2847, 2848, 2849, 2850	yNaa30(8), yNaa30∆(10), hNaa30(9)	S100000(4), P100000(4), Total extract(2), P2000(8), P100000ins(4), P2000ins(5)	65	Ace(1)	Ace(1)	Ace(2)	Ace(2)		Ace(2)		Ace(2)		Ace(3)	Ace(2)	Ace(3)	Ace(1)	Ace(1)
	M	STAEFAQLLENSILSPDQNIR	S	T	2	22	NatA	Q06142	IMB1_YEAST	IMB1	Importin subunit beta-1	Ace(41)	1	1	1	1	-	1	1	1	1	1	1	1	-	-	-	1	-	1		2085, 2086, 2372, 2730, 2731, 2732, 2735, 2736, 2737, 2738, 2739, 2848, 2850	yNaa30(10), yNaa30∆(11), hNaa30(20)	S100000(9), P100000(3), Total extract(7), P2000(19), P2000ins(3)	124	Ace(2)	Ace(4)	Ace(1)		Ace(3)	Ace(3)	Ace(1)	Ace(3)	Ace(2)	Ace(3)	Ace(4)	Ace(12)
	M	STAFNDYCTVCDR	S	T	2	14	NatA	P48235	ECL1_YEAST	ECL1	Extender of the chronological lifespan protein 1	Ace(1)	-	-	-	-	-	-	-	1	-	-	-	-	-	-	-	-	-	-		2731	yNaa30∆(1)	Total extract(1)	48						Ace(1)
	M	STASTPPINLFR	S	T	2	13	NatA	Q07657	SHS1_YEAST	SHS1	Seventh homolog of septin 1	Ace(21)	-	-	1	1	1	1	1	1	-	1	1	1	1	-	1	-	-	1		2372, 2373, 2730, 2731, 2735, 2736, 2737, 2738, 2739, 2845, 2847, 2850	yNaa30(5), yNaa30∆(5), hNaa30(11)	P100000(5), Total extract(3), S100000(1), P2000(7), P100000ins(3), P2000ins(2)	66			Ace(2)	Ace(1)	Ace(1)	Ace(2)		Ace(1)	Ace(2)	Ace(1)	Ace(2)	Ace(4)	Ace(1)
	M	STATIQDEDIKFQR	S	T	2	15	NatA	P53333	CWC22_YEAST	CWC22	Pre-mRNA-splicing factor CWC22	Ace(18)	-	-	-	1	1	1	-	1	-	1	1	1	1	1	1	1	1	1		2372, 2373, 2731, 2736, 2737, 2738, 2739, 2845, 2846, 2847, 2848, 2849, 2850	yNaa30(4), yNaa30∆(8), hNaa30(6)	P100000(4), Total extract(1), P2000(4), P100000ins(4), P2000ins(5)	92			Ace(1)	Ace(1)		Ace(1)			Ace(2)	Ace(1)	Ace(2)	Ace(1)	Ace(1)	Ace(1)
	M	STATTTVTTSDQASHPTKIYCSGLQCGR	S	T	2	29	NatA	Q01662	AMPM1_YEAST	AMPM1	Methionine aminopeptidase 1	Ace(1)	-	-	-	-	-	-	1	-	-	-	-	-	-	-	-	-	-	-		2730	yNaa30(1)	Total extract(1)	76					Ace(1)
	M	STDNSQKDEGVPLLSPYSSSPQLR	S	T	2	25	NatA	P35724	MNR2_YEAST	MNR2	Manganese resistance protein MNR2	Ace(9)	-	-	-	1	-	1	-	-	1	1	1	1	-	-	-	-	-	-		2372, 2732, 2736, 2737, 2738, 2739	yNaa30(2), hNaa30(6), yNaa30∆(1)	P100000(3), Total extract(2), P2000(4)	77			Ace(1)				Ace(2)		Ace(2)	Ace(1)	Ace(1)	Ace(2)
	M	STDSIVKASNWR	S	T	2	13	NatA	P36105	RL14A_YEAST	RL14A	60S ribosomal protein L14-A	Ace(7)	-	-	-	0.968003	0.95	0.96	-	-	1	0.95	1	-	-	0.93	-	-	-	-	P38754 (2-13)	2372, 2373, 2732, 2736, 2737, 2738, 2846	yNaa30(2), yNaa30∆(3), hNaa30(2)	P100000(3), Total extract(1), P2000(2), P100000ins(1)	53			Ace(1)	Ace(1)			Ace(1)		Ace(1)	Ace(1)	Ace(1)			Ace(1)
	M	STDTMYFNSSR	S	T	2	12	NatA	P53080	EDC1_YEAST	EDC1	Enhancer of mRNA-decapping protein 1	Ace(30)	-	1	1	1	1	1	1	1	1	-	1	1	1	-	-	-	-	-		2086, 2372, 2373, 2730, 2731, 2732, 2735, 2736, 2737, 2738, 2739, 2845	yNaa30∆(10), yNaa30(8), hNaa30(12)	S100000(3), P100000(13), Total extract(10), P2000(3), P100000ins(1)	75		Ace(2)	Ace(4)	Ace(4)	Ace(2)	Ace(3)	Ace(5)	Ace(1)	Ace(5)	Ace(1)	Ace(1)	Ace(1)	Ace(1)
	M	STEEQNGGGQKSLDDR	S	T	2	17	NatA	P06244	KAPA_YEAST	KAPA	cAMP-dependent protein kinase type 1	Ace(27)	1	1	1	1	1	1	1	1	1	1	1	1	1	1	1	1	1	1		2085, 2086, 2372, 2373, 2730, 2731, 2732, 2735, 2736, 2737, 2738, 2739, 2845, 2846, 2847, 2848, 2849, 2850	yNaa30(10), yNaa30∆(9), hNaa30(8)	S100000(4), P100000(10), Total extract(3), P2000(4), P100000ins(3), P2000ins(3)	115	Ace(1)	Ace(1)	Ace(5)	Ace(4)	Ace(1)	Ace(1)	Ace(1)	Ace(2)	Ace(1)	Ace(1)	Ace(1)	Ace(2)	Ace(1)	Ace(1)
	M	STEEQNGVPLQR	S	T	2	13	NatA	P21965	MCK1_YEAST	MCK1	Protein kinase MCK1	Ace(12)	-	-	1	1	1	1	1	1	-	-	1	1	1	1	1	-	-	1		2372, 2373, 2730, 2731, 2735, 2736, 2738, 2739, 2845, 2846, 2847, 2850	yNaa30(3), yNaa30∆(4), hNaa30(5)	P100000(3), Total extract(2), S100000(1), P2000(2), P100000ins(3), P2000ins(1)	64			Ace(1)	Ace(1)	Ace(1)	Ace(1)		Ace(1)	Ace(1)		Ace(1)	Ace(1)	Ace(1)	Ace(1)
	M	STEKILTPESQLKKTKAQQKTAEQIAAER	S	T	2	30	NatA	Q12213	RL7B_YEAST	RL7B	60S ribosomal protein L7-B	Ace(1)	-	-	-	-	-	-	-	1	-	-	-	-	-	-	-	-	-	-		2731	yNaa30∆(1)	Total extract(1)	72						Ace(1)
	M	STELTVQSER	S	T	2	11	NatA	P0CX47	RS11A_YEAST	RS11A	40S ribosomal protein S11-A	Ace(281)	1	1	1	1	1	1	1	1	1	1	1	1	1	1	1	1	1	1	P0CX48 (2-11)	2085, 2086, 2372, 2373, 2730, 2731, 2732, 2735, 2736, 2737, 2738, 2739, 2845, 2846, 2847, 2848, 2849, 2850	yNaa30(90), yNaa30∆(99), hNaa30(92)	S100000(33), P100000(135), Total extract(35), P2000(31), P100000ins(25), P2000ins(22)	86	Ace(12)	Ace(13)	Ace(44)	Ace(56)	Ace(7)	Ace(8)	Ace(20)	Ace(8)	Ace(35)	Ace(11)	Ace(9)	Ace(11)	Ace(11)	Ace(9)
	M	STEQVGR	S	T	2	8	NatA	P46949	FYV8_YEAST	FYV8	Protein FYV8	Ace(1)	1	-	-	-	-	-	-	-	-	-	-	-	-	-	-	-	-	-		2085	yNaa30(1)	S100000(1)	44	Ace(1)
	M	STETTKPSITTTPTTVLVSPNTLKR	S	T	2	26	NatA	P38151	PBP2_YEAST	PBP2	PAB1-binding protein 2	Ace(1)	-	-	-	-	-	-	1	-	-	-	-	-	-	-	-	-	-	-		2730	yNaa30(1)	Total extract(1)	55					Ace(1)
	M	STFETLIKR	S	T	2	10	NatA	Q12117	MRH1_YEAST	MRH1	Protein MRH1	Ace(17), (13C2D3)Ace(9)	-	-	-	0.778935	0.761946	-	-	-	0.69	0.69	0.73	0.83	0.77	0.75	0.78	0.77	0.78	0.71		2372, 2373, 2732, 2737, 2738, 2739, 2845, 2846, 2847, 2848, 2849, 2850	yNaa30(9), yNaa30∆(10), hNaa30(7)	P100000(2), Total extract(1), P2000(3), P100000ins(10), P2000ins(10)	61			Ace(1)	Ace(1)			Ace(1)			Ace(1)	Ace(1)	Ace(1)	Ace(2), (13C2D3)Ace(2)	Ace(2), (13C2D3)Ace(2)
	M	STFGKLFR	S	T	2	9	NatA	P28777	AROC_YEAST	AROC	Chorismate synthase	Ace(65)	1	1	1	1	1	1	1	1	1	1	1	1	1	1	1	-	1	1		2085, 2086, 2372, 2373, 2730, 2731, 2732, 2735, 2736, 2737, 2738, 2739, 2845, 2846, 2847, 2849, 2850	yNaa30(14), yNaa30∆(23), hNaa30(28)	S100000(10), P100000(14), Total extract(12), P2000(19), P100000ins(5), P2000ins(5)	59	Ace(2)	Ace(1)	Ace(3)	Ace(9)	Ace(5)	Ace(4)	Ace(3)	Ace(7)	Ace(2)	Ace(3)	Ace(6)	Ace(10)	Ace(1)	Ace(1)
	M	STFSASDFNSER	S	T	2	13	NatA	A6ZRD1	TMT1_YEAS7	TMT1	Trans-aconitate 3-methyltransferase	Ace(11)	1	1	1	-	1	-	1	1	1	-	-	1	-	-	-	-	-	-		2085, 2086, 2373, 2730, 2731, 2732, 2735, 2739	yNaa30(3), yNaa30∆(4), hNaa30(4)	S100000(4), P100000(1), Total extract(5), P2000(1)	86	Ace(1)	Ace(1)		Ace(1)	Ace(2)	Ace(2)	Ace(1)	Ace(2)				Ace(1)
	M	STGITYDEDR	S	T	2	11	NatA	P38197	YBD6_YEAST	YBD6	UPF0001 protein YBL036C	Ace(21)	1	1	1	1	1	1	1	1	1	1	1	1	-	-	-	-	-	-		2085, 2086, 2372, 2373, 2730, 2731, 2732, 2735, 2736, 2737, 2738, 2739	yNaa30(5), yNaa30∆(7), hNaa30(9)	S100000(8), P100000(3), Total extract(5), P2000(5)	76	Ace(2)	Ace(2)	Ace(1)	Ace(1)	Ace(1)	Ace(2)	Ace(2)	Ace(4)	Ace(1)	Ace(1)	Ace(2)	Ace(2)
	M	STIKPSPSNNNLKVR	S	T	2	16	NatA	A6ZZV7	LAC1_YEAS7	LAC1	Sphingosine N-acyltransferase LAC1	Ace(27)	-	-	-	1	-	-	1	1	1	1	1	1	1	1	1	1	1	1		2372, 2730, 2731, 2732, 2737, 2738, 2739, 2845, 2846, 2847, 2848, 2849, 2850	yNaa30(8), yNaa30∆(8), hNaa30(11)	P100000(1), Total extract(3), P2000(6), P100000ins(6), P2000ins(11)	87			Ace(1)		Ace(1)	Ace(1)	Ace(1)			Ace(2)	Ace(2)	Ace(2)	Ace(1)	Ace(1)
	M	STIKVIEVYTQNGLR	S	T	2	16	NatA	P53294	PUS6_YEAST	PUS6	tRNA pseudouridine(31) synthase	Ace(1)	-	-	-	-	-	-	-	-	-	-	-	-	-	-	-	1	-	-		2848	yNaa30(1)	P2000ins(1)	36
	M	STIPFR	S	T	2	7	NatA	P54783	ALO_YEAST	ALO	D-arabinono-1,4-lactone oxidase	Ace(1)	-	-	-	-	-	-	-	1	-	-	-	-	-	-	-	-	-	-		2731	yNaa30∆(1)	Total extract(1)	38						Ace(1)
	M	STISTTTAPEFIR	S	T	2	14	NatA	Q07532	IWR1_YEAST	IWR1	RNA polymerase II nuclear localization protein IWR1	Ace(16)	1	1	1	1	1	1	1	1	1	-	1	1	1	1	1	-	-	-		2085, 2086, 2372, 2373, 2730, 2731, 2732, 2735, 2736, 2738, 2739, 2845, 2846, 2847	yNaa30(4), yNaa30∆(6), hNaa30(6)	S100000(4), P100000(3), Total extract(4), P2000(2), P100000ins(3)	76	Ace(1)	Ace(1)	Ace(1)	Ace(1)	Ace(1)	Ace(2)	Ace(1)	Ace(2)	Ace(1)		Ace(1)	Ace(1)	Ace(1)	Ace(1)
	M	STKAQNPMR	S	T	2	10	NatA	Q3E757	RL11B_YEAST	RL11B	60S ribosomal protein L11-B	Ace(151)	1	-	1	1	1	1	1	1	1	1	1	1	1	1	1	1	1	1		2085, 2372, 2373, 2730, 2731, 2732, 2735, 2736, 2737, 2738, 2739, 2845, 2846, 2847, 2848, 2849, 2850	yNaa30(51), yNaa30∆(38), hNaa30(62)	S100000(7), P100000(56), Total extract(29), P2000(21), P100000ins(21), P2000ins(17)	71	Ace(1)		Ace(17)	Ace(18)	Ace(8)	Ace(9)	Ace(12)	Ace(6)	Ace(21)	Ace(7)	Ace(5)	Ace(9)	Ace(10)	Ace(4)
	M	STKKHTKTHSTYAFESNTNSVAASQMR	S	T	2	28	NatA	P32861	UGPA1_YEAST	UGPA1	UTP--glucose-1-phosphate uridylyltransferase	Ace(1)	-	1	-	-	-	-	-	-	-	-	-	-	-	-	-	-	-	-		2086	yNaa30∆(1)	S100000(1)	37		Ace(1)
	M	STLAEVYTIIEDAEQECR	S	T	2	19	NatA	Q05789	YL211_YEAST	YL211	Uncharacterized protein YLR211C	Ace(6)	-	-	-	-	-	-	1	1	1	1	-	1	-	-	-	-	-	-		2730, 2731, 2732, 2737, 2738, 2739	yNaa30(2), yNaa30∆(2), hNaa30(2)	Total extract(3), P2000(3)	125					Ace(1)	Ace(1)	Ace(1)			Ace(1)	Ace(1)	Ace(1)
	M	STLIPPPSKKQKKEAQLPR	S	T	2	20	NatA	P25382	NLE1_YEAST	NLE1	Ribosome assembly protein 4	Ace(1)	-	-	-	-	-	-	-	1	-	-	-	-	-	-	-	-	-	-		2731	yNaa30∆(1)	Total extract(1)	31						Ace(1)
	M	STLKQR	S	T	2	7	NatA	P47026	GWT1_YEAST	GWT1	GPI-anchored wall transfer protein 1	Ace(10)	-	-	-	-	-	-	1	-	-	-	1	0.9	1	-	1	0.95	1	0.96		2730, 2738, 2739, 2845, 2847, 2848, 2849, 2850	yNaa30(3), yNaa30∆(2), hNaa30(5)	Total extract(1), P2000(2), P100000ins(2), P2000ins(5)	51					Ace(1)						Ace(1)	Ace(1)	Ace(1)
	M	STLLKSAKSIVPLMDR	S	T	2	17	NatA	P38910	CH10_YEAST	CH10	10 kDa heat shock protein, mitochondrial	Ace(291)	1	1	1	1	-	1	1	1	1	1	1	1	1	-	-	-	-	-		2085, 2086, 2372, 2730, 2731, 2732, 2735, 2736, 2737, 2738, 2739, 2845	yNaa30(80), yNaa30∆(91), hNaa30(120)	S100000(37), P100000(7), Total extract(109), P2000(133), P100000ins(5)	99	Ace(1)	Ace(1)	Ace(1)		Ace(44)	Ace(48)	Ace(17)	Ace(35)	Ace(6)	Ace(29)	Ace(42)	Ace(62)	Ace(5)
	M	STLSDSDTETEVVSR	S	T	2	16	NatA	P32608	RTG2_YEAST	RTG2	Retrograde regulation protein 2	Ace(13)	1	1	1	1	1	1	-	-	-	1	1	1	1	-	1	1	-	-		2085, 2086, 2372, 2373, 2735, 2736, 2737, 2738, 2739, 2845, 2847, 2848	yNaa30(5), yNaa30∆(3), hNaa30(5)	S100000(3), P100000(4), P2000(3), P100000ins(2), P2000ins(1)	111	Ace(1)	Ace(1)	Ace(1)	Ace(1)				Ace(1)	Ace(2)	Ace(1)	Ace(1)	Ace(1)	Ace(1)
	M	STMSTPAAEQR	S	T	2	12	NatA	Q07508	LUC7_YEAST	LUC7	Protein LUC7	Ace(28)	1	-	1	1	1	-	1	1	1	1	1	1	1	1	1	1	1	1		2085, 2372, 2373, 2730, 2731, 2732, 2735, 2737, 2738, 2739, 2845, 2846, 2847, 2848, 2849, 2850	yNaa30(11), yNaa30∆(8), hNaa30(9)	S100000(2), P100000(6), Total extract(5), P2000(4), P100000ins(4), P2000ins(7)	75	Ace(1)		Ace(3)	Ace(3)	Ace(2)	Ace(1)	Ace(2)	Ace(1)		Ace(1)	Ace(1)	Ace(2)	Ace(1)	Ace(1)
	M	STNFEKHFQENVDECTLEQLR	S	T	2	22	NatA	P47120	DOHH_YEAST	DOHH	Deoxyhypusine hydroxylase	Ace(3)	1	1	-	-	-	-	-	-	-	-	-	-	-	-	-	-	-	-		2085, 2086	yNaa30(2), yNaa30∆(1)	S100000(3)	43	Ace(2)	Ace(1)
	M	STNLANYFAGKKDIENEHVNR	S	T	2	22	NatA	Q00816	REG1_YEAST	REG1	Resistance to glucose repression protein 1	Ace(2)	1	1	-	-	-	-	-	-	-	-	-	-	-	-	-	-	-	-		2085, 2086	yNaa30(1), yNaa30∆(1)	S100000(2)	48	Ace(1)	Ace(1)
	M	STNLNPFMNNTPSSSPLKGSESKR	S	T	2	25	NatA	P53197	CDH1_YEAST	CDH1	APC/C activator protein CDH1	Ace(2)	-	-	-	-	-	-	-	1	-	-	1	-	-	-	-	-	-	-		2731, 2738	yNaa30∆(2)	Total extract(1), P2000(1)	61						Ace(1)					Ace(1)
	M	STNTEIIKNSDLQSLINDKR	S	T	2	21	NatA	Q12192	RFM1_YEAST	RFM1	Repression factor of MSEs protein 1	Ace(1)	-	-	-	-	-	-	-	-	1	-	-	-	-	-	-	-	-	-		2732	hNaa30(1)	Total extract(1)	44							Ace(1)
	M	STPANYTR	S	T	2	9	NatA	P40970	LCB2_YEAST	LCB2	Serine palmitoyltransferase 2	Ace(13)	-	-	-	-	-	-	1	-	1	-	1	1	1	1	1	1	1	1		2730, 2732, 2738, 2739, 2845, 2846, 2847, 2848, 2849, 2850	yNaa30(4), hNaa30(5), yNaa30∆(4)	Total extract(2), P2000(2), P100000ins(3), P2000ins(6)	60					Ace(1)		Ace(1)				Ace(1)	Ace(1)	Ace(1)	Ace(1)
	M	STPFGLDLGNNNSVLAVAR	S	T	2	20	NatA	P32589	HSP7F_YEAST	HSP7F	Heat shock protein homolog SSE1	Ace(250)	1	1	1	1	-	1	1	1	1	1	1	1	1	-	1	1	1	1	P32590 (2-20)	2085, 2086, 2372, 2730, 2731, 2732, 2735, 2736, 2737, 2738, 2739, 2845, 2847, 2848, 2849, 2850	yNaa30(48), yNaa30∆(67), hNaa30(135)	S100000(59), P100000(36), Total extract(68), P2000(74), P100000ins(9), P2000ins(4)	129	Ace(12)	Ace(10)	Ace(4)		Ace(5)	Ace(31)	Ace(32)	Ace(37)	Ace(32)	Ace(21)	Ace(24)	Ace(29)	Ace(5)
	M	STQYIDETAFVQAEQGKTNLMFSDEKQQAR	S	T	2	31	NatA	Q06672	TSR2_YEAST	TSR2	Pre-rRNA-processing protein TSR2	Ace(1)	-	1	-	-	-	-	-	-	-	-	-	-	-	-	-	-	-	-		2086	yNaa30∆(1)	S100000(1)	39		Ace(1)
	M	STSTEKR	S	T	2	8	NatA	P38629	RFC3_YEAST	RFC3	Replication factor C subunit 3	Ace(1)	-	-	-	-	-	-	-	-	-	-	-	-	-	-	1	-	-	-		2847	hNaa30(1)	P100000ins(1)	46
	M	STSVPVKKALSALLR	S	T	2	16	NatA	P40529	AGE2_YEAST	AGE2	ADP-ribosylation factor GTPase-activating protein effector protein 2	Ace(7)	1	1	1	-	-	-	1	1	-	-	-	1	-	-	-	-	-	-		2085, 2086, 2730, 2731, 2735, 2739	yNaa30(2), yNaa30∆(3), hNaa30(2)	S100000(4), Total extract(2), P2000(1)	75	Ace(1)	Ace(2)			Ace(1)	Ace(1)		Ace(1)				Ace(1)
	M	STTASTPSSLR	S	T	2	12	NatA	P05150	OTC_YEAST	OTC	Ornithine carbamoyltransferase	Ace(8)	1	1	1	-	-	-	1	1	-	-	1	1	-	-	-	-	-	-		2085, 2086, 2730, 2731, 2735, 2738, 2739	yNaa30(2), yNaa30∆(3), hNaa30(3)	S100000(4), Total extract(2), P2000(2)	61	Ace(1)	Ace(1)			Ace(1)	Ace(1)		Ace(2)			Ace(1)	Ace(1)
	M	STTGPLDATLIR	S	T	2	13	NatA	Q03687	YMP0_YEAST	YMP0	Uncharacterized membrane protein YMR010W	Ace(1)	-	-	-	-	-	-	-	-	-	-	-	-	-	-	0.95	-	-	-		2847	hNaa30(1)	P100000ins(1)	60
	M	STTVEKIKAIEDEMAR	S	T	2	17	NatA	P39729	RBG1_YEAST	RBG1	Ribosome-interacting GTPase 1	Ace(44)	1	1	1	-	1	1	1	1	1	1	1	1	1	1	1	1	1	1		2085, 2086, 2373, 2730, 2731, 2732, 2735, 2736, 2737, 2738, 2739, 2845, 2846, 2847, 2848, 2849, 2850	yNaa30(13), yNaa30∆(14), hNaa30(17)	S100000(4), P100000(6), Total extract(5), P2000(18), P100000ins(5), P2000ins(6)	102	Ace(1)	Ace(1)		Ace(2)	Ace(2)	Ace(2)	Ace(1)	Ace(2)	Ace(4)	Ace(5)	Ace(6)	Ace(7)	Ace(2)	Ace(1)
	M	STVNVLR	S	T	2	8	NatA	P81449	ATPJ_YEAST	ATPJ	ATP synthase subunit e, mitochondrial	Ace(12)	-	-	-	1	-	1	1	-	-	1	1	-	1	1	1	1	1	1		2372, 2730, 2736, 2737, 2738, 2845, 2846, 2847, 2848, 2849, 2850	yNaa30(6), hNaa30(3), yNaa30∆(3)	P100000(2), Total extract(1), P2000(2), P100000ins(4), P2000ins(3)	62			Ace(1)		Ace(1)				Ace(1)	Ace(1)	Ace(1)		Ace(2)	Ace(1)
	M	SVADDDLGSLQGHIR	S	V	2	16	NatA	P19812	UBR1_YEAST	UBR1	E3 ubiquitin-protein ligase UBR1	Ace(2)	0.825594	0.80645	-	-	-	-	-	-	-	-	-	-	-	-	-	-	-	-		2085, 2086	yNaa30(1), yNaa30∆(1)	S100000(2)	75	Ace(1)	Ace(1)
	M	SVDLFPNDR	S	V	2	10	NatA	Q03956	RAV2_YEAST	RAV2	Regulator of V-ATPase in vacuolar membrane protein 2	Ace(5)	-	1	-	1	-	1	-	-	-	-	-	1	-	-	-	-	-	-		2086, 2372, 2736, 2739	yNaa30∆(1), yNaa30(1), hNaa30(3)	S100000(1), P100000(2), P2000(2)	46		Ace(1)	Ace(1)						Ace(1)			Ace(2)
	M	SVEEKKR	S	V	2	8	NatA	Q03435	NHP10_YEAST	NHP10	Non-histone protein 10	Ace(20)	1	1	1	1	1	1	1	1	1	1	-	1	1	-	1	1	1	1		2085, 2086, 2372, 2373, 2730, 2731, 2732, 2735, 2736, 2737, 2738, 2739, 2845, 2847, 2848, 2849, 2850	yNaa30(8), yNaa30∆(5), hNaa30(7)	S100000(3), P100000(4), Total extract(4), P2000(4), P100000ins(2), P2000ins(3)	52	Ace(1)	Ace(1)	Ace(2)	Ace(1)	Ace(2)	Ace(1)	Ace(1)	Ace(1)	Ace(1)	Ace(1)	Ace(1)	Ace(2)	Ace(1)
	M	SVEPVVVIDGKGHLVGR	S	V	2	18	NatA	P26784	RL16A_YEAST	RL16A	60S ribosomal protein L16-A	Ace(4)	0.819775	0.812549	-	-	-	-	-	-	-	-	-	-	-	-	-	-	-	-		2085, 2086	yNaa30(1), yNaa30∆(3)	S100000(4)	76	Ace(1)	Ace(3)
	M	SVIHPLQNLLTSR	S	V	2	14	NatA	A6ZYC3	TRM82_YEAS7	TRM82	tRNA (guanine-N(7)-)-methyltransferase subunit TRM82	(13C2D3)Ace(1), Ace(1)	-	0.409295	-	-	-	-	-	-	-	-	-	-	-	-	-	-	-	-		2086	yNaa30∆(2)	S100000(2)	52		(13C2D3)Ace(1), Ace(1)
	M	SVKPIDNYITNSVR	S	V	2	15	NatA	P32342	SRP21_YEAST	SRP21	Signal recognition particle subunit SRP21	Ace(35)	1	1	1	1	1	1	1	1	1	1	1	1	1	1	1	1	1	1		2085, 2086, 2372, 2373, 2730, 2731, 2732, 2735, 2736, 2737, 2738, 2739, 2845, 2846, 2847, 2848, 2849, 2850	yNaa30(10), yNaa30∆(9), hNaa30(16)	S100000(10), P100000(6), Total extract(6), P2000(5), P100000ins(4), P2000ins(4)	84	Ace(2)	Ace(1)	Ace(1)	Ace(2)	Ace(2)	Ace(2)	Ace(2)	Ace(7)	Ace(3)	Ace(2)	Ace(1)	Ace(2)	Ace(1)	Ace(2)
	M	SVPAIAPR	S	V	2	9	NatA	Q08162	RRP44_YEAST	RRP44	Exosome complex exonuclease DIS3	Ace(10)	1	1	-	-	1	1	1	-	-	1	-	-	-	-	-	-	-	1		2085, 2086, 2373, 2730, 2736, 2737, 2850	yNaa30(5), yNaa30∆(3), hNaa30(2)	S100000(5), P100000(2), Total extract(1), P2000(1), P2000ins(1)	50	Ace(3)	Ace(2)		Ace(1)	Ace(1)				Ace(1)	Ace(1)
	M	SVPKKR	S	V	2	7	NatA	P46971	PMT4_YEAST	PMT4	Dolichyl-phosphate-mannose--protein mannosyltransferase 4	Ace(18), (13C2D3)Ace(16)	-	-	-	-	N.D.	-	-	-	-	0.62	0.59	-	0.72	-	N.D.	N.D.	N.D.	0.69		2373, 2737, 2738, 2845, 2846, 2847, 2848, 2849, 2850	yNaa30∆(12), yNaa30(12), hNaa30(10)	P100000(1), P2000(2), P100000ins(13), P2000ins(18)	52				Ace(1)						Ace(1)	(13C2D3)Ace(1)		Ace(2), (13C2D3)Ace(3)	Ace(2), (13C2D3)Ace(2)
	M	SVQIFGDQVTEER	S	V	2	14	NatA	P39076	TCPB_YEAST	TCPB	T-complex protein 1 subunit beta	Ace(71)	1	1	1	1	1	1	1	1	1	1	1	1	1	1	1	1	1	1		2085, 2086, 2372, 2373, 2730, 2731, 2732, 2735, 2736, 2737, 2738, 2739, 2845, 2846, 2847, 2848, 2849, 2850	yNaa30(19), yNaa30∆(24), hNaa30(28)	S100000(9), P100000(35), Total extract(10), P2000(8), P100000ins(6), P2000ins(3)	112	Ace(2)	Ace(1)	Ace(8)	Ace(16)	Ace(3)	Ace(3)	Ace(4)	Ace(6)	Ace(11)	Ace(2)	Ace(2)	Ace(4)	Ace(3)	Ace(1)
	M	SVSEQDPNR	S	V	2	10	NatA	Q07458	RXT3_YEAST	RXT3	Transcriptional regulatory protein RXT3	Ace(15)	1	-	1	1	1	1	-	-	1	1	1	1	1	-	1	1	1	-		2085, 2372, 2373, 2732, 2735, 2736, 2737, 2738, 2739, 2845, 2847, 2848, 2849	yNaa30(6), yNaa30∆(3), hNaa30(6)	S100000(3), P100000(3), Total extract(1), P2000(4), P100000ins(2), P2000ins(2)	71	Ace(1)		Ace(1)	Ace(1)			Ace(1)	Ace(2)	Ace(1)	Ace(2)	Ace(1)	Ace(1)	Ace(1)
	M	SVSLEQTLGFR	S	V	2	12	NatA	P38828	LSM12_YEAST	LSM12	Protein LSM12	Ace(15)	-	1	-	-	-	1	1	1	1	1	1	1	-	1	1	1	-	1		2086, 2730, 2731, 2732, 2736, 2737, 2738, 2739, 2846, 2847, 2848, 2850	yNaa30∆(5), yNaa30(3), hNaa30(7)	S100000(1), Total extract(4), P100000(1), P2000(3), P100000ins(3), P2000ins(3)	84		Ace(1)			Ace(1)	Ace(2)	Ace(1)		Ace(1)	Ace(1)	Ace(1)	Ace(1)		Ace(1)
	M	SVSTAKR	S	V	2	8	NatA	P19880	YAP1_YEAST	YAP1	AP-1-like transcription factor YAP1	Ace(7)	-	-	N.D.	0.726782	N.D.	-	-	-	-	0.470752	-	0.27	-	-	-	-	-	-		2372, 2373, 2735, 2737, 2739	yNaa30(3), yNaa30∆(2), hNaa30(2)	P100000(4), S100000(1), P2000(2)	40			Ace(2)	Ace(2)				Ace(1)		Ace(1)		Ace(1)
	M	SVSTASTEMSVR	S	V	2	13	NatA	P53686	HST2_YEAST	HST2	NAD-dependent protein deacetylase HST2	Ace(30)	1	1	1	1	1	1	1	1	1	1	1	1	1	1	1	-	-	-		2085, 2086, 2372, 2373, 2730, 2731, 2732, 2735, 2736, 2737, 2738, 2739, 2845, 2846, 2847	yNaa30(7), yNaa30∆(10), hNaa30(13)	S100000(7), P100000(4), Total extract(7), P2000(8), P100000ins(4)	86	Ace(1)	Ace(1)	Ace(1)	Ace(2)	Ace(2)	Ace(3)	Ace(2)	Ace(5)	Ace(1)	Ace(2)	Ace(2)	Ace(4)	Ace(1)	Ace(2)
	M	SWQAYTDNLIGTGKVDKAVIYSR	S	W	2	24	NatA	P07274	PROF_YEAST	PROF	Profilin	(13C2D3)Ace(1), Ace(1)	1	-	-	-	-	-	-	-	-	-	-	-	-	-	-	-	-	-		2085	yNaa30(2)	S100000(2)	50	Ace(1), (13C2D3)Ace(1)
	M	SYDKKADVTSLDEDLR	S	Y	2	17	NatA	Q08873	SCP1_YEAST	SCP1	Transgelin	Ace(33)	-	-	-	N.D.	1	1	1	1	1	1	1	1	1	1	1	1	1	1		2372, 2373, 2730, 2731, 2732, 2736, 2737, 2738, 2739, 2845, 2846, 2847, 2848, 2849, 2850	yNaa30(11), yNaa30∆(12), hNaa30(10)	P100000(5), Total extract(5), P2000(4), P100000ins(9), P2000ins(10)	130			Ace(2)	Ace(2)	Ace(1)	Ace(2)	Ace(2)		Ace(1)	Ace(1)	Ace(2)	Ace(1)	Ace(3)	Ace(2)
	M	SYGTINDMNESVTNYR	S	Y	2	17	NatA	A6ZTF2	ATG22_YEAS7	ATG22	Autophagy-related protein 22	(13C2D3)Ace(18), Ace(10)	-	-	0.34	0.311107	-	-	0.389728	0.46	0.35	-	0.35	0.31	-	0.34	0.32	0.32	0.31	0.3		2372, 2730, 2731, 2732, 2735, 2737, 2738, 2739, 2846, 2847, 2848, 2849, 2850	yNaa30(10), yNaa30∆(8), hNaa30(10)	P100000(1), Total extract(7), S100000(2), P2000(6), P100000ins(3), P2000ins(9)	94			(13C2D3)Ace(1)		Ace(2), (13C2D3)Ace(2)	(13C2D3)Ace(1), Ace(1)	(13C2D3)Ace(1)	(13C2D3)Ace(1), Ace(1)		(13C2D3)Ace(1), Ace(1)	Ace(1), (13C2D3)Ace(1)	(13C2D3)Ace(2)		(13C2D3)Ace(1), Ace(1)
	M	SYKANQPSPGEMPKR	S	Y	2	16	NatA	P43620	RMD8_YEAST	RMD8	Sporulation protein RMD8	Ace(19)	1	1	1	-	-	-	1	1	1	1	1	1	1	1	1	-	1	-		2085, 2086, 2730, 2731, 2732, 2735, 2737, 2738, 2739, 2845, 2846, 2847, 2849	yNaa30(5), yNaa30∆(9), hNaa30(5)	S100000(3), Total extract(5), P2000(5), P100000ins(5), P2000ins(1)	91	Ace(1)	Ace(1)			Ace(2)	Ace(2)	Ace(1)	Ace(1)		Ace(1)	Ace(2)	Ace(2)	Ace(1)	Ace(3)
	M	SYKQTTYYPSR	S	Y	2	12	NatA	Q00539	NAM8_YEAST	NAM8	Protein NAM8	Ace(11)	-	-	1	1	-	1	1	-	0.93	-	1	1	-	-	1	1	-	1		2372, 2730, 2732, 2735, 2736, 2738, 2739, 2847, 2848, 2850	yNaa30(3), hNaa30(7), yNaa30∆(1)	P100000(3), Total extract(2), S100000(1), P2000(2), P100000ins(1), P2000ins(2)	61			Ace(1)		Ace(1)		Ace(1)	Ace(1)	Ace(2)		Ace(1)	Ace(1)
	M	SYLPTYSNDLPAGPQGQR	S	Y	2	19	NatA	P36125	GMH1_YEAST	GMH1	Protein GMH1	Ace(28)	-	-	-	1	1	1	1	1	1	1	1	1	1	1	1	1	1	1		2372, 2373, 2730, 2731, 2732, 2736, 2737, 2738, 2739, 2845, 2846, 2847, 2848, 2849, 2850	yNaa30(9), yNaa30∆(7), hNaa30(12)	P100000(7), Total extract(3), P2000(8), P100000ins(6), P2000ins(4)	109			Ace(2)	Ace(2)	Ace(1)	Ace(1)	Ace(1)		Ace(3)	Ace(2)	Ace(2)	Ace(4)	Ace(3)	Ace(1)
	M	SYNNGNTYSKSYSR	S	Y	2	15	NatA	Q03957	CTK1_YEAST	CTK1	CTD kinase subunit alpha	Ace(7)	-	-	-	0.778259	0.833161	0.8	0.960933	-	-	-	0.7	0.82	-	-	-	-	-	-		2372, 2373, 2730, 2736, 2738, 2739	yNaa30(3), yNaa30∆(2), hNaa30(2)	P100000(4), Total extract(1), P2000(2)	84			Ace(2)	Ace(1)	Ace(1)				Ace(1)		Ace(1)	Ace(1)
	M	SYNPYAYATSEQNGVNDR	S	Y	2	19	NatA	P53845	YIF1_YEAST	YIF1	Protein transport protein YIF1	Ace(42)	1	-	1	1	1	1	1	1	1	1	1	1	1	1	1	1	1	1		2085, 2372, 2373, 2730, 2731, 2732, 2735, 2736, 2737, 2738, 2739, 2845, 2846, 2847, 2848, 2849, 2850	yNaa30(13), yNaa30∆(12), hNaa30(17)	S100000(3), P100000(10), Total extract(11), P2000(10), P100000ins(5), P2000ins(3)	139	Ace(1)		Ace(4)	Ace(3)	Ace(4)	Ace(4)	Ace(3)	Ace(2)	Ace(3)	Ace(2)	Ace(3)	Ace(5)	Ace(1)	Ace(1)
	M	SYNYLKAAR	S	Y	2	10	NatA	P53889	FMP41_YEAST	FMP41	Uncharacterized mitochondrial hydrolase FMP41	Ace(36), (13C2D3)Ace(2)	-	-	-	0.94	0.96	-	0.956857	0.94	0.96	0.93	0.96	0.95	0.92	0.98	0.94926	0.95	0.94	0.96		2372, 2373, 2730, 2731, 2732, 2737, 2738, 2739, 2845, 2846, 2847, 2848, 2849, 2850	yNaa30(13), yNaa30∆(12), hNaa30(13)	P100000(2), Total extract(7), P2000(21), P100000ins(3), P2000ins(5)	74			Ace(1)	Ace(1)	Ace(3)	Ace(3)	Ace(1)			Ace(5), (13C2D3)Ace(1)	Ace(6)	Ace(8), (13C2D3)Ace(1)	Ace(1)	Ace(1)
	M	SYPGKDKNIPGR	S	Y	2	13	NatA	Q04002	SCC2_YEAST	SCC2	Sister chromatid cohesion protein 2	Ace(3)	-	-	-	-	-	-	1	-	-	-	-	-	-	-	1	-	-	1		2730, 2847, 2850	yNaa30(1), hNaa30(2)	Total extract(1), P100000ins(1), P2000ins(1)	40					Ace(1)
	M	SYSAADNLQDSFQR	S	Y	2	15	NatA	P40510	SER33_YEAST	SER33	D-3-phosphoglycerate dehydrogenase 2	Ace(32)	1	1	1	1	1	1	1	1	1	1	1	1	-	1	1	1	1	1		2085, 2086, 2372, 2373, 2730, 2731, 2732, 2735, 2736, 2737, 2738, 2739, 2846, 2847, 2848, 2849, 2850	yNaa30(11), yNaa30∆(10), hNaa30(11)	S100000(10), P100000(3), Total extract(10), P2000(3), P100000ins(3), P2000ins(3)	112	Ace(4)	Ace(2)	Ace(1)	Ace(1)	Ace(4)	Ace(4)	Ace(2)	Ace(4)	Ace(1)	Ace(1)	Ace(1)	Ace(1)		Ace(1)
	M	SYTDNPPQTKR	S	Y	2	12	NatA	O13297	CET1_YEAST	CET1	mRNA-capping enzyme subunit beta	Ace(20)	1	1	1	1	1	1	1	1	1	1	1	1	-	1	1	-	-	-		2085, 2086, 2372, 2373, 2730, 2731, 2732, 2735, 2736, 2737, 2738, 2739, 2846, 2847	yNaa30(5), yNaa30∆(6), hNaa30(9)	S100000(5), P100000(4), Total extract(6), P2000(3), P100000ins(2)	83	Ace(1)	Ace(1)	Ace(1)	Ace(1)	Ace(2)	Ace(2)	Ace(2)	Ace(3)	Ace(2)	Ace(1)	Ace(1)	Ace(1)		Ace(1)
	M	SYTNKR	S	Y	2	7	NatA	Q03002	FRK1_YEAST	FRK1	Fatty acyl-CoA synthetase and RNA processing-associated kinase 1	Ace(3)	-	-	-	-	-	-	-	-	-	-	-	-	1	-	1	-	-	1		2845, 2847, 2850	yNaa30(1), hNaa30(2)	P100000ins(2), P2000ins(1)	42													Ace(1)
	M	SYYNR	S	Y	2	6	NatA	P54000	SUB1_YEAST	SUB1	RNA polymerase II transcriptional coactivator SUB1	Ace(1)	-	-	1	-	-	-	-	-	-	-	-	-	-	-	-	-	-	-		2735	hNaa30(1)	S100000(1)	37								Ace(1)
	M	TAAHPVAQLTAEAYPKVKR	T	A	2	20	NatA	P39976	DLD3_YEAST	DLD3	D-lactate dehydrogenase [cytochrome] 3	(13C2D3)Ace(8)	0.0718804	0.0590823	-	-	-	-	-	-	-	-	-	-	-	-	-	-	-	-		2085, 2086	yNaa30(4), yNaa30∆(4)	S100000(8)	110	(13C2D3)Ace(4)	(13C2D3)Ace(4)
	M	TAEDILLR	T	A	2	9	NatA	P47041	BIT61_YEAST	BIT61	Target of rapamycin complex 2 subunit BIT61	(13C2D3)Ace(7)	-	-	0.12	-	≤ 8%	-	-	-	-	0.0503494	-	-	0	0.05	0	-	0	-		2373, 2735, 2737, 2845, 2846, 2847, 2849	yNaa30∆(3), hNaa30(2), yNaa30(2)	P100000(1), S100000(1), P2000(1), P100000ins(3), P2000ins(1)	57				(13C2D3)Ace(1)				(13C2D3)Ace(1)		(13C2D3)Ace(1)			(13C2D3)Ace(1)	(13C2D3)Ace(1)
	M	TAGSAPPVDYTSLKKNFQPFLSR	T	A	2	24	NatA	P38840	ARO9_YEAST	ARO9	Aromatic amino acid aminotransferase 2	(13C2D3)Ace(1)	0	-	-	-	-	-	-	-	-	-	-	-	-	-	-	-	-	-		2085	yNaa30(1)	S100000(1)	38	(13C2D3)Ace(1)
	M	TAIEDILQITTDPSDTR	T	A	2	18	NatA	P54860	UFD2_YEAST	UFD2	E4 ubiquitin-protein ligase UFD2	(13C2D3)Ace(44), Ace(16)	0.236291	0.217402	0.22	0.207937	0.248966	0.23	0.261146	0.29	0.25	0.25	0.21	0.22	-	-	-	0.24	0.24	0.18		2085, 2086, 2372, 2373, 2730, 2731, 2732, 2735, 2736, 2737, 2738, 2739, 2848, 2849, 2850	yNaa30(21), yNaa30∆(17), hNaa30(22)	S100000(9), P100000(19), Total extract(9), P2000(17), P2000ins(6)	125	(13C2D3)Ace(1)	(13C2D3)Ace(1), Ace(1)	(13C2D3)Ace(6), Ace(3)	Ace(1), (13C2D3)Ace(5)	(13C2D3)Ace(1), Ace(1)	Ace(2), (13C2D3)Ace(2)	(13C2D3)Ace(2), Ace(1)	Ace(1), (13C2D3)Ace(5)	(13C2D3)Ace(3), Ace(1)	(13C2D3)Ace(4), Ace(2)	(13C2D3)Ace(3), Ace(1)	(13C2D3)Ace(6), Ace(1)
	M	TALDSR	T	A	2	7	NatA	Q05672	RBS1_YEAST	RBS1	RNA-binding suppressor of PAS kinase protein 1	Ace(4)	-	-	-	0.963235	-	-	-	-	-	-	-	-	-	-	1	-	-	1		2372, 2847, 2850	yNaa30(1), hNaa30(3)	P100000(1), P100000ins(1), P2000ins(2)	50			Ace(1)
	M	TANNDDDIKSPIPITNKTLSQLKR	T	A	2	25	NatA	P43583	BLM10_YEAST	BLM10	Proteasome activator BLM10	(13C2D3)Ace(3)	-	-	N.D.	-	-	-	-	-	-	-	-	-	-	-	-	0	-	0		2735, 2848, 2850	hNaa30(2), yNaa30(1)	S100000(1), P2000ins(2)	72								(13C2D3)Ace(1)
	M	TAQQAPKWYPSEDVAAPKKTR	T	A	2	22	NatA	P05739	RL6B_YEAST	RL6B	60S ribosomal protein L6-B	(13C2D3)Ace(2)	-	-	-	-	-	-	-	-	0	-	0	-	-	-	-	-	-	-		2732, 2738	hNaa30(1), yNaa30∆(1)	Total extract(1), P2000(1)	45							(13C2D3)Ace(1)				(13C2D3)Ace(1)
	M	TASSNDDDLIFECYSDPELKR	T	A	2	22	NatA	P53265	YG2W_YEAST	YG2W	Uncharacterized protein YGR111W	(13C2D3)Ace(16)	-	-	0	0	0	0	0.0321012	0.06	0.04	-	-	0	-	-	-	0	-	0.04		2372, 2373, 2730, 2731, 2732, 2735, 2736, 2739, 2848, 2850	yNaa30(5), yNaa30∆(3), hNaa30(8)	P100000(3), Total extract(7), S100000(2), P2000(1), P2000ins(3)	93			(13C2D3)Ace(1)	(13C2D3)Ace(1)	(13C2D3)Ace(3)	(13C2D3)Ace(2)	(13C2D3)Ace(2)	(13C2D3)Ace(2)	(13C2D3)Ace(1)			(13C2D3)Ace(1)
	M	TASTPSNVMTLFLLR	T	A	2	16	NatA	Q12008	PMG2_YEAST	PMG2	Phosphoglycerate mutase 2	(13C2D3)Ace(1), Ace(2)	-	-	-	-	-	-	-	0.41	-	-	-	-	-	-	-	-	-	-		2731	yNaa30∆(3)	Total extract(3)	48						(13C2D3)Ace(1), Ace(2)
	M	TASVSNTQNKLNELLDAIR	T	A	2	20	NatA	P16649	TUP1_YEAST	TUP1	General transcriptional corepressor TUP1	Ace(9)	0.721975	0.742879	0.71	-	-	-	0.810284	0.79	-	-	-	-	-	-	-	-	-	-		2085, 2086, 2730, 2731, 2735	yNaa30(4), yNaa30∆(3), hNaa30(2)	S100000(6), Total extract(3)	70	Ace(2)	Ace(2)			Ace(2)	Ace(1)		Ace(2)
	M	TATITNKKSCSGSVEAGKTR	T	A	2	21	NatA	P38331	YB92_YEAST	YB92	HD domain-containing protein YBR242W	(13C2D3)Ace(1)	-	-	-	-	-	-	-	-	0.04	-	-	-	-	-	-	-	-	-		2732	hNaa30(1)	Total extract(1)	38							(13C2D3)Ace(1)
	M	TATSDKVLKIQLR	T	A	2	14	NatA	P33317	DUT_YEAST	DUT	Deoxyuridine 5'-triphosphate nucleotidohydrolase	(13C2D3)Ace(53)	0.0357278	0.0366941	0.03	-	-	0	0.0432249	0.05	0	0	0.04	0.03	-	-	-	-	-	-		2085, 2086, 2730, 2731, 2732, 2735, 2736, 2737, 2738, 2739	yNaa30(8), yNaa30∆(20), hNaa30(25)	S100000(17), Total extract(26), P100000(1), P2000(9)	64	(13C2D3)Ace(2)	(13C2D3)Ace(4)			(13C2D3)Ace(3)	(13C2D3)Ace(14)	(13C2D3)Ace(9)	(13C2D3)Ace(11)	(13C2D3)Ace(1)	(13C2D3)Ace(3)	(13C2D3)Ace(2)	(13C2D3)Ace(4)
	M	TAVASTSGKQDADHNQSIECPR	T	A	2	23	NatA	P36024	SIS2_YEAST	SIS2	Phosphopantothenoylcysteine decarboxylase subunit SIS2	(13C2D3)Ace(1)	0.195581	-	-	-	-	-	-	-	-	-	-	-	-	-	-	-	-	-		2085	yNaa30(1)	S100000(1)	43	(13C2D3)Ace(1)
	M	TAVTDIIDELNDSSLSSTR	T	A	2	20	NatA	P47168	TTI2_YEAST	TTI2	TEL2-interacting protein 2	(13C2D3)Ace(20)	-	0.120019	0.08	0.0877698	0.0786573	0.06	0.106946	0.07	0.08	0.07	0.08	0.07	-	-	-	0.08	0.05	0.0620813		2086, 2372, 2373, 2730, 2731, 2732, 2735, 2736, 2737, 2738, 2739, 2848, 2849, 2850	yNaa30∆(8), yNaa30(6), hNaa30(6)	S100000(2), P100000(6), Total extract(4), P2000(5), P2000ins(3)	121		(13C2D3)Ace(1)	(13C2D3)Ace(2)	(13C2D3)Ace(2)	(13C2D3)Ace(1)	(13C2D3)Ace(2)	(13C2D3)Ace(1)	(13C2D3)Ace(1)	(13C2D3)Ace(2)	(13C2D3)Ace(2)	(13C2D3)Ace(2)	(13C2D3)Ace(1)
	M	TCGLVR	T	C	2	7	NatA	Q02608	RT16_YEAST	RT16	37S ribosomal protein S16, mitochondrial	(13C2D3)Ace(1)	-	-	-	-	-	-	-	-	-	-	-	-	-	-	-	-	-	0		2850	hNaa30(1)	P2000ins(1)	45
	M	TDEKVNSDQNMNGKQGVNLISSLPTTQVPVSILTNKER	T	D	2	39	NatA	P36076	CAB3_YEAST	CAB3	Coenzyme A biosynthesis protein 3	Ace(2)	-	-	-	-	-	-	1	1	-	-	-	-	-	-	-	-	-	-		2730, 2731	yNaa30(1), yNaa30∆(1)	Total extract(2)	73					Ace(1)	Ace(1)
	M	TDELKSYEALKAELKKSLQDR	T	D	2	22	NatA	P47128	EAF6_YEAST	EAF6	Chromatin modification-related protein EAF6	Ace(3)	-	-	1	-	-	-	1	1	-	-	-	-	-	-	-	-	-	-		2730, 2731, 2735	yNaa30(1), yNaa30∆(1), hNaa30(1)	Total extract(2), S100000(1)	80					Ace(1)	Ace(1)		Ace(1)
	M	TDETAHPTQSASKQESAALKQTGDDQQESQQQR	T	D	2	34	NatA	P39935	IF4F1_YEAST	IF4F1	Eukaryotic initiation factor 4F subunit p150	(13C2D3)Ace(2), Ace(3)	-	0.562012	-	-	-	-	0.862876	0.89	0.57	-	-	-	-	-	-	-	-	-		2086, 2730, 2731, 2732	yNaa30∆(3), yNaa30(1), hNaa30(1)	S100000(2), Total extract(3)	86		(13C2D3)Ace(2)			Ace(1)	Ace(1)	Ace(1)
	M	TDLTTQEAIVLER	T	D	2	14	NatA	Q07993	XYL2_YEAST	XYL2	D-xylulose reductase	Ace(1)	-	-	-	-	-	-	-	1	-	-	-	-	-	-	-	-	-	-		2731	yNaa30∆(1)	Total extract(1)	51						Ace(1)
	M	TDYILPGPKALSQFR	T	D	2	16	NatA	P38972	PUR4_YEAST	PUR4	Phosphoribosylformylglycinamidine synthase	Ace(35)	1	1	1	1	1	1	1	1	1	1	1	1	-	-	-	1	-	1		2085, 2086, 2372, 2373, 2730, 2731, 2732, 2735, 2736, 2737, 2738, 2739, 2848, 2850	yNaa30(14), yNaa30∆(12), hNaa30(9)	S100000(13), P100000(4), Total extract(10), P2000(6), P2000ins(2)	82	Ace(6)	Ace(4)	Ace(2)	Ace(1)	Ace(4)	Ace(5)	Ace(1)	Ace(3)	Ace(1)	Ace(1)	Ace(2)	Ace(3)
	M	TEDFISSVKR	T	E	2	11	NatA	P38967	TAT2_YEAST	TAT2	Tryptophan permease	Ace(5), (13C2D3)Ace(11)	-	-	-	-	-	-	-	-	0.29	-	N.D.	0.22	0.24	0.33	0.25	0.21	0.24	0.28		2732, 2738, 2739, 2845, 2846, 2847, 2848, 2849, 2850	hNaa30(6), yNaa30∆(7), yNaa30(3)	Total extract(1), P2000(2), P100000ins(10), P2000ins(3)	62							Ace(1)				(13C2D3)Ace(1)	(13C2D3)Ace(1)	(13C2D3)Ace(1), Ace(1)	Ace(2), (13C2D3)Ace(3)
	M	TEDKSQVKIR	T	E	2	11	NatA	A6ZPA9	YTM1_YEAS7	YTM1	Ribosome biogenesis protein YTM1	Ace(22), (13C2D3)Ace(17)	0.607286	0.599348	-	0.744278	0.72	0.63	0.653664	0.72	0.67	0.6	0.65	0.52	0.64	0.63	0.61	0.65	0.63	0.61		2085, 2086, 2372, 2373, 2730, 2731, 2732, 2736, 2737, 2738, 2739, 2845, 2846, 2847, 2848, 2849, 2850	yNaa30(13), yNaa30∆(12), hNaa30(14)	S100000(3), P100000(9), Total extract(5), P2000(11), P100000ins(5), P2000ins(6)	61	Ace(1), (13C2D3)Ace(1)	Ace(1)	Ace(3)	Ace(1), (13C2D3)Ace(1)	Ace(1), (13C2D3)Ace(1)	Ace(1)	(13C2D3)Ace(1), Ace(1)		(13C2D3)Ace(2), Ace(2)	(13C2D3)Ace(1), Ace(2)	Ace(2), (13C2D3)Ace(2)	Ace(2), (13C2D3)Ace(2)	(13C2D3)Ace(1)	Ace(1), (13C2D3)Ace(1)
	M	TEFELPPKYITAANDLR	T	E	2	18	NatA	P37303	GLY1_YEAST	GLY1	Low specificity L-threonine aldolase	(13C2D3)Ace(43), Ace(35)	0.483133	0.455091	0.47	0.559815	0.49919	0.53	0.568761	0.74	0.49	0.48	0.46	0.46	-	-	-	-	-	-		2085, 2086, 2372, 2373, 2730, 2731, 2732, 2735, 2736, 2737, 2738, 2739	yNaa30(28), yNaa30∆(15), hNaa30(35)	S100000(39), P100000(7), Total extract(10), P2000(22)	88	Ace(4), (13C2D3)Ace(8)	(13C2D3)Ace(5), Ace(3)	(13C2D3)Ace(1), Ace(1)	Ace(1)	Ace(4), (13C2D3)Ace(2)	Ace(2)	Ace(1), (13C2D3)Ace(1)	Ace(8), (13C2D3)Ace(11)	Ace(2), (13C2D3)Ace(2)	Ace(3), (13C2D3)Ace(5)	Ace(2), (13C2D3)Ace(2)	Ace(4), (13C2D3)Ace(6)
	M	TEFKAGSAKKGATLFKTR	T	E	2	19	NatA	P00044	CYC1_YEAST	CYC1	Cytochrome c iso-1	(13C2D3)Ace(24)	-	-	0.07	-	-	-	0	0.05	0.03	0	0.04	0.04	-	-	-	-	-	-		2730, 2731, 2732, 2735, 2737, 2738, 2739	yNaa30(9), yNaa30∆(5), hNaa30(10)	Total extract(14), S100000(2), P2000(8)	85					(13C2D3)Ace(8)	(13C2D3)Ace(2)	(13C2D3)Ace(4)	(13C2D3)Ace(2)		(13C2D3)Ace(1)	(13C2D3)Ace(3)	(13C2D3)Ace(4)
	M	TEFYSDTIGLPKTDPR	T	E	2	17	NatA	P38604	ERG7_YEAST	ERG7	Lanosterol synthase	Ace(20)	-	-	-	1	1	1	1	1	-	-	1	1	1	1	1	1	1	1		2372, 2373, 2730, 2731, 2736, 2738, 2739, 2845, 2846, 2847, 2848, 2849, 2850	yNaa30(6), yNaa30∆(7), hNaa30(7)	P100000(3), Total extract(2), P2000(5), P100000ins(5), P2000ins(5)	98			Ace(1)	Ace(1)	Ace(1)	Ace(1)			Ace(1)		Ace(3)	Ace(2)	Ace(2)	Ace(1)
	M	TELDYQGTAEAASTSYSR	T	E	2	19	NatA	P53224	ORM1_YEAST	ORM1	Protein ORM1	Ace(2), (13C2D3)Ace(8)	-	-	-	-	-	-	0.154094	0.19	0.07	0.1	0.09	0.09	-	0.08	0.07	-	-	-		2730, 2731, 2732, 2737, 2738, 2739, 2845, 2846, 2847	yNaa30(3), yNaa30∆(3), hNaa30(4)	Total extract(3), P2000(3), P100000ins(4)	111					Ace(1)	Ace(1)	(13C2D3)Ace(1)			(13C2D3)Ace(1)	(13C2D3)Ace(1)	(13C2D3)Ace(1)	(13C2D3)Ace(1)	(13C2D3)Ace(1)
	M	TEPALSSANNALMQKLTGR	T	E	2	20	NatA	P53759	DUS1_YEAST	DUS1	tRNA-dihydrouridine(16/17) synthase [NAD(P)(+)]	Ace(12)	-	1	1	1	-	-	-	1	-	-	1	1	-	-	-	-	-	-		2086, 2372, 2731, 2735, 2738, 2739	yNaa30∆(7), yNaa30(1), hNaa30(4)	S100000(4), P100000(1), Total extract(4), P2000(3)	129		Ace(2)	Ace(1)			Ace(4)		Ace(2)			Ace(1)	Ace(2)
	M	TEQATKPR	T	E	2	9	NatA	A6ZXL1	S2538_YEAS7	S2538	Solute carrier family 25 member 38 homolog	(13C2D3)Ace(6), Ace(1)	-	-	-	-	-	-	-	-	-	-	-	-	0.2	0.18	-	0.138815	0.11	0.07		2845, 2846, 2848, 2849, 2850	yNaa30(2), yNaa30∆(2), hNaa30(3)	P100000ins(2), P2000ins(5)	52													(13C2D3)Ace(1)	(13C2D3)Ace(1)
	M	TEQKALVKR	T	E	2	10	NatA	P06633	HIS7_YEAST	HIS7	Imidazoleglycerol-phosphate dehydratase	(13C2D3)Ace(10), Ace(4)	-	-	0.23	-	-	-	-	-	0.26	0.24	-	0.22	0.24	0.22	0.2	0.24	0.22	N.D.		2732, 2735, 2737, 2739, 2845, 2846, 2847, 2848, 2849, 2850	hNaa30(6), yNaa30(4), yNaa30∆(4)	Total extract(1), S100000(1), P2000(2), P100000ins(6), P2000ins(4)	58							(13C2D3)Ace(1)	(13C2D3)Ace(1)		(13C2D3)Ace(1)		(13C2D3)Ace(1)	Ace(1), (13C2D3)Ace(1)	(13C2D3)Ace(1), Ace(1)
	M	TEQYSVAVGEAANEHETAPR	T	E	2	21	NatA	P47912	LCF4_YEAST	LCF4	Long-chain-fatty-acid--CoA ligase 4	Ace(3), (13C2D3)Ace(1)	0.474984	0.458811	-	-	-	-	-	-	-	-	-	-	-	-	-	-	-	-		2085, 2086	yNaa30(3), yNaa30∆(1)	S100000(4)	85	(13C2D3)Ace(1), Ace(2)	Ace(1)
	M	TESAIDDQR	T	E	2	10	NatA	P32383	PLC1_YEAST	PLC1	1-phosphatidylinositol 4,5-bisphosphate phosphodiesterase 1	Ace(7), (13C2D3)Ace(3)	-	-	-	-	-	0.95	-	-	-	0.98	-	-	0.92	0.91	-	0.92	0.91	-		2736, 2737, 2738, 2845, 2846, 2848, 2849	hNaa30(1), yNaa30(4), yNaa30∆(5)	P100000(1), P2000(2), P100000ins(3), P2000ins(4)	59									Ace(1)	Ace(1)	Ace(1)		Ace(1)	(13C2D3)Ace(1), Ace(1)
	M	TETKDLLQDEEFLKIR	T	E	2	17	NatA	P25628	ARE1_YEAST	ARE1	Sterol O-acyltransferase 1	Ace(6)	-	-	-	-	-	-	-	-	-	0.68	-	-	-	-	-	0.66	-	0.66		2737, 2848, 2850	yNaa30(4), hNaa30(2)	P2000(2), P2000ins(4)	118										Ace(2)
	M	TFMQQLQEAGER	T	F	2	13	NatA	A6ZLA1	MKAR_YEAS7	MKAR	Very-long-chain 3-oxoacyl-CoA reductase	(13C2D3)Ace(58)	-	0	0	0	0	0	0	0	0	0	0	0	0	0	0	0	0	0		2086, 2372, 2373, 2730, 2731, 2732, 2735, 2736, 2737, 2738, 2739, 2845, 2846, 2847, 2848, 2849, 2850	yNaa30∆(12), yNaa30(18), hNaa30(28)	S100000(3), P100000(4), Total extract(9), P2000(10), P100000ins(13), P2000ins(19)	87		(13C2D3)Ace(1)	(13C2D3)Ace(2)	(13C2D3)Ace(1)	(13C2D3)Ace(4)	(13C2D3)Ace(1)	(13C2D3)Ace(4)	(13C2D3)Ace(2)	(13C2D3)Ace(1)	(13C2D3)Ace(3)	(13C2D3)Ace(3)	(13C2D3)Ace(4)	(13C2D3)Ace(3)	(13C2D3)Ace(2)
	M	TFTFSTSSR	T	F	2	10	NatA	Q03758	BUL2_YEAST	BUL2	Ubiquitin ligase-binding protein BUL2	(13C2D3)Ace(4)	-	-	-	-	-	0.03	0.124738	0.07	-	-	-	-	-	-	N.D.	-	-	-		2730, 2731, 2736, 2847	yNaa30(1), yNaa30∆(1), hNaa30(2)	Total extract(2), P100000(1), P100000ins(1)	53					(13C2D3)Ace(1)	(13C2D3)Ace(1)			(13C2D3)Ace(1)
	M	TGAATAAENSATQLEFYR	T	G	2	19	NatA	Q12517	DCP1_YEAST	DCP1	mRNA-decapping enzyme subunit 1	(13C2D3)Ace(33)	0	0	0	0	-	0	0	0	0	0	0	0	-	-	-	-	0	-		2085, 2086, 2372, 2730, 2731, 2732, 2735, 2736, 2737, 2738, 2739, 2849	yNaa30(7), yNaa30∆(12), hNaa30(14)	S100000(4), P100000(2), Total extract(8), P2000(18), P2000ins(1)	152	(13C2D3)Ace(1)	(13C2D3)Ace(1)	(13C2D3)Ace(1)		(13C2D3)Ace(2)	(13C2D3)Ace(5)	(13C2D3)Ace(1)	(13C2D3)Ace(2)	(13C2D3)Ace(1)	(13C2D3)Ace(3)	(13C2D3)Ace(5)	(13C2D3)Ace(10)
	M	TGKVNR	T	G	2	7	NatA	P39985	DPO5_YEAST	DPO5	DNA polymerase V	(13C2D3)Ace(2)	-	-	-	-	-	-	-	-	-	-	-	-	-	0	0	-	-	-		2846, 2847	yNaa30∆(1), hNaa30(1)	P100000ins(2)	37														(13C2D3)Ace(1)
	M	TGLNGDDPDDYYLNLNQDEESLLR	T	G	2	25	NatA	P29465	CHS3_YEAST	CHS3	Chitin synthase 3	(13C2D3)Ace(4)	-	-	-	-	-	0.14	-	-	-	0.1	0.08	0.08	-	-	-	-	-	-		2736, 2737, 2738, 2739	hNaa30(2), yNaa30(1), yNaa30∆(1)	P100000(1), P2000(3)	107									(13C2D3)Ace(1)	(13C2D3)Ace(1)	(13C2D3)Ace(1)	(13C2D3)Ace(1)
	M	TGMESGENLENMEDILAR	T	G	2	19	NatA	P38747	OTU2_YEAST	OTU2	OTU domain-containing protein 2	(13C2D3)Ace(51), Ace(3)	0	0	0	0	0	0	0.041593	0.05	0	0	0	0	-	0	0	0	-	0.0165439		2085, 2086, 2372, 2373, 2730, 2731, 2732, 2735, 2736, 2737, 2738, 2739, 2846, 2847, 2848, 2850	yNaa30(13), yNaa30∆(21), hNaa30(20)	S100000(5), P100000(12), Total extract(16), P2000(15), P100000ins(3), P2000ins(3)	117	(13C2D3)Ace(1)	(13C2D3)Ace(1)	(13C2D3)Ace(3)	(13C2D3)Ace(4)	(13C2D3)Ace(4), Ace(1)	(13C2D3)Ace(6), Ace(2)	(13C2D3)Ace(3)	(13C2D3)Ace(3)	(13C2D3)Ace(5)	(13C2D3)Ace(3)	(13C2D3)Ace(6)	(13C2D3)Ace(6)		(13C2D3)Ace(2)
	M	TGMNDNNAAIPQQTPR	T	G	2	17	NatA	P25333	HAL4_YEAST	HAL4	Serine/threonine-protein kinase HAL4/SAT4	(13C2D3)Ace(8)	-	-	-	0.0441921	0.0528049	0.03	0.169451	0.1	-	-	-	0.04	-	-	-	-	-	-		2372, 2373, 2730, 2731, 2736, 2739	yNaa30(3), yNaa30∆(2), hNaa30(3)	P100000(5), Total extract(2), P2000(1)	67			(13C2D3)Ace(2)	(13C2D3)Ace(1)	(13C2D3)Ace(1)	(13C2D3)Ace(1)			(13C2D3)Ace(2)			(13C2D3)Ace(1)
	M	TIAPITGTIKR	T	I	2	12	NatA	P07255	COX9_YEAST	COX9	Cytochrome c oxidase subunit 7A	(13C2D3)Ace(39)	-	-	-	-	-	-	0	0	0	0	0	0	0	0	0	0	0	0		2730, 2731, 2732, 2737, 2738, 2739, 2845, 2846, 2847, 2848, 2849, 2850	yNaa30(12), yNaa30∆(10), hNaa30(17)	Total extract(4), P2000(4), P100000ins(14), P2000ins(17)	85					(13C2D3)Ace(1)	(13C2D3)Ace(1)	(13C2D3)Ace(2)			(13C2D3)Ace(1)	(13C2D3)Ace(2)	(13C2D3)Ace(1)	(13C2D3)Ace(4)	(13C2D3)Ace(3)
	M	TIDDSNR	T	I	2	8	NatA	P46673	NUP85_YEAST	NUP85	Nucleoporin NUP85	(13C2D3)Ace(2)	-	-	-	-	-	-	-	-	-	-	-	-	0	-	0	-	-	-		2845, 2847	yNaa30(1), hNaa30(1)	P100000ins(2)	44													(13C2D3)Ace(1)
	M	TIDGTGQSKEALQDER	T	I	2	17	NatA	Q99296	YL149_YEAST	YL149	Uncharacterized protein YLR149C	(13C2D3)Ace(12)	-	-	0	0	-	0	0	0	0	-	0	0	0	0	0	-	0	-		2372, 2730, 2731, 2732, 2735, 2736, 2738, 2739, 2845, 2846, 2847, 2849	yNaa30(3), yNaa30∆(4), hNaa30(5)	P100000(2), Total extract(3), S100000(1), P2000(2), P100000ins(3), P2000ins(1)	111			(13C2D3)Ace(1)		(13C2D3)Ace(1)	(13C2D3)Ace(1)	(13C2D3)Ace(1)	(13C2D3)Ace(1)	(13C2D3)Ace(1)		(13C2D3)Ace(1)	(13C2D3)Ace(1)	(13C2D3)Ace(1)	(13C2D3)Ace(1)
	M	TIDNYDNSKQDSSKYEVSGTGDGR	T	I	2	25	NatA	P38066	RIB1_YEAST	RIB1	GTP cyclohydrolase-2	(13C2D3)Ace(6)	0	-	0	-	-	-	0	0	0	-	-	-	-	-	-	-	-	-		2085, 2730, 2731, 2732, 2735	yNaa30(2), yNaa30∆(1), hNaa30(3)	S100000(3), Total extract(3)	84	(13C2D3)Ace(1)				(13C2D3)Ace(1)	(13C2D3)Ace(1)	(13C2D3)Ace(1)	(13C2D3)Ace(2)
	M	TIESTLAR	T	I	2	9	NatA	Q06204	YL446_YEAST	YL446	Putative hexokinase YLR446W	(13C2D3)Ace(5)	-	-	0.14719	-	-	-	-	-	-	-	-	-	-	-	N.D.	-	-	N.D.		2735, 2845, 2846, 2847, 2850	hNaa30(3), yNaa30(1), yNaa30∆(1)	S100000(1), P100000ins(3), P2000ins(1)	70								(13C2D3)Ace(1)					(13C2D3)Ace(1)	(13C2D3)Ace(1)
	M	TISEAR	T	I	2	7	NatA	P54791	ORC4_YEAST	ORC4	Origin recognition complex subunit 4	(13C2D3)Ace(2)	-	-	-	0	-	-	-	-	-	-	-	-	-	-	0	-	-	-		2372, 2847	yNaa30(1), hNaa30(1)	P100000(1), P100000ins(1)	39			(13C2D3)Ace(1)
	M	TISLSNIKKR	T	I	2	11	NatA	A6ZRW1	NM111_YEAS7	NM111	Pro-apoptotic serine protease NMA111	(13C2D3)Ace(16)	0	0	0	0	0	0	0	0	0	0	0	0	-	0	-	-	-	-		2085, 2086, 2372, 2373, 2730, 2731, 2732, 2735, 2736, 2737, 2738, 2739, 2846	yNaa30(4), yNaa30∆(5), hNaa30(7)	S100000(5), P100000(3), Total extract(3), P2000(4), P100000ins(1)	76	(13C2D3)Ace(1)	(13C2D3)Ace(1)	(13C2D3)Ace(1)	(13C2D3)Ace(1)	(13C2D3)Ace(1)	(13C2D3)Ace(1)	(13C2D3)Ace(1)	(13C2D3)Ace(3)	(13C2D3)Ace(1)	(13C2D3)Ace(1)	(13C2D3)Ace(1)	(13C2D3)Ace(2)		(13C2D3)Ace(1)
	M	TISNLLKQR	T	I	2	10	NatA	P32316	ACH1_YEAST	ACH1	Acetyl-CoA hydrolase	(13C2D3)Ace(42)	-	-	-	0	-	0	0	0	0	0	0	0	0	0	0	-	0	-		2372, 2730, 2731, 2732, 2736, 2737, 2738, 2739, 2845, 2846, 2847, 2849	yNaa30(12), yNaa30∆(14), hNaa30(16)	P100000(2), Total extract(6), P2000(29), P100000ins(4), P2000ins(1)	92			(13C2D3)Ace(1)		(13C2D3)Ace(2)	(13C2D3)Ace(2)	(13C2D3)Ace(2)		(13C2D3)Ace(1)	(13C2D3)Ace(8)	(13C2D3)Ace(10)	(13C2D3)Ace(11)	(13C2D3)Ace(1)	(13C2D3)Ace(1)
	M	TKDFYR	T	K	2	7	NatA	P50087	MOS2_YEAST	MOS2	Mitochondrial organizing structure protein 2	(13C2D3)Ace(7)	-	-	-	-	-	-	-	0.05	0.03	0	-	-	0	0	-	-	0	0		2731, 2732, 2737, 2845, 2846, 2849, 2850	yNaa30∆(3), hNaa30(2), yNaa30(2)	Total extract(2), P2000(1), P100000ins(2), P2000ins(2)	46						(13C2D3)Ace(1)	(13C2D3)Ace(1)			(13C2D3)Ace(1)			(13C2D3)Ace(1)	(13C2D3)Ace(1)
	M	TKEEIADKKR	T	K	2	11	NatA	A6ZUA1	DBP3_YEAS7	DBP3	ATP-dependent RNA helicase DBP3	(13C2D3)Ace(35)	0	0	0	0	0	0	0	0	0	0	0	0	0	0	0	0	0	0		2085, 2086, 2372, 2373, 2730, 2731, 2732, 2735, 2736, 2737, 2738, 2739, 2845, 2846, 2847, 2848, 2849, 2850	yNaa30(14), yNaa30∆(9), hNaa30(12)	S100000(5), P100000(8), Total extract(8), P2000(3), P100000ins(8), P2000ins(3)	60	(13C2D3)Ace(2)	(13C2D3)Ace(2)	(13C2D3)Ace(3)	(13C2D3)Ace(1)	(13C2D3)Ace(4)	(13C2D3)Ace(2)	(13C2D3)Ace(2)	(13C2D3)Ace(1)	(13C2D3)Ace(4)	(13C2D3)Ace(1)	(13C2D3)Ace(1)	(13C2D3)Ace(1)	(13C2D3)Ace(3)	(13C2D3)Ace(2)
	M	TKETIR	T	K	2	7	NatA	P39722	GEM1_YEAST	GEM1	Mitochondrial Rho GTPase 1	(13C2D3)Ace(7)	-	-	-	-	-	-	-	-	-	-	-	-	0	0	0	0	0	0		2845, 2846, 2847, 2848, 2849, 2850	yNaa30(2), yNaa30∆(2), hNaa30(3)	P100000ins(3), P2000ins(4)	48													(13C2D3)Ace(1)	(13C2D3)Ace(1)
	M	TKEVPYYCDNDDNNIIR	T	K	2	18	NatA	Q12040	YO283_YEAST	YO283	Broad-specificity phosphatase YOR283W	(13C2D3)Ace(18)	-	0.0262829	0.03	0.0288845	0.0341466	0.03	0.0484158	0.08	0.04	0.03	0.03	0.03	-	-	0.0282089	-	-	-		2086, 2372, 2373, 2730, 2731, 2732, 2735, 2736, 2737, 2738, 2739, 2847	yNaa30∆(5), yNaa30(4), hNaa30(9)	S100000(3), P100000(6), Total extract(4), P2000(4), P100000ins(1)	106		(13C2D3)Ace(1)	(13C2D3)Ace(2)	(13C2D3)Ace(2)	(13C2D3)Ace(1)	(13C2D3)Ace(1)	(13C2D3)Ace(2)	(13C2D3)Ace(2)	(13C2D3)Ace(2)	(13C2D3)Ace(1)	(13C2D3)Ace(1)	(13C2D3)Ace(2)
	M	TKIKVANPIVEMDGDEQTR	T	K	2	20	NatA	P41939	IDHC_YEAST	IDHC	Isocitrate dehydrogenase [NADP] cytoplasmic	(13C2D3)Ace(2)	-	-	-	-	-	-	-	0	-	-	-	-	-	-	-	-	-	-		2731	yNaa30∆(2)	Total extract(2)	86						(13C2D3)Ace(2)
	M	TKKKAATNYAER	T	K	2	13	NatA	P53280	CF130_YEAST	CF130	Protein CAF130	(13C2D3)Ace(12)	-	-	-	0	0	0	0	0	0	0	0	0	-	-	0	0	0	-		2372, 2373, 2730, 2731, 2732, 2736, 2737, 2738, 2739, 2847, 2848, 2849	yNaa30(4), yNaa30∆(4), hNaa30(4)	P100000(3), Total extract(3), P2000(3), P100000ins(1), P2000ins(2)	79			(13C2D3)Ace(1)	(13C2D3)Ace(1)	(13C2D3)Ace(1)	(13C2D3)Ace(1)	(13C2D3)Ace(1)		(13C2D3)Ace(1)	(13C2D3)Ace(1)	(13C2D3)Ace(1)	(13C2D3)Ace(1)
	M	TKKLPSELKQTR	T	K	2	13	NatA	A6ZQM3	GSM1_YEAS7	GSM1	Glucose starvation modulator protein 1	(13C2D3)Ace(2)	-	-	-	-	-	-	-	0	-	-	-	-	-	-	-	-	-	N.D.		2731, 2850	yNaa30∆(1), hNaa30(1)	Total extract(1), P2000ins(1)	59						(13C2D3)Ace(1)
	M	TKKSFVSSPIVR	T	K	2	13	NatA	P39986	ATC6_YEAST	ATC6	Probable cation-transporting ATPase 1	(13C2D3)Ace(24)	-	-	-	0	0	0	0	0	0	0	0	0	0	0	0	0	0	-		2372, 2373, 2730, 2731, 2732, 2736, 2737, 2738, 2739, 2845, 2846, 2847, 2848, 2849	yNaa30(6), yNaa30∆(7), hNaa30(11)	P100000(3), Total extract(4), P2000(7), P100000ins(8), P2000ins(2)	85			(13C2D3)Ace(1)	(13C2D3)Ace(1)	(13C2D3)Ace(1)	(13C2D3)Ace(1)	(13C2D3)Ace(2)		(13C2D3)Ace(1)	(13C2D3)Ace(2)	(13C2D3)Ace(2)	(13C2D3)Ace(3)	(13C2D3)Ace(1)	(13C2D3)Ace(2)
	M	TKSEQQADSR	T	K	2	11	NatA	P32582	CBS_YEAST	CBS	Cystathionine beta-synthase	(13C2D3)Ace(66)	0	-	0	0.0270782	0.0232787	0	0.0863285	0	0	0	0	0	0	-	0	0	0	-		2085, 2372, 2373, 2730, 2731, 2732, 2735, 2736, 2737, 2738, 2739, 2845, 2847, 2848, 2849	yNaa30(17), yNaa30∆(17), hNaa30(32)	S100000(21), P100000(4), Total extract(13), P2000(23), P100000ins(3), P2000ins(2)	77	(13C2D3)Ace(7)		(13C2D3)Ace(1)	(13C2D3)Ace(1)	(13C2D3)Ace(5)	(13C2D3)Ace(5)	(13C2D3)Ace(3)	(13C2D3)Ace(14)	(13C2D3)Ace(2)	(13C2D3)Ace(2)	(13C2D3)Ace(10)	(13C2D3)Ace(11)	(13C2D3)Ace(1)
	M	TLAELLGR	T	L	2	9	NatA	Q02950	RT51_YEAST	RT51	37S ribosomal protein MRP51, mitochondrial	(13C2D3)Ace(21)	-	-	-	-	0	-	0	-	0	0	0	0	0	0	0	0	0	0		2373, 2730, 2732, 2737, 2738, 2739, 2845, 2846, 2847, 2848, 2849, 2850	yNaa30∆(8), yNaa30(5), hNaa30(8)	P100000(1), Total extract(2), P2000(9), P100000ins(4), P2000ins(5)	63				(13C2D3)Ace(1)	(13C2D3)Ace(1)		(13C2D3)Ace(1)			(13C2D3)Ace(1)	(13C2D3)Ace(4)	(13C2D3)Ace(4)	(13C2D3)Ace(1)	(13C2D3)Ace(2)
	M	TLAFNMQR	T	L	2	9	NatA	P18411	FUN14_YEAST	FUN14	Protein FUN14	(13C2D3)Ace(4)	-	-	-	-	-	-	-	-	-	-	-	0	0	-	-	0	0	-		2739, 2845, 2848, 2849	hNaa30(1), yNaa30(2), yNaa30∆(1)	P2000(1), P100000ins(1), P2000ins(2)	53												(13C2D3)Ace(1)	(13C2D3)Ace(1)
	M	TLDDDDYIKQMELQR	T	L	2	16	NatA	P40546	FAF1_YEAST	FAF1	Protein FAF1	(13C2D3)Ace(37)	-	-	0.07	0.0482044	0.0509673	0.06	0.0642545	0.08	0.07	0.04	0.05	0.05	0	0	-	0.04	0.05	0.04		2372, 2373, 2730, 2731, 2732, 2735, 2736, 2737, 2738, 2739, 2845, 2846, 2848, 2849, 2850	yNaa30(10), yNaa30∆(11), hNaa30(16)	P100000(10), Total extract(13), S100000(2), P2000(6), P100000ins(2), P2000ins(4)	79			(13C2D3)Ace(3)	(13C2D3)Ace(3)	(13C2D3)Ace(3)	(13C2D3)Ace(4)	(13C2D3)Ace(6)	(13C2D3)Ace(2)	(13C2D3)Ace(4)	(13C2D3)Ace(2)	(13C2D3)Ace(2)	(13C2D3)Ace(2)	(13C2D3)Ace(1)	(13C2D3)Ace(1)
	M	TLDYEIYKEGGILNNR	T	L	2	17	NatA	P38691	KSP1_YEAST	KSP1	Serine/threonine-protein kinase KSP1	(13C2D3)Ace(19)	0	-	N.D.	0	-	0	0	0.03	0	0	0	0	0	-	-	-	-	0		2085, 2372, 2730, 2731, 2732, 2735, 2736, 2737, 2738, 2739, 2845, 2850	yNaa30(7), yNaa30∆(4), hNaa30(8)	S100000(3), P100000(2), Total extract(3), P2000(9), P100000ins(1), P2000ins(1)	109	(13C2D3)Ace(1)		(13C2D3)Ace(1)		(13C2D3)Ace(1)	(13C2D3)Ace(1)	(13C2D3)Ace(1)	(13C2D3)Ace(2)	(13C2D3)Ace(1)	(13C2D3)Ace(3)	(13C2D3)Ace(3)	(13C2D3)Ace(3)	(13C2D3)Ace(1)
	M	TLFSCSVQMPLEER	T	L	2	15	NatA	Q04922	MFB1_YEAST	MFB1	Mitochondrial F-box protein MFB1	(13C2D3)Ace(2)	-	-	-	-	-	-	-	-	-	-	-	0.09	-	-	-	N.D.	-	-		2739, 2848	hNaa30(1), yNaa30(1)	P2000(1), P2000ins(1)	68												(13C2D3)Ace(1)
	M	TLKPSKR	T	L	2	8	NatA	Q06147	LCB5_YEAST	LCB5	Sphingoid long chain base kinase 5	(13C2D3)Ace(2)	-	-	-	-	-	-	-	-	-	-	-	-	-	-	-	-	0	N.D.		2849, 2850	yNaa30∆(1), hNaa30(1)	P2000ins(2)	40
	M	TLNNVAR	T	L	2	8	NatA	Q12160	YP063_YEAST	YP063	Uncharacterized protein YPR063C	(13C2D3)Ace(6)	-	-	-	-	-	-	-	-	-	-	-	-	0	-	0	0	0.02	0		2845, 2846, 2847, 2848, 2849, 2850	yNaa30(2), yNaa30∆(2), hNaa30(2)	P100000ins(3), P2000ins(3)	51													(13C2D3)Ace(1)	(13C2D3)Ace(1)
	M	TLPESKDFSYLFSDETNAR	T	L	2	20	NatA	P53090	ARO8_YEAST	ARO8	Aromatic/aminoadipate aminotransferase 1	(13C2D3)Ace(34), Ace(1)	0.291379	0.268715	0.28	-	-	0.29	0.326797	0.34	0.31	0.3	0.28	0.28	-	-	-	-	-	0.34		2085, 2086, 2730, 2731, 2732, 2735, 2736, 2737, 2738, 2739, 2850	yNaa30(10), yNaa30∆(9), hNaa30(16)	S100000(12), Total extract(10), P100000(1), P2000(11), P2000ins(1)	114	(13C2D3)Ace(4)	(13C2D3)Ace(1)			(13C2D3)Ace(3)	(13C2D3)Ace(3), Ace(1)	(13C2D3)Ace(3)	(13C2D3)Ace(7)	(13C2D3)Ace(1)	(13C2D3)Ace(3)	(13C2D3)Ace(4)	(13C2D3)Ace(4)
	M	TLSKYSKPTLNDPNLFR	T	L	2	18	NatA	P38067	UGA2_YEAST	UGA2	Succinate-semialdehyde dehydrogenase [NADP(+)]	(13C2D3)Ace(11)	0.0687387	0.104896	0.07	-	0.09	0.03	0.132468	0.15	-	-	0.06	0.04	-	-	-	-	-	-		2085, 2086, 2373, 2730, 2731, 2735, 2736, 2738, 2739	yNaa30(3), yNaa30∆(5), hNaa30(3)	S100000(3), P100000(2), Total extract(4), P2000(2)	91	(13C2D3)Ace(1)	(13C2D3)Ace(1)		(13C2D3)Ace(1)	(13C2D3)Ace(2)	(13C2D3)Ace(2)		(13C2D3)Ace(1)	(13C2D3)Ace(1)		(13C2D3)Ace(1)	(13C2D3)Ace(1)
	M	TLTKQTCAKQACDCCR	T	L	2	17	NatA	P53338	MAL13_YEAST	MAL13	Maltose fermentation regulatory protein MAL13	(13C2D3)Ace(1)	-	-	-	-	-	-	0	-	-	-	-	-	-	-	-	-	-	-		2730	yNaa30(1)	Total extract(1)	39					(13C2D3)Ace(1)
	M	TLVKYACDYCR	T	L	2	12	NatA	P38157	MAL33_YEAST	MAL33	Maltose fermentation regulatory protein MAL33	(13C2D3)Ace(1)	-	-	-	-	-	-	0	-	-	-	-	-	-	-	-	-	-	-		2730	yNaa30(1)	Total extract(1)	41					(13C2D3)Ace(1)
	M	TLVTPLQFSTVQPNLYR	T	L	2	18	NatA	Q12454	OCA6_YEAST	OCA6	Putative tyrosine-protein phosphatase OCA6	(13C2D3)Ace(4)	-	-	N.D.	0.123266	-	0.208428	0.132129	-	-	-	-	-	-	-	-	-	-	-		2372, 2730, 2735, 2736	yNaa30(2), hNaa30(2)	P100000(2), Total extract(1), S100000(1)	80			(13C2D3)Ace(1)		(13C2D3)Ace(1)			(13C2D3)Ace(1)	(13C2D3)Ace(1)
	M	TMDGKNKEEEQYLDLCKR	T	M	2	19	NatA	P06785	TYSY_YEAST	TYSY	Thymidylate synthase	(13C2D3)Ace(6)	-	-	-	-	-	-	0.0681622	0.07	0.06	N.D.	-	0.09	-	-	-	-	-	N.D.		2730, 2731, 2732, 2737, 2739, 2850	yNaa30(2), yNaa30∆(1), hNaa30(3)	Total extract(3), P2000(2), P2000ins(1)	93					(13C2D3)Ace(1)	(13C2D3)Ace(1)	(13C2D3)Ace(1)			(13C2D3)Ace(1)		(13C2D3)Ace(1)
	M	TMEKNGGNSSR	T	M	2	12	NatA	P47044	YJF5_YEAST	YJF5	LOG family protein YJL055W	(13C2D3)Ace(5)	0.029179	-	-	-	-	-	-	-	0.02	-	-	0	-	-	0	-	-	0		2085, 2732, 2739, 2847, 2850	yNaa30(1), hNaa30(4)	S100000(1), Total extract(1), P2000(1), P100000ins(1), P2000ins(1)	86	(13C2D3)Ace(1)						(13C2D3)Ace(1)					(13C2D3)Ace(1)
	M	TNKSSLKNNR	T	N	2	11	NatA	Q08438	VHS3_YEAST	VHS3	Phosphopantothenoylcysteine decarboxylase subunit VHS3	(13C2D3)Ace(16)	0.0428687	0.0310803	0.07	0	0.03	0	0.0466375	0.06	0.04	0	0.04	0.03	-	-	-	-	-	-		2085, 2086, 2372, 2373, 2730, 2731, 2732, 2735, 2736, 2737, 2738, 2739	yNaa30(5), yNaa30∆(6), hNaa30(5)	S100000(4), P100000(3), Total extract(6), P2000(3)	61	(13C2D3)Ace(1)	(13C2D3)Ace(1)	(13C2D3)Ace(1)	(13C2D3)Ace(1)	(13C2D3)Ace(2)	(13C2D3)Ace(3)	(13C2D3)Ace(1)	(13C2D3)Ace(2)	(13C2D3)Ace(1)	(13C2D3)Ace(1)	(13C2D3)Ace(1)	(13C2D3)Ace(1)
	M	TPEAKKR	T	P	2	8	NatA	P48415	SEC16_YEAST	SEC16	COPII coat assembly protein SEC16	(13C2D3)Ace(12)	-	-	0	0	0	0	0	-	-	0	0	0	-	-	-	-	-	-		2372, 2373, 2730, 2735, 2736, 2737, 2738, 2739	yNaa30(5), yNaa30∆(3), hNaa30(4)	P100000(4), Total extract(1), S100000(1), P2000(6)	60			(13C2D3)Ace(2)	(13C2D3)Ace(1)	(13C2D3)Ace(1)			(13C2D3)Ace(1)	(13C2D3)Ace(1)	(13C2D3)Ace(2)	(13C2D3)Ace(2)	(13C2D3)Ace(2)
	M	TPEQKAKLEANR	T	P	2	13	NatA	P28519	RAD14_YEAST	RAD14	DNA repair protein RAD14	(13C2D3)Ace(1)	-	-	-	-	-	-	0	-	-	-	-	-	-	-	-	-	-	-		2730	yNaa30(1)	Total extract(1)	43					(13C2D3)Ace(1)
	M	TPSTPPR	T	P	2	8	NatA	P38634	SIC1_YEAST	SIC1	Protein SIC1	(13C2D3)Ace(1)	-	-	-	-	0	-	-	-	-	-	-	-	-	-	-	-	-	-		2373	yNaa30∆(1)	P100000(1)	37				(13C2D3)Ace(1)
	M	TQFTDIDKLAVSTIR	T	Q	2	16	NatA	P23254	TKT1_YEAST	TKT1	Transketolase 1	(13C2D3)Ace(135), Ace(6)	0.0846349	0.0826579	0.08	0.0726916	0.0733794	0.07	0.0634573	0.11	0.09	0.07	0.07	0.07	-	-	-	0.1	0.08	0.1		2085, 2086, 2372, 2373, 2730, 2731, 2732, 2735, 2736, 2737, 2738, 2739, 2848, 2849, 2850	yNaa30(39), yNaa30∆(22), hNaa30(80)	S100000(67), P100000(8), Total extract(45), P2000(16), P2000ins(5)	111	(13C2D3)Ace(20), Ace(1)	(13C2D3)Ace(8)	(13C2D3)Ace(2)	(13C2D3)Ace(4)	(13C2D3)Ace(10), Ace(1)	Ace(1), (13C2D3)Ace(4)	Ace(1), (13C2D3)Ace(28)	(13C2D3)Ace(37), Ace(1)	(13C2D3)Ace(2)	(13C2D3)Ace(4)	(13C2D3)Ace(4)	(13C2D3)Ace(8)
	M	TSASITNTGNETMNLPQMR	T	S	2	20	NatA	Q06648	GIC2_YEAST	GIC2	GTPase-interacting component 2	Ace(5)	-	-	-	-	-	-	-	0.957442	0.84	-	-	0.83	-	-	-	-	-	-		2731, 2732, 2739	yNaa30∆(2), hNaa30(3)	Total extract(3), P2000(2)	40						Ace(2)	Ace(1)					Ace(2)
	M	TSATDKSIDR	T	S	2	11	NatA	A6ZSP9	LAG1_YEAS7	LAG1	Sphingosine N-acyltransferase LAG1	(13C2D3)Ace(30), Ace(19)	-	-	-	-	-	N.D.	0.420063	0.39	0.26	0.32	0.39	0.52	0.242424	0.33	0.26	0.23	0.21	0.22912		2730, 2731, 2732, 2736, 2737, 2738, 2739, 2845, 2846, 2847, 2848, 2849, 2850	yNaa30(17), yNaa30∆(17), hNaa30(15)	Total extract(6), P100000(1), P2000(7), P100000ins(17), P2000ins(18)	88					Ace(1), (13C2D3)Ace(1)	Ace(1), (13C2D3)Ace(1)	Ace(1), (13C2D3)Ace(1)		(13C2D3)Ace(1)	Ace(1), (13C2D3)Ace(1)	Ace(1), (13C2D3)Ace(2)	Ace(1), (13C2D3)Ace(1)	(13C2D3)Ace(5), Ace(2)	(13C2D3)Ace(3), Ace(3)
	M	TSAVPYDPYDDLDNNPFAEPQEEDSEPAATTTDGSSSMSEER	T	S	2	43	NatA	P32913	VPS17_YEAST	VPS17	Vacuolar protein sorting-associated protein 17	Ace(1)	-	-	-	-	1	-	-	-	-	-	-	-	-	-	-	-	-	-		2373	yNaa30∆(1)	P100000(1)	49				Ace(1)
	M	TSDPVNTNISSPTLTDR	T	S	2	18	NatA	Q08580	PEX27_YEAST	PEX27	Peroxisomal membrane protein PEX27	(13C2D3)Ace(5)	-	-	-	-	-	-	0.32754	0.37	-	-	0.19	-	-	-	0.19	-	-	-		2730, 2731, 2738, 2845, 2847	yNaa30(2), yNaa30∆(2), hNaa30(1)	Total extract(2), P2000(1), P100000ins(2)	82					(13C2D3)Ace(1)	(13C2D3)Ace(1)					(13C2D3)Ace(1)		(13C2D3)Ace(1)
	M	TSENPDVLLSR	T	S	2	12	NatA	Q12149	RRP6_YEAST	RRP6	Exosome complex exonuclease RRP6	Ace(25), (13C2D3)Ace(1)	0.913972	0.905638	-	0.91498	0.923337	0.92	0.941355	0.96	0.93	0.88	0.87	0.88	0.9	0.9	0.89	0.89	0.89	0.89		2085, 2086, 2372, 2373, 2730, 2731, 2732, 2736, 2737, 2738, 2739, 2845, 2846, 2847, 2848, 2849, 2850	yNaa30(8), yNaa30∆(9), hNaa30(9)	S100000(2), P100000(7), Total extract(3), P2000(6), P100000ins(5), P2000ins(3)	75	Ace(1)	Ace(1)	Ace(3)	Ace(1)	Ace(1)	Ace(1)	Ace(1)		Ace(2), (13C2D3)Ace(1)	Ace(1)	Ace(2)	Ace(3)	Ace(1)	Ace(3)
	M	TSIGTGYDLSNSVFSPDGR	T	S	2	20	NatA	P21242	PSA3_YEAST	PSA3	Probable proteasome subunit alpha type-7	Ace(48)	1	1	1	1	1	1	1	1	1	1	1	1	1	1	1	1	1	1		2085, 2086, 2372, 2373, 2730, 2731, 2732, 2735, 2736, 2737, 2738, 2739, 2845, 2846, 2847, 2848, 2849, 2850	yNaa30(12), yNaa30∆(17), hNaa30(19)	S100000(10), P100000(12), Total extract(7), P2000(8), P100000ins(4), P2000ins(7)	141	Ace(2)	Ace(2)	Ace(3)	Ace(6)	Ace(2)	Ace(2)	Ace(3)	Ace(6)	Ace(3)	Ace(2)	Ace(3)	Ace(3)	Ace(1)	Ace(2)
	M	TSINSFPR	T	S	2	9	NatA	P40155	PEX17_YEAST	PEX17	Peroxisomal membrane protein PEX17	Ace(13)	-	-	-	-	-	-	-	-	1	-	1	-	0.97	0.97	1	1	0.97	1		2732, 2738, 2845, 2846, 2847, 2848, 2849, 2850	hNaa30(5), yNaa30∆(4), yNaa30(4)	Total extract(1), P2000(1), P100000ins(4), P2000ins(7)	59							Ace(1)				Ace(1)		Ace(2)	Ace(1)
	M	TSIQER	T	S	2	7	NatA	A6ZT11	SBE22_YEAS7	SBE22	Protein SBE22	Ace(9)	-	-	N.D.	≥ 95.8337310144312%	≥ 96%	-	1	-	-	0.93	1	1	-	-	N.D.	-	-	1		2372, 2373, 2730, 2735, 2737, 2738, 2739, 2847, 2850	yNaa30(3), yNaa30∆(2), hNaa30(4)	P100000(2), Total extract(1), S100000(1), P2000(3), P100000ins(1), P2000ins(1)	53			Ace(1)	Ace(1)	Ace(1)			Ace(1)		Ace(1)	Ace(1)	Ace(1)
	M	TSKPSTSDGR	T	S	2	11	NatA	Q07825	FRA1_YEAST	FRA1	Putative Xaa-Pro aminopeptidase FRA1	(13C2D3)Ace(3), Ace(6)	-	0.752155	0.75	0.763589	0.763958	-	-	0.97	-	0.84	0.84	-	-	-	0.73	-	-	-		2086, 2372, 2373, 2731, 2735, 2737, 2738, 2847	yNaa30∆(4), yNaa30(3), hNaa30(2)	S100000(2), P100000(3), Total extract(1), P2000(2), P100000ins(1)	61		(13C2D3)Ace(1)	Ace(1), (13C2D3)Ace(1)	Ace(1)		Ace(1)		(13C2D3)Ace(1)		Ace(1)	Ace(1)
	M	TSKTSESGTGTQSTIVQLR	T	S	2	20	NatA	Q03750	TAF8_YEAST	TAF8	Transcription initiation factor TFIID subunit 8	Ace(10)	-	-	-	0.937997	-	0.93	0.97	-	-	0.9	-	0.91	-	-	-	0.91	0.95	0.91		2372, 2730, 2736, 2737, 2738, 2739, 2848, 2849, 2850	yNaa30(4), hNaa30(3), yNaa30∆(3)	P100000(2), Total extract(1), P2000(4), P2000ins(3)	111			Ace(1)		Ace(1)				Ace(1)	Ace(1)	Ace(2)	Ace(1)
	M	TSKVGEYEDVPEDESR	T	S	2	17	NatA	A6ZRY1	OCA1_YEAS7	OCA1	Putative tyrosine-protein phosphatase OCA1	Ace(14)	1	1	1	-	-	-	1	1	1	1	1	1	-	1	-	1	-	1		2085, 2086, 2730, 2731, 2732, 2735, 2737, 2738, 2739, 2846, 2848, 2850	yNaa30(6), yNaa30∆(4), hNaa30(4)	S100000(3), Total extract(4), P2000(4), P100000ins(1), P2000ins(2)	77	Ace(1)	Ace(1)			Ace(2)	Ace(1)	Ace(1)	Ace(1)		Ace(2)	Ace(1)	Ace(1)		Ace(1)
	M	TSLIDLGR	T	S	2	9	NatA	Q08204	SMC5_YEAST	SMC5	Structural maintenance of chromosomes protein 5	Ace(6)	-	-	-	0.956748	1	-	-	-	-	1	-	0.97	0.93	-	-	-	-	-		2372, 2373, 2737, 2739, 2845, 2846	yNaa30(3), yNaa30∆(2), hNaa30(1)	P100000(2), P2000(2), P100000ins(2)	45			Ace(1)	Ace(1)						Ace(1)		Ace(1)	Ace(1)	Ace(1)
	M	TSLSKSFMQSGR	T	S	2	13	NatA	P40499	ICE2_YEAST	ICE2	Protein ICE2	(13C2D3)Ace(16), Ace(12)	-	-	-	-	-	-	-	0.22	-	0.21	0.21	0.25	0.25	0.26	0.24	0.27	0.24	N.D.		2731, 2737, 2738, 2739, 2845, 2846, 2847, 2848, 2849, 2850	yNaa30∆(9), yNaa30(13), hNaa30(6)	Total extract(2), P2000(3), P100000ins(12), P2000ins(11)	77						Ace(1), (13C2D3)Ace(1)				(13C2D3)Ace(1)	(13C2D3)Ace(1)	(13C2D3)Ace(1)	(13C2D3)Ace(3), Ace(3)	(13C2D3)Ace(1), Ace(1)
	M	TSLYAPGAEDIR	T	S	2	13	NatA	Q08951	AP3D_YEAST	AP3D	AP-3 complex subunit delta	Ace(20)	1	1	1	1	1	1	1	1	1	1	1	1	-	1	1	-	1	1		2085, 2086, 2372, 2373, 2730, 2731, 2732, 2735, 2736, 2737, 2738, 2739, 2846, 2847, 2849, 2850	yNaa30(5), yNaa30∆(8), hNaa30(7)	S100000(3), P100000(3), Total extract(4), P2000(5), P100000ins(3), P2000ins(2)	67	Ace(1)	Ace(1)	Ace(1)	Ace(1)	Ace(2)	Ace(1)	Ace(1)	Ace(1)	Ace(1)	Ace(1)	Ace(2)	Ace(2)		Ace(2)
	M	TSSSGVDNEISLDSPMPIFNESSTLKPIR	T	S	2	30	NatA	P53969	SAM50_YEAST	SAM50	Sorting assembly machinery 50 kDa subunit	Ace(2)	-	-	-	-	-	-	0.89	-	-	-	-	-	-	-	-	-	-	0.961039		2730, 2850	yNaa30(1), hNaa30(1)	Total extract(1), P2000ins(1)	63					Ace(1)
	M	TSVQNSPR	T	S	2	9	NatA	P18852	GBG_YEAST	GBG	Guanine nucleotide-binding protein subunit gamma	Ace(22), (13C2D3)Ace(8)	-	-	0.77	0.935223	0.937621	0.89	-	0.95	0.89	0.9	0.9	1	-	0.932903	0.95	0.81	0.84	0.95		2372, 2373, 2731, 2732, 2735, 2736, 2737, 2738, 2739, 2846, 2847, 2848, 2849, 2850	yNaa30(7), yNaa30∆(9), hNaa30(14)	P100000(3), Total extract(3), S100000(1), P2000(5), P100000ins(7), P2000ins(11)	67			Ace(1)	Ace(1)		Ace(1)	Ace(1), (13C2D3)Ace(1)	Ace(1)	Ace(1)	Ace(1), (13C2D3)Ace(1)	Ace(1)	Ace(1), (13C2D3)Ace(1)		Ace(2), (13C2D3)Ace(1)
	M	TSVSPSPPASR	T	S	2	12	NatA	P53687	HST3_YEAST	HST3	NAD-dependent histone deacetylase HST3	Ace(2)	-	-	-	-	-	-	-	-	-	-	-	-	-	-	-	N.D.	-	1		2848, 2850	yNaa30(1), hNaa30(1)	P2000ins(2)	41
	M	TTASSSASQLQQR	T	T	2	14	NatA	Q03533	TDA1_YEAST	TDA1	Serine/threonine-protein kinase TDA1	Ace(20)	0.930981	0.909901	0.93	0.934341	0.92	0.96	1	1	0.95	-	0.92	0.94	0.86	0.92	0.92	-	-	-		2085, 2086, 2372, 2373, 2730, 2731, 2732, 2735, 2736, 2738, 2739, 2845, 2846, 2847	yNaa30(5), yNaa30∆(6), hNaa30(9)	S100000(5), P100000(4), Total extract(4), P2000(3), P100000ins(4)	103	Ace(2)	Ace(1)	Ace(1)	Ace(1)	Ace(1)	Ace(1)	Ace(2)	Ace(2)	Ace(2)		Ace(1)	Ace(2)	Ace(1)	Ace(2)
	M	TTDNAKAQLTSSSGGNIIVVSNR	T	T	2	24	NatA	Q00764	TPS1_YEAST	TPS1	Alpha,alpha-trehalose-phosphate synthase [UDP-forming] 56 kDa subunit	(13C2D3)Ace(25)	0.226169	0.207383	0.18	-	-	0.19	0.247132	0.25	-	0.2	0.18	0.18	-	-	-	-	-	-		2085, 2086, 2730, 2731, 2735, 2736, 2737, 2738, 2739	yNaa30(4), yNaa30∆(14), hNaa30(7)	S100000(4), Total extract(10), P100000(2), P2000(9)	145	(13C2D3)Ace(1)	(13C2D3)Ace(2)			(13C2D3)Ace(2)	(13C2D3)Ace(8)		(13C2D3)Ace(1)	(13C2D3)Ace(2)	(13C2D3)Ace(1)	(13C2D3)Ace(4)	(13C2D3)Ace(4)
	M	TTDVQFSSQEIELFR	T	T	2	16	NatA	Q03496	YM8B_YEAST	YM8B	tRNA (cytidine(32)-2'-O)-methyltransferase non-catalytic subunit TRM732	Ace(10)	≥ 93.0289340582087%	1	1	-	1	1	1	1	1	1	1	-	-	-	-	-	-	-		2085, 2086, 2373, 2730, 2731, 2732, 2735, 2736, 2737, 2738	yNaa30(3), yNaa30∆(4), hNaa30(3)	S100000(3), P100000(2), Total extract(3), P2000(2)	86	Ace(1)	Ace(1)		Ace(1)	Ace(1)	Ace(1)	Ace(1)	Ace(1)	Ace(1)	Ace(1)	Ace(1)
	M	TTNEEFIR	T	T	2	9	NatA	P32485	HOG1_YEAST	HOG1	Mitogen-activated protein kinase HOG1	Ace(22)	1	1	1	1	1	1	1	-	1	1	1	1	1	1	1	1	1	1		2085, 2086, 2372, 2373, 2730, 2732, 2735, 2736, 2737, 2738, 2739, 2845, 2846, 2847, 2848, 2849, 2850	yNaa30(7), yNaa30∆(8), hNaa30(7)	S100000(4), P100000(3), Total extract(2), P2000(4), P100000ins(4), P2000ins(5)	59	Ace(1)	Ace(2)	Ace(1)	Ace(1)	Ace(1)		Ace(1)	Ace(1)	Ace(1)	Ace(1)	Ace(1)	Ace(2)	Ace(1)	Ace(2)
	M	TTNNDFYFALLR	T	T	2	13	NatA	Q12297	TAF3_YEAST	TAF3	Transcription initiation factor TFIID subunit 3	(13C2D3)Ace(5)	-	-	-	-	-	0	-	-	-	0	0	0	-	-	-	-	-	-		2736, 2737, 2738, 2739	hNaa30(3), yNaa30(1), yNaa30∆(1)	P100000(1), P2000(4)	72									(13C2D3)Ace(1)	(13C2D3)Ace(1)	(13C2D3)Ace(1)	(13C2D3)Ace(2)
	M	TTQESIKPLVDR	T	T	2	13	NatA	P53874	UBP10_YEAST	UBP10	Ubiquitin carboxyl-terminal hydrolase 10	Ace(15), (13C2D3)Ace(5)	0.820741	0.797017	0.81	0.715166	0.755219	0.76	0.829502	0.79	0.82	0.69	0.72	0.77	-	0.74	0.78	-	-	-		2085, 2086, 2372, 2373, 2730, 2731, 2732, 2735, 2736, 2737, 2738, 2739, 2846, 2847	yNaa30(5), yNaa30∆(9), hNaa30(6)	S100000(5), P100000(3), Total extract(5), P2000(4), P100000ins(3)	76	Ace(1)	Ace(2)	Ace(1)	Ace(1)	Ace(1), (13C2D3)Ace(1)	Ace(1), (13C2D3)Ace(1)	Ace(1)	Ace(1), (13C2D3)Ace(1)	Ace(1)	Ace(1)	Ace(1), (13C2D3)Ace(1)	Ace(1)		Ace(1), (13C2D3)Ace(1)
	M	TTTAQDNSPKKR	T	T	2	13	NatA	P31688	TPS2_YEAST	TPS2	Trehalose-phosphatase	Ace(32), (13C2D3)Ace(22)	0.589236	0.543073	0.55	0.597982	0.569725	0.56	0.669044	0.69	0.6	0.52	0.5	0.42	0.61	0.58	0.58	0.65	0.62	0.62		2085, 2086, 2372, 2373, 2730, 2731, 2732, 2735, 2736, 2737, 2738, 2739, 2845, 2846, 2847, 2848, 2849, 2850	yNaa30(16), yNaa30∆(18), hNaa30(20)	S100000(6), P100000(13), Total extract(9), P2000(14), P100000ins(6), P2000ins(6)	81	Ace(1)	Ace(2)	Ace(3), (13C2D3)Ace(2)	Ace(3), (13C2D3)Ace(1)	Ace(2), (13C2D3)Ace(1)	Ace(3), (13C2D3)Ace(1)	(13C2D3)Ace(1), Ace(1)	Ace(1), (13C2D3)Ace(2)	Ace(2), (13C2D3)Ace(2)	Ace(2), (13C2D3)Ace(1)	Ace(2), (13C2D3)Ace(2)	Ace(4), (13C2D3)Ace(3)	Ace(1), (13C2D3)Ace(1)	Ace(1), (13C2D3)Ace(1)
	M	TTTIGSPQMLANEER	T	T	2	16	NatA	P19263	MED14_YEAST	MED14	Mediator of RNA polymerase II transcription subunit 14	Ace(24), (13C2D3)Ace(2)	N.D.	0.850673	0.85	0.814866	0.825414	0.82	0.902062	0.88	0.87	0.81	0.8	0.85	0.77	0.79	-	0.74	0.75	N.D.		2085, 2086, 2372, 2373, 2730, 2731, 2732, 2735, 2736, 2737, 2738, 2739, 2845, 2846, 2848, 2849, 2850	yNaa30(7), yNaa30∆(10), hNaa30(9)	S100000(4), P100000(6), Total extract(4), P2000(6), P100000ins(2), P2000ins(4)	112	Ace(1)	Ace(1)	Ace(2)	Ace(2)	Ace(1)	Ace(1)	Ace(2)	Ace(2)	Ace(2)	Ace(1)	Ace(2), (13C2D3)Ace(1)	Ace(2)	Ace(1)	Ace(1)
	M	TTTSTTSVDGR	T	T	2	12	NatA	Q07362	PBP4_YEAST	PBP4	Protein PBP4	(13C2D3)Ace(38), Ace(41)	0.519054	0.510806	N.D.	0.434229	0.585052	N.D.	0.711986	0.82	0.55	0.53	0.45	0.5	0.36	-	N.D.	0.55	0.41	0.49		2085, 2086, 2372, 2373, 2730, 2731, 2732, 2735, 2736, 2737, 2738, 2739, 2845, 2846, 2847, 2848, 2849, 2850	yNaa30(27), yNaa30∆(24), hNaa30(28)	S100000(5), P100000(23), Total extract(23), P2000(15), P100000ins(9), P2000ins(4)	118	Ace(1), (13C2D3)Ace(1)	Ace(1), (13C2D3)Ace(1)	(13C2D3)Ace(4), Ace(4)	(13C2D3)Ace(4), Ace(4)	(13C2D3)Ace(3), Ace(6)	Ace(3), (13C2D3)Ace(2)	(13C2D3)Ace(5), Ace(4)	Ace(1)	(13C2D3)Ace(4), Ace(3)	Ace(2), (13C2D3)Ace(2)	Ace(2), (13C2D3)Ace(2)	(13C2D3)Ace(3), Ace(4)	(13C2D3)Ace(1), Ace(2)	Ace(2), (13C2D3)Ace(2)
	M	TVFLGIYR	T	V	2	9	NatA	A6ZKU1	SLA1_YEAS7	SLA1	Actin cytoskeleton-regulatory complex protein SLA1	(13C2D3)Ace(11)	0	0	0	-	-	0	0.0304867	0.04	-	0	0	0	-	-	-	-	-	-		2085, 2086, 2730, 2731, 2735, 2736, 2737, 2738, 2739	yNaa30(4), yNaa30∆(3), hNaa30(4)	S100000(4), Total extract(3), P100000(1), P2000(3)	60	(13C2D3)Ace(1)	(13C2D3)Ace(1)			(13C2D3)Ace(2)	(13C2D3)Ace(1)		(13C2D3)Ace(2)	(13C2D3)Ace(1)	(13C2D3)Ace(1)	(13C2D3)Ace(1)	(13C2D3)Ace(1)
	M	TVKTGIAIGLNKGKKVTSMTPAPKISYKKGAASNR	T	V	2	36	NatA	P05745	RL36A_YEAST	RL36A	60S ribosomal protein L36-A	(13C2D3)Ace(1)	-	-	-	-	-	-	-	0	-	-	-	-	-	-	-	-	-	-		2731	yNaa30∆(1)	Total extract(1)	25						(13C2D3)Ace(1)
	M	TVNDKKR	T	V	2	8	NatA	P38866	FMO1_YEAST	FMO1	Thiol-specific monooxygenase	(13C2D3)Ace(7)	-	-	-	-	-	0	0	-	-	0	0	0	-	-	0	-	-	0		2730, 2736, 2737, 2738, 2739, 2847, 2850	yNaa30(2), hNaa30(4), yNaa30∆(1)	Total extract(1), P100000(1), P2000(3), P100000ins(1), P2000ins(1)	47					(13C2D3)Ace(1)				(13C2D3)Ace(1)	(13C2D3)Ace(1)	(13C2D3)Ace(1)	(13C2D3)Ace(1)
	M	TVPYLNSNR	T	V	2	10	NatA	P08679	CISY2_YEAST	CISY2	Citrate synthase, peroxisomal	(13C2D3)Ace(10)	-	-	-	0.0464721	0.04	0.05	-	0.08	-	0.04	0.03	0.04	-	-	0.0393443	-	-	0		2372, 2373, 2731, 2736, 2737, 2738, 2739, 2847, 2850	yNaa30(2), yNaa30∆(3), hNaa30(5)	P100000(3), Total extract(1), P2000(3), P100000ins(2), P2000ins(1)	72			(13C2D3)Ace(1)	(13C2D3)Ace(1)		(13C2D3)Ace(1)			(13C2D3)Ace(1)	(13C2D3)Ace(1)	(13C2D3)Ace(1)	(13C2D3)Ace(1)
	M	TVSNIGGEER	T	V	2	11	NatA	Q05635	RNH2B_YEAST	RNH2B	Ribonuclease H2 subunit B	(13C2D3)Ace(18)	0	0	0	0.024346	0.03	0.03	0	0.00959693	0.03	0	0	0	0	0	0	-	-	0		2085, 2086, 2372, 2373, 2730, 2731, 2732, 2735, 2736, 2737, 2738, 2739, 2845, 2846, 2847, 2850	yNaa30(6), yNaa30∆(6), hNaa30(6)	S100000(3), P100000(5), Total extract(3), P2000(3), P100000ins(3), P2000ins(1)	111	(13C2D3)Ace(1)	(13C2D3)Ace(1)	(13C2D3)Ace(2)	(13C2D3)Ace(2)	(13C2D3)Ace(1)	(13C2D3)Ace(1)	(13C2D3)Ace(1)	(13C2D3)Ace(1)	(13C2D3)Ace(1)	(13C2D3)Ace(1)	(13C2D3)Ace(1)	(13C2D3)Ace(1)	(13C2D3)Ace(1)	(13C2D3)Ace(1)
	M	TYEIGDR	T	Y	2	8	NatA	P39937	PAC2_YEAST	PAC2	Protein PAC2	(13C2D3)Ace(1)	-	-	-	-	-	-	-	-	-	-	-	-	-	-	0	-	-	-		2847	hNaa30(1)	P100000ins(1)	37
	M	TYPKR	T	Y	2	6	NatA	Q04223	YM14_YEAST	YMR130W	Uncharacterized protein YMR130W	(13C2D3)Ace(1)	-	-	-	-	-	-	-	-	-	0	-	-	-	-	-	-	-	-		2737	yNaa30(1)	P2000(1)	37										(13C2D3)Ace(1)
	M	VAFLELTSDVSQPFVIPSLSPVSQPSSR	V	A	2	29	NatA	Q3E752	YP036_YEAST	YP036	Uncharacterized protein YPR036W-A	(13C2D3)Ace(1)	-	-	-	-	-	-	-	0	-	-	-	-	-	-	-	-	-	-		2731	yNaa30∆(1)	Total extract(1)	56						(13C2D3)Ace(1)
	M	VAFTVDQMR	V	A	2	10	NatA	P32324	EF2_YEAST	EF2	Elongation factor 2	(13C2D3)Ace(517)	0	0	0	0	0	0	0	0	0	0	0	0	0	0	0	0	0	0		2085, 2086, 2372, 2373, 2730, 2731, 2732, 2735, 2736, 2737, 2738, 2739, 2845, 2846, 2847, 2848, 2849, 2850	yNaa30(175), yNaa30∆(178), hNaa30(164)	S100000(65), P100000(190), Total extract(68), P2000(119), P100000ins(44), P2000ins(31)	70	(13C2D3)Ace(18)	(13C2D3)Ace(11)	(13C2D3)Ace(70)	(13C2D3)Ace(83)	(13C2D3)Ace(30)	(13C2D3)Ace(24)	(13C2D3)Ace(14)	(13C2D3)Ace(36)	(13C2D3)Ace(37)	(13C2D3)Ace(29)	(13C2D3)Ace(45)	(13C2D3)Ace(45)	(13C2D3)Ace(17)	(13C2D3)Ace(11)
	M	VAISEVKENPGVNSSNSGAVTR	V	A	2	23	NatA	Q03940	RUVB1_YEAST	RUVB1	RuvB-like protein 1	(13C2D3)Ace(77)	0	0	0	0	0	0	0	0	0	0	0	0	0	-	0	0	0	0		2085, 2086, 2372, 2373, 2730, 2731, 2732, 2735, 2736, 2737, 2738, 2739, 2845, 2847, 2848, 2849, 2850	yNaa30(22), yNaa30∆(20), hNaa30(35)	S100000(14), P100000(13), Total extract(15), P2000(22), P100000ins(6), P2000ins(7)	137	(13C2D3)Ace(4)	(13C2D3)Ace(3)	(13C2D3)Ace(5)	(13C2D3)Ace(4)	(13C2D3)Ace(4)	(13C2D3)Ace(5)	(13C2D3)Ace(6)	(13C2D3)Ace(7)	(13C2D3)Ace(4)	(13C2D3)Ace(4)	(13C2D3)Ace(6)	(13C2D3)Ace(12)	(13C2D3)Ace(2)
	M	VALISKKR	V	A	2	9	NatA	P05750	RS3_YEAST	RS3	40S ribosomal protein S3	(13C2D3)Ace(646)	0	0	0	0	0	0	0	0	0	0	0	0	0	0	0	0	0	0		2085, 2086, 2372, 2373, 2730, 2731, 2732, 2735, 2736, 2737, 2738, 2739, 2845, 2846, 2847, 2848, 2849, 2850	yNaa30(200), yNaa30∆(226), hNaa30(220)	S100000(90), P100000(179), Total extract(103), P2000(80), P100000ins(113), P2000ins(81)	61	(13C2D3)Ace(35)	(13C2D3)Ace(28)	(13C2D3)Ace(67)	(13C2D3)Ace(66)	(13C2D3)Ace(24)	(13C2D3)Ace(34)	(13C2D3)Ace(45)	(13C2D3)Ace(27)	(13C2D3)Ace(46)	(13C2D3)Ace(20)	(13C2D3)Ace(26)	(13C2D3)Ace(34)	(13C2D3)Ace(26)	(13C2D3)Ace(44)
	M	VAPTALKKATVTPVSGQDGGSSR	V	A	2	24	NatA	Q99216	PNO1_YEAST	PNO1	Pre-rRNA-processing protein PNO1	(13C2D3)Ace(24)	0	0	0	0	0	0	0	0	0	0	0	0	0	0	0	-	0	-		2085, 2086, 2372, 2373, 2730, 2731, 2732, 2735, 2736, 2737, 2738, 2739, 2845, 2846, 2847, 2849	yNaa30(7), yNaa30∆(8), hNaa30(9)	S100000(3), P100000(3), Total extract(7), P2000(4), P100000ins(6), P2000ins(1)	89	(13C2D3)Ace(1)	(13C2D3)Ace(1)	(13C2D3)Ace(1)	(13C2D3)Ace(1)	(13C2D3)Ace(2)	(13C2D3)Ace(2)	(13C2D3)Ace(3)	(13C2D3)Ace(1)	(13C2D3)Ace(1)	(13C2D3)Ace(1)	(13C2D3)Ace(1)	(13C2D3)Ace(2)	(13C2D3)Ace(2)	(13C2D3)Ace(2)
	M	VASCKDQKKAVAICLQR	V	A	2	18	NatA	Q02772	PT191_YEAST	PT191	Mitochondrial protein PET191	(13C2D3)Ace(11)	-	-	-	-	-	-	0	0	0	-	-	-	-	-	-	-	-	-		2730, 2731, 2732	yNaa30(4), yNaa30∆(6), hNaa30(1)	Total extract(11)	56					(13C2D3)Ace(4)	(13C2D3)Ace(6)	(13C2D3)Ace(1)
	M	VASTKR	V	A	2	7	NatA	Q05022	RRP5_YEAST	RRP5	rRNA biogenesis protein RRP5	(13C2D3)Ace(18)	0.0569753	-	-	0.0651137	0.0629249	0	0.0658899	-	0	0	0.02	0.04	0	-	0	-	-	-		2085, 2372, 2373, 2730, 2732, 2736, 2737, 2738, 2739, 2845, 2847	yNaa30(8), yNaa30∆(4), hNaa30(6)	S100000(1), P100000(6), Total extract(2), P2000(7), P100000ins(2)	44	(13C2D3)Ace(1)		(13C2D3)Ace(2)	(13C2D3)Ace(2)	(13C2D3)Ace(1)		(13C2D3)Ace(1)		(13C2D3)Ace(2)	(13C2D3)Ace(3)	(13C2D3)Ace(2)	(13C2D3)Ace(2)	(13C2D3)Ace(1)
	M	VATSSKR	V	A	2	8	NatA	Q08817	SOG2_YEAST	SOG2	Leucine-rich repeat-containing protein SOG2	(13C2D3)Ace(20)	N.D.	-	N.D.	N.D.	N.D.	-	-	N.D.	-	0	0	0	-	-	N.D.	N.D.	N.D.	-		2085, 2372, 2373, 2731, 2735, 2737, 2738, 2739, 2845, 2846, 2847, 2848, 2849	yNaa30(8), yNaa30∆(7), hNaa30(5)	S100000(3), P100000(4), Total extract(1), P2000(7), P100000ins(3), P2000ins(2)	52	(13C2D3)Ace(1)		(13C2D3)Ace(2)	(13C2D3)Ace(2)		(13C2D3)Ace(1)		(13C2D3)Ace(2)		(13C2D3)Ace(3)	(13C2D3)Ace(2)	(13C2D3)Ace(2)	(13C2D3)Ace(1)	(13C2D3)Ace(1)
	M	VATVKR	V	A	2	7	NatA	P35189	TAF14_YEAST	TAF14	Transcription initiation factor TFIID subunit 14	(13C2D3)Ace(37)	0	0	0	0	0	0	0	0	0	0	0	0	0	0	0	-	-	-		2085, 2086, 2372, 2373, 2730, 2731, 2732, 2735, 2736, 2737, 2738, 2739, 2845, 2846, 2847	yNaa30(14), yNaa30∆(13), hNaa30(10)	S100000(8), P100000(5), Total extract(9), P2000(12), P100000ins(3)	55	(13C2D3)Ace(2)	(13C2D3)Ace(2)	(13C2D3)Ace(2)	(13C2D3)Ace(2)	(13C2D3)Ace(5)	(13C2D3)Ace(3)	(13C2D3)Ace(1)	(13C2D3)Ace(4)	(13C2D3)Ace(1)	(13C2D3)Ace(4)	(13C2D3)Ace(5)	(13C2D3)Ace(3)	(13C2D3)Ace(1)	(13C2D3)Ace(1)
	M	VAYSPIIATYGNR	V	A	2	14	NatA	P38687	SRP68_YEAST	SRP68	Signal recognition particle subunit SRP68	(13C2D3)Ace(31)	0	0	0	0	0	0	0	0	0	0	0	0	0	0	0	0	0	0		2085, 2086, 2372, 2373, 2730, 2731, 2732, 2735, 2736, 2737, 2738, 2739, 2845, 2846, 2847, 2848, 2849, 2850	yNaa30(10), yNaa30∆(10), hNaa30(11)	S100000(9), P100000(4), Total extract(5), P2000(7), P100000ins(3), P2000ins(3)	126	(13C2D3)Ace(2)	(13C2D3)Ace(3)	(13C2D3)Ace(2)	(13C2D3)Ace(1)	(13C2D3)Ace(2)	(13C2D3)Ace(2)	(13C2D3)Ace(1)	(13C2D3)Ace(4)	(13C2D3)Ace(1)	(13C2D3)Ace(2)	(13C2D3)Ace(2)	(13C2D3)Ace(3)	(13C2D3)Ace(1)	(13C2D3)Ace(1)
	M	VDGLNTSNIR	V	D	2	11	NatA	P47013	DS1P1_YEAST	DS1P1	Dihydrosphingosine 1-phosphate phosphatase LCB3	(13C2D3)Ace(26)	-	-	-	0	0	-	0	0	0	0	0	0	0	0	0	0	0	0		2372, 2373, 2730, 2731, 2732, 2737, 2738, 2739, 2845, 2846, 2847, 2848, 2849, 2850	yNaa30(7), yNaa30∆(7), hNaa30(12)	P100000(2), Total extract(3), P2000(3), P100000ins(8), P2000ins(10)	95			(13C2D3)Ace(1)	(13C2D3)Ace(1)	(13C2D3)Ace(1)	(13C2D3)Ace(1)	(13C2D3)Ace(1)			(13C2D3)Ace(1)	(13C2D3)Ace(1)	(13C2D3)Ace(1)	(13C2D3)Ace(2)	(13C2D3)Ace(2)
	M	VDLEQEFALGGR	V	D	2	13	NatA	Q12432	EAF3_YEAST	EAF3	Chromatin modification-related protein EAF3	(13C2D3)Ace(17)	0	0	0	0	0	0	0.025	0	0	0	0.03	0	-	0	0	-	-	0		2085, 2086, 2372, 2373, 2730, 2731, 2732, 2735, 2736, 2737, 2738, 2739, 2846, 2847, 2850	yNaa30(5), yNaa30∆(6), hNaa30(6)	S100000(3), P100000(5), Total extract(3), P2000(3), P100000ins(2), P2000ins(1)	108	(13C2D3)Ace(1)	(13C2D3)Ace(1)	(13C2D3)Ace(2)	(13C2D3)Ace(2)	(13C2D3)Ace(1)	(13C2D3)Ace(1)	(13C2D3)Ace(1)	(13C2D3)Ace(1)	(13C2D3)Ace(1)	(13C2D3)Ace(1)	(13C2D3)Ace(1)	(13C2D3)Ace(1)		(13C2D3)Ace(1)
	M	VDLMVPANDDPSNETDYSR	V	D	2	20	NatA	P40456	YI151_YEAST	YI151	Uncharacterized protein YIL151C	(13C2D3)Ace(18)	0	0	0	0	0	0	0	0	0	-	0	0	0	-	0	-	-	-		2085, 2086, 2372, 2373, 2730, 2731, 2732, 2735, 2736, 2737, 2738, 2739, 2845, 2847	yNaa30(6), yNaa30∆(6), hNaa30(6)	S100000(3), P100000(5), Total extract(5), P2000(3), P100000ins(2)	108	(13C2D3)Ace(1)	(13C2D3)Ace(1)	(13C2D3)Ace(2)	(13C2D3)Ace(2)	(13C2D3)Ace(1)	(13C2D3)Ace(2)	(13C2D3)Ace(2)	(13C2D3)Ace(1)	(13C2D3)Ace(1)	(13C2D3)Ace(1)	(13C2D3)Ace(1)	(13C2D3)Ace(1)	(13C2D3)Ace(1)
	M	VDLSTALIHGDDKDNR	V	D	2	17	NatA	P38716	YHR2_YEAST	YHR2	Uncharacterized trans-sulfuration enzyme YHR112C	(13C2D3)Ace(2)	0	-	-	-	-	-	-	-	-	-	-	-	-	-	-	-	-	-		2085	yNaa30(2)	S100000(2)	84	(13C2D3)Ace(2)
	M	VDSIHR	V	D	2	7	NatA	P46682	AP3B_YEAST	AP3B	AP-3 complex subunit beta	Ace(1)	-	-	-	-	-	-	-	-	-	-	-	-	-	1	-	-	-	-		2846	yNaa30∆(1)	P100000ins(1)	41														Ace(1)
	M	VDSNDDQPER	V	D	2	11	NatA	Q03441	RMD1_YEAST	RMD1	Sporulation protein RMD1	(13C2D3)Ace(2), Ace(2)	-	-	-	-	-	-	-	-	-	-	-	-	-	-	0.11	-	-	-		2847	hNaa30(4)	P100000ins(4)	74
	M	VDTAPYIGSLGR	V	D	2	13	NatA	P49956	CTF18_YEAST	CTF18	Chromosome transmission fidelity protein 18	Ace(8), (13C2D3)Ace(1)	-	-	-	0.592739	0.571794	0.55	0.869565	0.89	-	-	-	0.58	-	-	0.570122	-	-	-		2372, 2373, 2730, 2731, 2736, 2739, 2847	yNaa30(2), yNaa30∆(2), hNaa30(5)	P100000(3), Total extract(2), P2000(2), P100000ins(2)	86			Ace(1)	Ace(1)	Ace(1)	Ace(1)			Ace(1)			Ace(1), (13C2D3)Ace(1)
	M	VDVEEKSQEVEYVDPTVNR	V	D	2	20	NatA	Q06103	RPN7_YEAST	RPN7	26S proteasome regulatory subunit RPN7	(13C2D3)Ace(51)	0	0	0	0	0	0	0	0	0	0	0	0	0	-	0	0	0	0		2085, 2086, 2372, 2373, 2730, 2731, 2732, 2735, 2736, 2737, 2738, 2739, 2845, 2847, 2848, 2849, 2850	yNaa30(13), yNaa30∆(17), hNaa30(21)	S100000(12), P100000(6), Total extract(12), P2000(10), P100000ins(5), P2000ins(6)	120	(13C2D3)Ace(3)	(13C2D3)Ace(3)	(13C2D3)Ace(2)	(13C2D3)Ace(2)	(13C2D3)Ace(2)	(13C2D3)Ace(6)	(13C2D3)Ace(4)	(13C2D3)Ace(6)	(13C2D3)Ace(2)	(13C2D3)Ace(2)	(13C2D3)Ace(4)	(13C2D3)Ace(4)	(13C2D3)Ace(2)
	M	VDVQKR	V	D	2	7	NatA	P39732	GIP4_YEAST	GIP4	GLC7-interacting protein 4	(13C2D3)Ace(8)	-	-	-	-	-	-	-	-	-	0	-	0	0	0	0	0	0	0		2737, 2739, 2845, 2846, 2847, 2848, 2849, 2850	yNaa30(3), hNaa30(3), yNaa30∆(2)	P2000(2), P100000ins(3), P2000ins(3)	55										(13C2D3)Ace(1)		(13C2D3)Ace(1)	(13C2D3)Ace(1)	(13C2D3)Ace(1)
	M	VEFSLKKAR	V	E	2	10	NatA	P38261	EXO84_YEAST	EXO84	Exocyst complex component EXO84	(13C2D3)Ace(23)	0	0	0	0	0	0	0	0	0	-	0	0	0	0	0	0	0	0		2085, 2086, 2372, 2373, 2730, 2731, 2732, 2735, 2736, 2738, 2739, 2845, 2846, 2847, 2848, 2849, 2850	yNaa30(6), yNaa30∆(7), hNaa30(10)	S100000(4), P100000(4), Total extract(3), P2000(4), P100000ins(4), P2000ins(4)	82	(13C2D3)Ace(1)	(13C2D3)Ace(2)	(13C2D3)Ace(1)	(13C2D3)Ace(1)	(13C2D3)Ace(1)	(13C2D3)Ace(1)	(13C2D3)Ace(1)	(13C2D3)Ace(1)	(13C2D3)Ace(2)		(13C2D3)Ace(1)	(13C2D3)Ace(3)	(13C2D3)Ace(1)	(13C2D3)Ace(1)
	M	VELTEIKDDVVQLDEPQFSR	V	E	2	21	NatA	P49334	TOM22_YEAST	TOM22	Mitochondrial import receptor subunit TOM22	(13C2D3)Ace(96)	0	0	0	0	0	0	0	0	0	0	0	0	0	0	0	0	0	0		2085, 2086, 2372, 2373, 2730, 2731, 2732, 2735, 2736, 2737, 2738, 2739, 2845, 2846, 2847, 2848, 2849, 2850	yNaa30(24), yNaa30∆(23), hNaa30(49)	S100000(9), P100000(4), Total extract(11), P2000(29), P100000ins(11), P2000ins(32)	119	(13C2D3)Ace(2)	(13C2D3)Ace(3)	(13C2D3)Ace(1)	(13C2D3)Ace(1)	(13C2D3)Ace(4)	(13C2D3)Ace(4)	(13C2D3)Ace(3)	(13C2D3)Ace(4)	(13C2D3)Ace(2)	(13C2D3)Ace(10)	(13C2D3)Ace(9)	(13C2D3)Ace(10)	(13C2D3)Ace(1)	(13C2D3)Ace(2)
	M	VENSSSNNSTR	V	E	2	12	NatA	P10566	MRS3_YEAST	MRS3	Mitochondrial RNA-splicing protein MRS3	(13C2D3)Ace(2)	-	-	-	-	-	-	-	-	-	-	-	-	0	-	0	-	-	-		2845, 2847	yNaa30(1), hNaa30(1)	P100000ins(2)	68													(13C2D3)Ace(1)
	M	VFDLKR	V	F	2	7	NatA	P07172	HIS8_YEAST	HIS8	Histidinol-phosphate aminotransferase	(13C2D3)Ace(28)	0	0	0	0	0	0	0	0	0	0	0	0	0	0	0	0	0	0	P35728 (27-32)	2085, 2086, 2372, 2373, 2730, 2731, 2732, 2735, 2736, 2737, 2738, 2739, 2845, 2846, 2847, 2848, 2849, 2850	yNaa30(9), yNaa30∆(10), hNaa30(9)	S100000(5), P100000(4), Total extract(7), P2000(5), P100000ins(4), P2000ins(3)	51	(13C2D3)Ace(2)	(13C2D3)Ace(2)	(13C2D3)Ace(1)	(13C2D3)Ace(2)	(13C2D3)Ace(3)	(13C2D3)Ace(3)	(13C2D3)Ace(1)	(13C2D3)Ace(1)	(13C2D3)Ace(1)	(13C2D3)Ace(1)	(13C2D3)Ace(1)	(13C2D3)Ace(3)	(13C2D3)Ace(1)	(13C2D3)Ace(1)
	M	VFGFTKR	V	F	2	8	NatA	Q05812	MSC3_YEAST	MSC3	Meiotic sister-chromatid recombination protein 3	(13C2D3)Ace(25), Ace(1)	0	0	-	0.0753755	0	0.05	0.0879017	0	0	0.06	0	0.05	0.05	0	0	0.03	0	N.D.		2085, 2086, 2372, 2373, 2730, 2731, 2732, 2736, 2737, 2738, 2739, 2845, 2846, 2847, 2848, 2849, 2850	yNaa30(10), yNaa30∆(10), hNaa30(6)	S100000(2), P100000(3), Total extract(9), P2000(4), P100000ins(3), P2000ins(5)	57	(13C2D3)Ace(1)	(13C2D3)Ace(1)	(13C2D3)Ace(1)	(13C2D3)Ace(1)	(13C2D3)Ace(3), Ace(1)	(13C2D3)Ace(3)	(13C2D3)Ace(2)		(13C2D3)Ace(1)	(13C2D3)Ace(1)	(13C2D3)Ace(2)	(13C2D3)Ace(1)	(13C2D3)Ace(1)	(13C2D3)Ace(1)
	M	VFYKVTLSR	V	F	2	10	NatA	P20084	RM33_YEAST	RM33	54S ribosomal protein L33, mitochondrial	(13C2D3)Ace(3)	-	-	-	-	-	-	-	-	-	0	0	0	-	-	-	-	-	-		2737, 2738, 2739	yNaa30(1), yNaa30∆(1), hNaa30(1)	P2000(3)	52										(13C2D3)Ace(1)	(13C2D3)Ace(1)	(13C2D3)Ace(1)
	M	VGGALICKYLPR	V	G	2	13	NatA	Q07527	TRM3_YEAST	TRM3	tRNA (guanosine(18)-2'-O)-methyltransferase	(13C2D3)Ace(3)	-	-	-	-	-	-	0	0	-	-	-	-	-	-	-	-	-	-		2730, 2731	yNaa30(2), yNaa30∆(1)	Total extract(3)	52					(13C2D3)Ace(2)	(13C2D3)Ace(1)
	M	VGPGLGINR	V	G	2	10	NatA	B5VQF5	RTC4_YEAS6	RTC4	Restriction of telomere capping protein 4	(13C2D3)Ace(15)	-	-	-	0	0	0	0	0	0	-	-	-	0	0	0	0	0	0		2372, 2373, 2730, 2731, 2732, 2736, 2845, 2846, 2847, 2848, 2849, 2850	yNaa30(4), yNaa30∆(4), hNaa30(7)	P100000(4), Total extract(3), P100000ins(4), P2000ins(4)	67			(13C2D3)Ace(1)	(13C2D3)Ace(1)	(13C2D3)Ace(1)	(13C2D3)Ace(1)	(13C2D3)Ace(1)		(13C2D3)Ace(2)				(13C2D3)Ace(1)	(13C2D3)Ace(1)
	M	VGQQYSSAPLR	V	G	2	12	NatA	P04050	RPB1_YEAST	RPB1	DNA-directed RNA polymerase II subunit RPB1	(13C2D3)Ace(6)	-	-	-	-	-	-	-	-	-	-	0	0	-	-	0	0	-	0		2738, 2739, 2847, 2848, 2850	yNaa30∆(1), hNaa30(3), yNaa30(2)	P2000(2), P100000ins(1), P2000ins(3)	57											(13C2D3)Ace(1)	(13C2D3)Ace(1)
	M	VGSKDIDLFNLR	V	G	2	13	NatA	P40483	YIK8_YEAST	YIK8	Putative zinc metalloproteinase YIL108W	(13C2D3)Ace(16)	-	N.D.	-	0	0	0	0.0107249	0.05	-	0.03	0.03	0	0	0	0	0	0	0		2086, 2372, 2373, 2730, 2731, 2736, 2737, 2738, 2739, 2845, 2846, 2847, 2848, 2849, 2850	yNaa30∆(6), yNaa30(5), hNaa30(5)	S100000(1), P100000(3), Total extract(2), P2000(4), P100000ins(3), P2000ins(3)	85		(13C2D3)Ace(1)	(13C2D3)Ace(1)	(13C2D3)Ace(1)	(13C2D3)Ace(1)	(13C2D3)Ace(1)			(13C2D3)Ace(1)	(13C2D3)Ace(1)	(13C2D3)Ace(1)	(13C2D3)Ace(2)	(13C2D3)Ace(1)	(13C2D3)Ace(1)
	M	VHLGPKKPQAR	V	H	2	12	NatA	P04806	HXKA_YEAST	HXKA	Hexokinase-1	(13C2D3)Ace(6)	0	0	-	-	-	-	-	-	-	-	-	-	-	-	-	-	-	-	P04807 (2-12)	2085, 2086	yNaa30(3), yNaa30∆(3)	S100000(6)	56	(13C2D3)Ace(3)	(13C2D3)Ace(3)
	M	VIKEDCINNLAR	V	I	2	13	NatA	Q06651	PIB1_YEAST	PIB1	E3 ubiquitin-protein ligase PIB1	(13C2D3)Ace(12)	-	0	-	-	-	-	0	0	0	0	0	0	0	0	0	0	0	-		2086, 2730, 2731, 2732, 2737, 2738, 2739, 2845, 2846, 2847, 2848, 2849	yNaa30∆(5), yNaa30(4), hNaa30(3)	S100000(1), Total extract(3), P2000(3), P100000ins(3), P2000ins(2)	67		(13C2D3)Ace(1)			(13C2D3)Ace(1)	(13C2D3)Ace(1)	(13C2D3)Ace(1)			(13C2D3)Ace(1)	(13C2D3)Ace(1)	(13C2D3)Ace(1)	(13C2D3)Ace(1)	(13C2D3)Ace(1)
	M	VIQTATTLSPAKAR	V	I	2	15	NatA	P28006	GAC1_YEAST	GAC1	Serine/threonine-protein phosphatase 1 regulatory subunit GAC1	(13C2D3)Ace(1)	-	-	-	-	-	-	-	0	-	-	-	-	-	-	-	-	-	-		2731	yNaa30∆(1)	Total extract(1)	33						(13C2D3)Ace(1)
	M	VKESIIALAEHAASR	V	K	2	16	NatA	P06208	LEU1_YEAST	LEU1	2-isopropylmalate synthase	(13C2D3)Ace(2)	0	0	-	-	-	-	-	-	-	-	-	-	-	-	-	-	-	-		2085, 2086	yNaa30(1), yNaa30∆(1)	S100000(2)	76	(13C2D3)Ace(1)	(13C2D3)Ace(1)
	M	VKETEYYDILGIKPEATPTEIKKAYR	V	K	2	27	NatA	P39101	CAJ1_YEAST	CAJ1	Protein CAJ1	(13C2D3)Ace(2)	-	-	-	-	-	-	-	0	0	-	-	-	-	-	-	-	-	-		2731, 2732	yNaa30∆(1), hNaa30(1)	Total extract(2)	54						(13C2D3)Ace(1)	(13C2D3)Ace(1)
	M	VKETKFYDILGVPVTATDVEIKKAYR	V	K	2	27	NatA	P25491	MAS5_YEAST	MAS5	Mitochondrial protein import protein MAS5	(13C2D3)Ace(2)	-	-	-	-	-	-	-	-	-	-	-	-	-	-	-	-	-	0.02		2730	yNaa30(2)	Total extract(2)	75					(13C2D3)Ace(2)
	M	VKETKLYDLLGVSPSANEQELKKGYR	V	K	2	27	NatA	P25294	SIS1_YEAST	SIS1	Protein SIS1	(13C2D3)Ace(9)	-	-	0	-	-	-	0	0	-	0	-	-	-	-	-	-	-	-		2730, 2731, 2735, 2737	yNaa30(5), yNaa30∆(3), hNaa30(1)	Total extract(7), S100000(1), P2000(1)	63					(13C2D3)Ace(4)	(13C2D3)Ace(3)		(13C2D3)Ace(1)		(13C2D3)Ace(1)
	M	VKKVNNPLKIDYQNGIIENR	V	K	2	21	NatA	Q9URQ3	TAD3_YEAST	TAD3	tRNA-specific adenosine deaminase subunit TAD3	(13C2D3)Ace(4)	-	0	0	-	-	-	-	-	0	-	-	-	-	-	-	-	-	-		2086, 2732, 2735	yNaa30∆(1), hNaa30(3)	S100000(3), Total extract(1)	56		(13C2D3)Ace(1)					(13C2D3)Ace(1)	(13C2D3)Ace(2)
	M	VKLAEFSR	V	K	2	9	NatA	P38968	SEC31_YEAST	SEC31	Protein transport protein SEC31	(13C2D3)Ace(62)	0	0	0	0	0	0	0	0	0	0	0	0	N.D.	0	0	0	0	0		2085, 2086, 2372, 2373, 2730, 2731, 2732, 2735, 2736, 2737, 2738, 2739, 2845, 2846, 2847, 2848, 2849, 2850	yNaa30(17), yNaa30∆(21), hNaa30(24)	S100000(13), P100000(10), Total extract(7), P2000(25), P100000ins(3), P2000ins(4)	68	(13C2D3)Ace(7)	(13C2D3)Ace(2)	(13C2D3)Ace(2)	(13C2D3)Ace(6)	(13C2D3)Ace(2)	(13C2D3)Ace(3)	(13C2D3)Ace(2)	(13C2D3)Ace(4)	(13C2D3)Ace(2)	(13C2D3)Ace(4)	(13C2D3)Ace(8)	(13C2D3)Ace(13)	(13C2D3)Ace(1)	(13C2D3)Ace(1)
	M	VKSYQR	V	K	2	7	NatA	Q12220	UTP12_YEAST	UTP12	U3 small nucleolar RNA-associated protein 12	(13C2D3)Ace(16)	0	-	0	0	0	0	-	0	0	0	0	0	-	0	0	0	-	0		2085, 2372, 2373, 2731, 2732, 2735, 2736, 2737, 2738, 2739, 2846, 2847, 2848, 2850	yNaa30(5), yNaa30∆(4), hNaa30(7)	S100000(2), P100000(4), Total extract(2), P2000(4), P100000ins(2), P2000ins(2)	48	(13C2D3)Ace(1)		(13C2D3)Ace(2)	(13C2D3)Ace(1)		(13C2D3)Ace(1)	(13C2D3)Ace(1)	(13C2D3)Ace(1)	(13C2D3)Ace(1)	(13C2D3)Ace(1)	(13C2D3)Ace(1)	(13C2D3)Ace(2)		(13C2D3)Ace(1)
	M	VKVYIHDNKVDSDYR	V	K	2	16	NatA	Q03677	MTND_YEAST	MTND	1,2-dihydroxy-3-keto-5-methylthiopentene dioxygenase	(13C2D3)Ace(3)	0	0	-	-	-	-	-	-	-	-	-	-	-	-	-	-	-	-		2085, 2086	yNaa30(1), yNaa30∆(2)	S100000(3)	72	(13C2D3)Ace(1)	(13C2D3)Ace(2)
	M	VLADLGKR	V	L	2	9	NatA	P20424	SRP54_YEAST	SRP54	Signal recognition particle subunit SRP54	(13C2D3)Ace(74)	0	0	0	0	0	0	0	0	0	0	0	0	0	0	0	0	0	0		2085, 2086, 2372, 2373, 2730, 2731, 2732, 2735, 2736, 2737, 2738, 2739, 2845, 2846, 2847, 2848, 2849, 2850	yNaa30(18), yNaa30∆(26), hNaa30(30)	S100000(8), P100000(12), Total extract(4), P2000(13), P100000ins(21), P2000ins(16)	82	(13C2D3)Ace(3)	(13C2D3)Ace(2)	(13C2D3)Ace(2)	(13C2D3)Ace(6)	(13C2D3)Ace(1)	(13C2D3)Ace(1)	(13C2D3)Ace(2)	(13C2D3)Ace(3)	(13C2D3)Ace(4)	(13C2D3)Ace(3)	(13C2D3)Ace(4)	(13C2D3)Ace(6)	(13C2D3)Ace(5)	(13C2D3)Ace(8)
	M	VLAMESR	V	L	2	8	NatA	Q01159	MCE1_YEAST	MCE1	mRNA-capping enzyme subunit alpha	(13C2D3)Ace(26)	0	0	0	0	0	0	0	0	-	0	0	0	0	0	0	0	0	0		2085, 2086, 2372, 2373, 2730, 2731, 2735, 2736, 2737, 2738, 2739, 2845, 2846, 2847, 2848, 2849, 2850	yNaa30(9), yNaa30∆(9), hNaa30(8)	S100000(4), P100000(7), Total extract(3), P2000(6), P100000ins(3), P2000ins(3)	65	(13C2D3)Ace(1)	(13C2D3)Ace(2)	(13C2D3)Ace(4)	(13C2D3)Ace(1)	(13C2D3)Ace(1)	(13C2D3)Ace(2)		(13C2D3)Ace(1)	(13C2D3)Ace(2)	(13C2D3)Ace(1)	(13C2D3)Ace(2)	(13C2D3)Ace(3)	(13C2D3)Ace(1)	(13C2D3)Ace(1)
	M	VLEATVLVIDNSEYSR	V	L	2	17	NatA	P38886	RPN10_YEAST	RPN10	26S proteasome regulatory subunit RPN10	(13C2D3)Ace(27)	0	0	0	N.D.	-	0	0	0	0	0	0	0	-	-	-	-	-	-		2085, 2086, 2372, 2730, 2731, 2732, 2735, 2736, 2737, 2738, 2739	yNaa30(7), yNaa30∆(12), hNaa30(8)	S100000(7), P100000(5), Total extract(7), P2000(8)	114	(13C2D3)Ace(2)	(13C2D3)Ace(4)	(13C2D3)Ace(1)		(13C2D3)Ace(1)	(13C2D3)Ace(5)	(13C2D3)Ace(1)	(13C2D3)Ace(1)	(13C2D3)Ace(4)	(13C2D3)Ace(3)	(13C2D3)Ace(3)	(13C2D3)Ace(2)
	M	VLINGIKYACER	V	L	2	13	NatA	Q12753	HAA1_YEAST	HAA1	Transcriptional activator HAA1	(13C2D3)Ace(22)	-	-	-	0	0	0	0	0	0	0	0	0	-	-	0	0	0	0		2372, 2373, 2730, 2731, 2732, 2736, 2737, 2738, 2739, 2847, 2848, 2849, 2850	yNaa30(7), yNaa30∆(7), hNaa30(8)	P100000(6), Total extract(7), P2000(5), P100000ins(1), P2000ins(3)	99			(13C2D3)Ace(2)	(13C2D3)Ace(2)	(13C2D3)Ace(2)	(13C2D3)Ace(3)	(13C2D3)Ace(2)		(13C2D3)Ace(2)	(13C2D3)Ace(2)	(13C2D3)Ace(1)	(13C2D3)Ace(2)
	M	VLKSTSANDVSVYQVSGTNVSR	V	L	2	23	NatA	P48234	NOL10_YEAST	NOL10	Ribosome biogenesis protein ENP2	(13C2D3)Ace(23)	0	0	-	0	≤ 6%	0	0	0	0	0	0	0	-	-	-	-	-	-		2085, 2086, 2372, 2373, 2730, 2731, 2732, 2736, 2737, 2738, 2739	yNaa30(7), yNaa30∆(7), hNaa30(9)	S100000(2), P100000(6), Total extract(5), P2000(10)	138	(13C2D3)Ace(1)	(13C2D3)Ace(1)	(13C2D3)Ace(2)	(13C2D3)Ace(1)	(13C2D3)Ace(2)	(13C2D3)Ace(2)	(13C2D3)Ace(1)		(13C2D3)Ace(3)	(13C2D3)Ace(2)	(13C2D3)Ace(3)	(13C2D3)Ace(5)
	M	VLLKEPVQPLPR	V	L	2	13	NatA	A6ZU08	TOS3_YEAS7	TOS3	Serine/threonine-protein kinase TOS3	(13C2D3)Ace(15)	-	-	-	0	0	0	0	-	-	-	-	-	0	0	0	0	0	0		2372, 2373, 2730, 2736, 2845, 2846, 2847, 2848, 2849, 2850	yNaa30(5), yNaa30∆(5), hNaa30(5)	P100000(3), Total extract(1), P100000ins(5), P2000ins(6)	66			(13C2D3)Ace(1)	(13C2D3)Ace(1)	(13C2D3)Ace(1)				(13C2D3)Ace(1)				(13C2D3)Ace(1)	(13C2D3)Ace(2)
	M	VLNPSKYQDTR	V	L	2	12	NatA	A6ZPQ9	COA3_YEAS7	COA3	Cytochrome c oxidase assembly protein 3, mitochondrial	(13C2D3)Ace(22)	-	-	-	-	-	-	0	0	-	-	0	0	0	0	0	0	0	0		2730, 2731, 2738, 2739, 2845, 2846, 2847, 2848, 2849, 2850	yNaa30(5), yNaa30∆(7), hNaa30(10)	Total extract(3), P2000(3), P100000ins(6), P2000ins(10)	85					(13C2D3)Ace(1)	(13C2D3)Ace(2)					(13C2D3)Ace(1)	(13C2D3)Ace(2)	(13C2D3)Ace(2)	(13C2D3)Ace(2)
	M	VLSDKELFAINKKAVEQGFNVKPR	V	L	2	25	NatA	P16140	VATB_YEAST	VATB	V-type proton ATPase subunit B	(13C2D3)Ace(8)	0	-	-	-	-	-	0	0	-	-	-	0	-	-	-	0	0	-		2085, 2730, 2731, 2738, 2739, 2848, 2849	yNaa30(3), yNaa30∆(3), hNaa30(2)	S100000(1), Total extract(2), P2000(3), P2000ins(2)	51	(13C2D3)Ace(1)				(13C2D3)Ace(1)	(13C2D3)Ace(1)					(13C2D3)Ace(1)	(13C2D3)Ace(2)
	M	VLVKQVR	V	L	2	8	NatA	Q02895	YP088_YEAST	YP088	Putative aryl-alcohol dehydrogenase YPL088W	(13C2D3)Ace(16)	-	-	-	0	0	0	-	0	-	0	0	0	0	0	0	0	0	0		2372, 2373, 2731, 2736, 2737, 2738, 2739, 2845, 2846, 2847, 2848, 2849, 2850	yNaa30(7), yNaa30∆(5), hNaa30(4)	P100000(5), Total extract(1), P2000(4), P100000ins(3), P2000ins(3)	58			(13C2D3)Ace(3)	(13C2D3)Ace(1)		(13C2D3)Ace(1)			(13C2D3)Ace(1)	(13C2D3)Ace(2)	(13C2D3)Ace(1)	(13C2D3)Ace(1)	(13C2D3)Ace(1)	(13C2D3)Ace(1)
	M	VLVQDLLHPTAASEAR	V	L	2	17	NatA	P35997	RS27_YEAST	RS27	40S ribosomal protein S27-A	(13C2D3)Ace(39)	0	0	-	-	0	-	-	0	-	-	-	-	-	-	-	-	-	-	P38711 (2-17)	2085, 2086, 2373, 2731	yNaa30(20), yNaa30∆(19)	S100000(37), P100000(1), Total extract(1)	118	(13C2D3)Ace(20)	(13C2D3)Ace(17)		(13C2D3)Ace(1)		(13C2D3)Ace(1)
	M	VMQEEKKR	V	M	2	9	NatA	A6ZZF6	KKQ8_YEAS7	KKQ8	Probable serine/threonine-protein kinase KKQ8	(13C2D3)Ace(20)	-	-	0	0	0	0	0	0	0	0	-	0	0	0	0	0	0	0		2372, 2373, 2730, 2731, 2732, 2735, 2736, 2737, 2739, 2845, 2846, 2847, 2848, 2849, 2850	yNaa30(6), yNaa30∆(6), hNaa30(8)	P100000(3), Total extract(4), S100000(1), P2000(2), P100000ins(6), P2000ins(4)	55			(13C2D3)Ace(1)	(13C2D3)Ace(1)	(13C2D3)Ace(1)	(13C2D3)Ace(2)	(13C2D3)Ace(1)	(13C2D3)Ace(1)	(13C2D3)Ace(1)	(13C2D3)Ace(1)		(13C2D3)Ace(1)	(13C2D3)Ace(2)	(13C2D3)Ace(2)
	M	VNELENVPR	V	N	2	10	NatA	P39010	AKR1_YEAST	AKR1	Palmitoyltransferase AKR1	(13C2D3)Ace(21)	0	0	-	0	0	0	-	-	-	0	0	0	0	0	0	-	-	-		2085, 2086, 2372, 2373, 2736, 2737, 2738, 2739, 2845, 2846, 2847	yNaa30(5), yNaa30∆(8), hNaa30(8)	S100000(4), P100000(7), P2000(7), P100000ins(3)	83	(13C2D3)Ace(2)	(13C2D3)Ace(2)	(13C2D3)Ace(1)	(13C2D3)Ace(3)					(13C2D3)Ace(3)	(13C2D3)Ace(1)	(13C2D3)Ace(2)	(13C2D3)Ace(4)	(13C2D3)Ace(1)	(13C2D3)Ace(1)
	M	VNFDLGQVGEVFR	V	N	2	14	NatA	P42838	LEM3_YEAST	LEM3	Alkylphosphocholine resistance protein LEM3	(13C2D3)Ace(15)	-	-	-	0	-	0	0	0	0	0	0	0	0	0	-	0	0	0		2372, 2730, 2731, 2732, 2736, 2737, 2738, 2739, 2845, 2846, 2848, 2849, 2850	yNaa30(6), yNaa30∆(4), hNaa30(5)	P100000(2), Total extract(4), P2000(3), P100000ins(2), P2000ins(4)	129			(13C2D3)Ace(1)		(13C2D3)Ace(2)	(13C2D3)Ace(1)	(13C2D3)Ace(1)		(13C2D3)Ace(1)	(13C2D3)Ace(1)	(13C2D3)Ace(1)	(13C2D3)Ace(1)	(13C2D3)Ace(1)	(13C2D3)Ace(1)
	M	VNISDFFGKNKKSVR	V	N	2	16	NatA	P38630	RFC1_YEAST	RFC1	Replication factor C subunit 1	(13C2D3)Ace(15)	0	-	0	0	-	0	0	0	-	0	-	0	-	-	-	-	-	-		2085, 2372, 2730, 2731, 2735, 2736, 2737, 2739	yNaa30(7), yNaa30∆(2), hNaa30(6)	S100000(3), P100000(3), Total extract(5), P2000(4)	87	(13C2D3)Ace(1)		(13C2D3)Ace(1)		(13C2D3)Ace(3)	(13C2D3)Ace(2)		(13C2D3)Ace(2)	(13C2D3)Ace(2)	(13C2D3)Ace(2)		(13C2D3)Ace(2)
	M	VNKVVDEVQR	V	N	2	11	NatA	Q07950	YEH2_YEAST	YEH2	Sterol esterase 2	(13C2D3)Ace(6)	-	-	-	-	-	-	-	-	-	-	0	0	0	0	0	0	-	-		2738, 2739, 2845, 2846, 2847, 2848	yNaa30∆(2), hNaa30(2), yNaa30(2)	P2000(2), P100000ins(3), P2000ins(1)	51											(13C2D3)Ace(1)	(13C2D3)Ace(1)	(13C2D3)Ace(1)	(13C2D3)Ace(1)
	M	VNVPKTR	V	N	2	8	NatA	P0CX27	RL44A_YEAST	RL44A	60S ribosomal protein L42-A	(13C2D3)Ace(125)	0	0	-	0	0	0	0	0	0	0	0	0	0	0	0	0	0	0	P0CX28 (2-8)	2085, 2086, 2372, 2373, 2730, 2731, 2732, 2736, 2737, 2738, 2739, 2845, 2846, 2847, 2848, 2849, 2850	yNaa30(40), yNaa30∆(41), hNaa30(44)	S100000(2), P100000(67), Total extract(20), P2000(16), P100000ins(7), P2000ins(13)	46	(13C2D3)Ace(1)	(13C2D3)Ace(1)	(13C2D3)Ace(22)	(13C2D3)Ace(22)	(13C2D3)Ace(6)	(13C2D3)Ace(7)	(13C2D3)Ace(7)		(13C2D3)Ace(23)	(13C2D3)Ace(4)	(13C2D3)Ace(6)	(13C2D3)Ace(6)	(13C2D3)Ace(3)	(13C2D3)Ace(2)
	M	VPAESNAVQAKLAKTLQR	V	P	2	19	NatA	Q12125	GET4_YEAST	GET4	Golgi to ER traffic protein 4	(13C2D3)Ace(13)	-	0	-	0	-	-	0	0	-	0	0	0	-	-	-	-	-	-		2086, 2372, 2730, 2731, 2737, 2738, 2739	yNaa30∆(5), yNaa30(5), hNaa30(3)	S100000(1), P100000(1), Total extract(4), P2000(7)	117		(13C2D3)Ace(1)	(13C2D3)Ace(1)		(13C2D3)Ace(1)	(13C2D3)Ace(3)				(13C2D3)Ace(3)	(13C2D3)Ace(1)	(13C2D3)Ace(3)
	M	VQAIKLNDLKNR	V	Q	2	13	NatA	Q06338	BCP1_YEAST	BCP1	Protein BCP1	(13C2D3)Ace(31)	0	0	0	0	0	0	0	0	0	0	0	0	0	0	0	0	0	0		2085, 2086, 2372, 2373, 2730, 2731, 2732, 2735, 2736, 2737, 2738, 2739, 2845, 2846, 2847, 2848, 2849, 2850	yNaa30(12), yNaa30∆(10), hNaa30(9)	S100000(11), P100000(4), Total extract(4), P2000(3), P100000ins(5), P2000ins(4)	99	(13C2D3)Ace(4)	(13C2D3)Ace(3)	(13C2D3)Ace(2)	(13C2D3)Ace(1)	(13C2D3)Ace(1)	(13C2D3)Ace(2)	(13C2D3)Ace(1)	(13C2D3)Ace(4)	(13C2D3)Ace(1)	(13C2D3)Ace(1)	(13C2D3)Ace(1)	(13C2D3)Ace(1)	(13C2D3)Ace(2)	(13C2D3)Ace(2)
	M	VQAVAVLKGDAGVSGVVKFEQASESEPTTVSYEIAGNSPNAER	V	Q	2	44	NatA	P00445	SODC_YEAST	SODC	Superoxide dismutase [Cu-Zn]	(13C2D3)Ace(110)	-	-	-	-	-	0	0	0	-	0	0	-	-	-	-	-	-	-		2730, 2731, 2736, 2737, 2738	yNaa30(19), yNaa30∆(29), hNaa30(62)	Total extract(40), P100000(62), P2000(8)	86					(13C2D3)Ace(14)	(13C2D3)Ace(26)			(13C2D3)Ace(62)	(13C2D3)Ace(5)	(13C2D3)Ace(3)
	M	VQSAVLGFPR	V	Q	2	11	NatA	P05694	METE_YEAST	METE	5-methyltetrahydropteroyltriglutamate--homocysteine methyltransferase	(13C2D3)Ace(256)	0	0	0	0	0	0	0	0	0	0	0	0	0	0	0	0	0	0		2085, 2086, 2372, 2373, 2730, 2731, 2732, 2735, 2736, 2737, 2738, 2739, 2845, 2846, 2847, 2848, 2849, 2850	yNaa30(80), yNaa30∆(88), hNaa30(88)	S100000(75), P100000(81), Total extract(45), P2000(39), P100000ins(10), P2000ins(6)	86	(13C2D3)Ace(33)	(13C2D3)Ace(19)	(13C2D3)Ace(23)	(13C2D3)Ace(41)	(13C2D3)Ace(13)	(13C2D3)Ace(12)	(13C2D3)Ace(20)	(13C2D3)Ace(23)	(13C2D3)Ace(17)	(13C2D3)Ace(7)	(13C2D3)Ace(12)	(13C2D3)Ace(20)	(13C2D3)Ace(3)	(13C2D3)Ace(3)
	M	VSALNPR	V	S	2	8	NatA	P32462	ERG24_YEAST	ERG24	Delta(14)-sterol reductase	(13C2D3)Ace(30)	-	-	-	0	0	-	-	-	-	-	-	-	0	0	0	0	0	0		2372, 2373, 2845, 2846, 2847, 2848, 2849, 2850	yNaa30(9), yNaa30∆(12), hNaa30(9)	P100000(2), P100000ins(15), P2000ins(13)	64			(13C2D3)Ace(1)	(13C2D3)Ace(1)									(13C2D3)Ace(6)	(13C2D3)Ace(5)
	M	VSDWKNFCLEKASR	V	S	2	15	NatA	P39540	ELO1_YEAST	ELO1	Elongation of fatty acids protein 1	(13C2D3)Ace(1)	-	-	-	-	-	-	-	-	-	-	-	-	-	-	-	0	-	-		2848	yNaa30(1)	P2000ins(1)	63
	M	VSKDQTSFNKR	V	S	2	12	NatA	Q03730	YMB8_YEAST	YMB8	Uncharacterized vacuolar membrane protein YML018C	(13C2D3)Ace(1)	-	-	-	-	-	-	-	-	-	-	-	-	-	-	0	-	-	-		2847	hNaa30(1)	P100000ins(1)	43
	M	VSLFDKLNAKKDGR	V	S	2	15	NatA	P40985	HUL4_YEAST	HUL4	Probable E3 ubiquitin-protein ligase HUL4	(13C2D3)Ace(3)	-	-	-	-	-	-	-	-	-	-	-	-	-	-	-	0	0	0		2848, 2849, 2850	yNaa30(1), yNaa30∆(1), hNaa30(1)	P2000ins(3)	68
	M	VSLFKR	V	S	2	7	NatA	P25656	CDC50_YEAST	CDC50	Cell division control protein 50	(13C2D3)Ace(18)	-	-	-	0	0	0	0	0	-	0	0	0	0	0	0	0	0	0	Q05131 (380-385)	2372, 2373, 2730, 2731, 2736, 2737, 2738, 2739, 2845, 2846, 2847, 2848, 2849, 2850	yNaa30(6), yNaa30∆(8), hNaa30(4)	P100000(4), Total extract(3), P2000(3), P100000ins(4), P2000ins(4)	48			(13C2D3)Ace(2)	(13C2D3)Ace(1)	(13C2D3)Ace(1)	(13C2D3)Ace(2)			(13C2D3)Ace(1)	(13C2D3)Ace(1)	(13C2D3)Ace(1)	(13C2D3)Ace(1)	(13C2D3)Ace(1)	(13C2D3)Ace(2)
	M	VSPTKMIIR	V	S	2	10	NatA	P32325	DBF4_YEAST	DBF4	DDK kinase regulatory subunit DBF4	(13C2D3)Ace(2)	-	-	-	0	-	0	-	-	-	-	-	-	-	-	-	-	-	-		2372, 2736	yNaa30(1), hNaa30(1)	P100000(2)	58			(13C2D3)Ace(1)						(13C2D3)Ace(1)
	M	VSQFAIEVR	V	S	2	10	NatA	P43569	CAF16_YEAST	CAF16	CCR4-associated factor 16	(13C2D3)Ace(15)	0	0	0	0	0	0	0	0	0	0	0	0	-	-	0	-	-	0		2085, 2086, 2372, 2373, 2730, 2731, 2732, 2735, 2736, 2737, 2738, 2739, 2847, 2850	yNaa30(5), yNaa30∆(4), hNaa30(6)	S100000(3), P100000(3), Total extract(3), P2000(4), P100000ins(1), P2000ins(1)	89	(13C2D3)Ace(1)	(13C2D3)Ace(1)	(13C2D3)Ace(1)	(13C2D3)Ace(1)	(13C2D3)Ace(1)	(13C2D3)Ace(1)	(13C2D3)Ace(1)	(13C2D3)Ace(1)	(13C2D3)Ace(1)	(13C2D3)Ace(2)	(13C2D3)Ace(1)	(13C2D3)Ace(1)
	M	VSSAVKCGICR	V	S	2	12	NatA	P46973	HIT1_YEAST	HIT1	Protein HIT1	(13C2D3)Ace(5)	-	-	-	-	-	0	0	-	0	-	-	-	-	0	0	-	-	-		2730, 2732, 2736, 2846, 2847	yNaa30(1), hNaa30(3), yNaa30∆(1)	Total extract(2), P100000(1), P100000ins(2)	48					(13C2D3)Ace(1)		(13C2D3)Ace(1)		(13C2D3)Ace(1)					(13C2D3)Ace(1)
	M	VSSFSVPMPVKR	V	S	2	13	NatA	P14693	SAM35_YEAST	SAM35	Sorting assembly machinery 35 kDa subunit	(13C2D3)Ace(4)	-	-	-	-	-	-	-	0	-	-	-	-	-	0	-	-	0	-		2731, 2846, 2849	yNaa30∆(4)	Total extract(2), P100000ins(1), P2000ins(1)	48						(13C2D3)Ace(2)								(13C2D3)Ace(1)
	M	VSTTQSR	V	S	2	8	NatA	P36149	BET3_YEAST	BET3	Trafficking protein particle complex subunit BET3	(13C2D3)Ace(9)	-	-	0	-	-	0	-	-	0	-	0	0	0	-	0	-	-	0		2732, 2735, 2736, 2738, 2739, 2845, 2847, 2850	hNaa30(7), yNaa30∆(1), yNaa30(1)	Total extract(1), S100000(1), P100000(1), P2000(2), P100000ins(2), P2000ins(2)	53							(13C2D3)Ace(1)	(13C2D3)Ace(1)	(13C2D3)Ace(1)		(13C2D3)Ace(1)	(13C2D3)Ace(1)	(13C2D3)Ace(1)
	M	VTENPQR	V	T	2	8	NatA	Q12158	SCC1_YEAST	SCC1	Sister chromatid cohesion protein 1	(13C2D3)Ace(15)	-	-	0	0	0	0	-	-	0	0	0	0	0	0	-	0	0	-		2372, 2373, 2732, 2735, 2736, 2737, 2738, 2739, 2845, 2846, 2848, 2849	yNaa30(5), yNaa30∆(5), hNaa30(5)	P100000(6), Total extract(1), S100000(1), P2000(3), P100000ins(2), P2000ins(2)	53			(13C2D3)Ace(2)	(13C2D3)Ace(2)			(13C2D3)Ace(1)	(13C2D3)Ace(1)	(13C2D3)Ace(2)	(13C2D3)Ace(1)	(13C2D3)Ace(1)	(13C2D3)Ace(1)	(13C2D3)Ace(1)	(13C2D3)Ace(1)
	M	VTSNVVLVSGEGER	V	T	2	15	NatA	P52286	SKP1_YEAST	SKP1	Suppressor of kinetochore protein 1	(13C2D3)Ace(156)	0	0	0	0	0	0	0	0	0	0	0	0	0	0	0	-	0	0		2085, 2086, 2372, 2373, 2730, 2731, 2732, 2735, 2736, 2737, 2738, 2739, 2845, 2846, 2847, 2849, 2850	yNaa30(34), yNaa30∆(44), hNaa30(78)	S100000(26), P100000(44), Total extract(59), P2000(21), P100000ins(4), P2000ins(2)	118	(13C2D3)Ace(7)	(13C2D3)Ace(6)	(13C2D3)Ace(5)	(13C2D3)Ace(8)	(13C2D3)Ace(16)	(13C2D3)Ace(18)	(13C2D3)Ace(25)	(13C2D3)Ace(13)	(13C2D3)Ace(31)	(13C2D3)Ace(5)	(13C2D3)Ace(9)	(13C2D3)Ace(7)	(13C2D3)Ace(1)	(13C2D3)Ace(2)
	M	VTVGVFSER	V	T	2	10	NatA	A6ZT71	SOL3_YEAS7	SOL3	6-phosphogluconolactonase 3	(13C2D3)Ace(12)	0	0	0	0	0	-	0	0	0	0	0	-	-	-	0	-	-	-		2085, 2086, 2372, 2373, 2730, 2731, 2732, 2735, 2737, 2738, 2847	yNaa30(4), yNaa30∆(4), hNaa30(4)	S100000(4), P100000(2), Total extract(3), P2000(2), P100000ins(1)	88	(13C2D3)Ace(1)	(13C2D3)Ace(1)	(13C2D3)Ace(1)	(13C2D3)Ace(1)	(13C2D3)Ace(1)	(13C2D3)Ace(1)	(13C2D3)Ace(1)	(13C2D3)Ace(2)		(13C2D3)Ace(1)	(13C2D3)Ace(1)
	M	VVINGVKYACETCIR	V	V	2	16	NatA	P15315	CUP2_YEAST	CUP2	Transcriptional activator protein CUP2	(13C2D3)Ace(4)	-	-	-	-	-	0	0	0	0	-	-	-	-	-	-	-	-	-		2730, 2731, 2732, 2736	yNaa30(1), yNaa30∆(1), hNaa30(2)	Total extract(3), P100000(1)	50					(13C2D3)Ace(1)	(13C2D3)Ace(1)	(13C2D3)Ace(1)		(13C2D3)Ace(1)
	M	VVKAIAR	V	V	2	8	NatA	Q06090	RM51_YEAST	RM51	54S ribosomal protein L51, mitochondrial	(13C2D3)Ace(22)	-	-	-	0	0	-	0	0	-	0	0	0	0	0	0	0	0	0		2372, 2373, 2730, 2731, 2737, 2738, 2739, 2845, 2846, 2847, 2848, 2849, 2850	yNaa30(7), yNaa30∆(6), hNaa30(9)	P100000(2), Total extract(2), P2000(8), P100000ins(5), P2000ins(5)	54			(13C2D3)Ace(1)	(13C2D3)Ace(1)	(13C2D3)Ace(1)	(13C2D3)Ace(1)				(13C2D3)Ace(1)	(13C2D3)Ace(2)	(13C2D3)Ace(5)	(13C2D3)Ace(2)	(13C2D3)Ace(1)
	M	VVLAASITTR	V	V	2	11	NatA	P43621	COPD_YEAST	COPD	Coatomer subunit delta	(13C2D3)Ace(6)	0	0	-	-	-	-	0	-	-	0	-	0	-	-	-	-	-	-		2085, 2086, 2730, 2737, 2739	yNaa30(3), yNaa30∆(2), hNaa30(1)	S100000(3), Total extract(1), P2000(2)	66	(13C2D3)Ace(1)	(13C2D3)Ace(2)			(13C2D3)Ace(1)					(13C2D3)Ace(1)		(13C2D3)Ace(1)
	M	VVLDKKLLER	V	V	2	11	NatA	P38276	YBY7_YEAST	YBY7	UPF0303 protein YBR137W	(13C2D3)Ace(53)	0	0	0	0	0	0	0	0	0	0	0	0	0	0	0	0	0	0		2085, 2086, 2372, 2373, 2730, 2731, 2732, 2735, 2736, 2737, 2738, 2739, 2845, 2846, 2847, 2848, 2849, 2850	yNaa30(21), yNaa30∆(15), hNaa30(17)	S100000(19), P100000(7), Total extract(7), P2000(12), P100000ins(3), P2000ins(5)	83	(13C2D3)Ace(10)	(13C2D3)Ace(3)	(13C2D3)Ace(2)	(13C2D3)Ace(1)	(13C2D3)Ace(2)	(13C2D3)Ace(4)	(13C2D3)Ace(1)	(13C2D3)Ace(6)	(13C2D3)Ace(4)	(13C2D3)Ace(4)	(13C2D3)Ace(4)	(13C2D3)Ace(4)	(13C2D3)Ace(1)	(13C2D3)Ace(1)
	M	VVNTIYIAR	V	V	2	10	NatA	Q12415	TFC7_YEAST	TFC7	Transcription factor tau 55 kDa subunit	(13C2D3)Ace(19)	0	0	0	0	-	0	0	0	0	0	0	0	-	0	0	0	0	0		2085, 2086, 2372, 2730, 2731, 2732, 2735, 2736, 2737, 2738, 2739, 2846, 2847, 2848, 2849, 2850	yNaa30(5), yNaa30∆(6), hNaa30(8)	S100000(4), P100000(3), Total extract(3), P2000(4), P100000ins(2), P2000ins(3)	80	(13C2D3)Ace(1)	(13C2D3)Ace(2)	(13C2D3)Ace(1)		(13C2D3)Ace(1)	(13C2D3)Ace(1)	(13C2D3)Ace(1)	(13C2D3)Ace(1)	(13C2D3)Ace(2)	(13C2D3)Ace(1)	(13C2D3)Ace(1)	(13C2D3)Ace(2)		(13C2D3)Ace(1)
	M	VVQKKLR	V	V	2	8	NatA	Q12246	LCB4_YEAST	LCB4	Sphingoid long chain base kinase 4	(13C2D3)Ace(18)	0	0	0	0	0	0	0	0	-	0	0	0	0	0	-	0	0	0		2085, 2086, 2372, 2373, 2730, 2731, 2735, 2736, 2737, 2738, 2739, 2845, 2846, 2848, 2849, 2850	yNaa30(6), yNaa30∆(7), hNaa30(5)	S100000(3), P100000(5), Total extract(2), P2000(3), P100000ins(2), P2000ins(3)	51	(13C2D3)Ace(1)	(13C2D3)Ace(1)	(13C2D3)Ace(1)	(13C2D3)Ace(2)	(13C2D3)Ace(1)	(13C2D3)Ace(1)		(13C2D3)Ace(1)	(13C2D3)Ace(2)	(13C2D3)Ace(1)	(13C2D3)Ace(1)	(13C2D3)Ace(1)	(13C2D3)Ace(1)	(13C2D3)Ace(1)
	M	VVVGKSEVR	V	V	2	10	NatA	Q04119	PPN1_YEAST	PPN1	Endopolyphosphatase	(13C2D3)Ace(18)	-	-	-	-	-	-	-	-	0	-	0	0	0	0	0	0	0	0		2732, 2738, 2739, 2845, 2846, 2847, 2848, 2849, 2850	hNaa30(9), yNaa30∆(5), yNaa30(4)	Total extract(1), P2000(2), P100000ins(8), P2000ins(7)	89							(13C2D3)Ace(1)				(13C2D3)Ace(1)	(13C2D3)Ace(1)	(13C2D3)Ace(2)	(13C2D3)Ace(2)
	M	VYEATPFDPITVKPSDKR	V	Y	2	19	NatA	P32561	RPD3_YEAST	RPD3	Histone deacetylase RPD3	(13C2D3)Ace(34)	0	0	0	0	0	0	0	0	0	0	0	0	0	0	0	0	0	0		2085, 2086, 2372, 2373, 2730, 2731, 2732, 2735, 2736, 2737, 2738, 2739, 2845, 2846, 2847, 2848, 2849, 2850	yNaa30(12), yNaa30∆(11), hNaa30(11)	S100000(4), P100000(6), Total extract(7), P2000(5), P100000ins(6), P2000ins(6)	117	(13C2D3)Ace(2)	(13C2D3)Ace(1)	(13C2D3)Ace(2)	(13C2D3)Ace(2)	(13C2D3)Ace(3)	(13C2D3)Ace(2)	(13C2D3)Ace(2)	(13C2D3)Ace(1)	(13C2D3)Ace(2)	(13C2D3)Ace(1)	(13C2D3)Ace(2)	(13C2D3)Ace(2)	(13C2D3)Ace(2)	(13C2D3)Ace(2)
	M	VYTPSKGPR	V	Y	2	10	NatA	P07264	LEUC_YEAST	LEUC	3-isopropylmalate dehydratase	(13C2D3)Ace(44)	0	0	0	0	0	0	0	0	0	0	0	0	0	0	0	0	0	0		2085, 2086, 2372, 2373, 2730, 2731, 2732, 2735, 2736, 2737, 2738, 2739, 2845, 2846, 2847, 2848, 2849, 2850	yNaa30(13), yNaa30∆(11), hNaa30(20)	S100000(13), P100000(4), Total extract(5), P2000(7), P100000ins(7), P2000ins(8)	77	(13C2D3)Ace(3)	(13C2D3)Ace(3)	(13C2D3)Ace(1)	(13C2D3)Ace(2)	(13C2D3)Ace(1)	(13C2D3)Ace(2)	(13C2D3)Ace(2)	(13C2D3)Ace(7)	(13C2D3)Ace(1)	(13C2D3)Ace(2)	(13C2D3)Ace(1)	(13C2D3)Ace(4)	(13C2D3)Ace(3)	(13C2D3)Ace(2)
	M	VYTTPQQQQR	V	Y	2	11	NatA	P36157	MSA2_YEAST	MSA2	Putative transcriptional activator MSA2	(13C2D3)Ace(5)	-	-	-	-	-	-	0	-	-	-	-	-	-	0	0	0	-	0		2730, 2846, 2847, 2848, 2850	yNaa30(2), yNaa30∆(1), hNaa30(2)	Total extract(1), P100000ins(2), P2000ins(2)	45					(13C2D3)Ace(1)									(13C2D3)Ace(1)
	-	MDAFSLKKDNR	M	D	1	11	NatB	P40022	YEM4_YEAST	YEM4	Uncharacterized protein YER034W	Ace(44)	1	1	1	1	1	1	1	1	1	1	1	1	-	-	-	-	-	-		2085, 2086, 2372, 2373, 2730, 2731, 2732, 2735, 2736, 2737, 2738, 2739	yNaa30(16), yNaa30∆(16), hNaa30(12)	S100000(5), P100000(11), Total extract(24), P2000(4)	87	Ace(1)	Ace(2)	Ace(5)	Ace(3)	Ace(9)	Ace(10)	Ace(5)	Ace(2)	Ace(3)	Ace(1)	Ace(1)	Ace(2)
	-	MDAGLSTMATR	M	D	1	11	NatB	P39523	YM11_YEAST	YM11	Uncharacterized protein YMR124W	Ace(23)	-	1	1	1	1	1	1	1	1	-	-	1	-	1	1	-	-	-		2086, 2372, 2373, 2730, 2731, 2732, 2735, 2736, 2738, 2739, 2846, 2847	yNaa30∆(10), yNaa30(4), hNaa30(9)	S100000(2), P100000(3), Total extract(11), P2000(3), P100000ins(4)	101		Ace(1)	Ace(1)	Ace(1)	Ace(3)	Ace(6)	Ace(2)	Ace(1)	Ace(1)		Ace(1)	Ace(2)		Ace(1)
	-	MDALLTKFNEDR	M	D	1	12	NatB	P46957	DPOD2_YEAST	DPOD2	DNA polymerase delta small subunit	Ace(29)	1	-	1	1	1	1	1	1	1	1	1	1	1	-	1	1	1	1		2085, 2372, 2373, 2730, 2731, 2732, 2735, 2736, 2737, 2738, 2739, 2845, 2847, 2848, 2849, 2850	yNaa30(8), yNaa30∆(7), hNaa30(14)	S100000(3), P100000(6), Total extract(5), P2000(9), P100000ins(2), P2000ins(4)	111	Ace(1)		Ace(1)	Ace(2)	Ace(2)	Ace(2)	Ace(1)	Ace(2)	Ace(3)	Ace(2)	Ace(2)	Ace(5)	Ace(1)
	-	MDALNSKEQQEFQKVVEQKQMKDFMR	M	D	1	26	NatB	O74700	TIM9_YEAST	TIM9	Mitochondrial import inner membrane translocase subunit TIM9	Ace(24)	-	-	-	-	-	-	1	1	1	-	1	1	-	-	-	-	-	-		2730, 2731, 2732, 2737, 2738, 2739	yNaa30(5), yNaa30∆(9), hNaa30(10)	Total extract(11), P2000(13)	106					Ace(3)	Ace(6)	Ace(2)			Ace(2)	Ace(3)	Ace(8)
	-	MDALTPR	M	D	1	7	NatB	P47043	ZAP1_YEAST	ZAP1	Zinc-responsive transcriptional regulator ZAP1	Ace(3)	-	-	1	1	-	1	-	-	-	-	-	-	-	-	-	-	-	-		2372, 2735, 2736	yNaa30(1), hNaa30(2)	P100000(2), S100000(1)	44			Ace(1)					Ace(1)	Ace(1)
	-	MDASEEAKR	M	D	1	9	NatB	P17065	SEC2_YEAST	SEC2	Rab guanine nucleotide exchange factor SEC2	Ace(47)	1	1	1	1	1	1	1	1	1	1	1	1	1	-	1	1	1	-		2085, 2086, 2372, 2373, 2730, 2731, 2732, 2735, 2736, 2737, 2738, 2739, 2845, 2847, 2848, 2849	yNaa30(15), yNaa30∆(19), hNaa30(13)	S100000(7), P100000(8), Total extract(12), P2000(9), P100000ins(5), P2000ins(6)	86	Ace(1)	Ace(2)	Ace(4)	Ace(3)	Ace(2)	Ace(8)	Ace(2)	Ace(4)	Ace(1)	Ace(2)	Ace(3)	Ace(4)	Ace(3)
	-	MDATTPLLTVANSHPAR	M	D	1	17	NatB	Q99385	VCX1_YEAST	VCX1	Vacuolar calcium ion transporter	Ace(2)	0.926912	0.96316	-	-	-	-	-	-	-	-	-	-	-	-	-	-	-	-		2085, 2086	yNaa30(1), yNaa30∆(1)	S100000(2)	77	Ace(1)	Ace(1)
	-	MDAYSTR	M	D	1	7	NatB	P07149	FAS1_YEAST	FAS1	Fatty acid synthase subunit beta	Ace(52)	1	-	1	1	1	1	1	1	1	1	1	1	1	1	1	1	1	1		2085, 2372, 2373, 2730, 2731, 2732, 2735, 2736, 2737, 2738, 2739, 2845, 2846, 2847, 2848, 2849, 2850	yNaa30(19), yNaa30∆(12), hNaa30(21)	S100000(7), P100000(20), Total extract(4), P2000(13), P100000ins(5), P2000ins(3)	68	Ace(2)		Ace(6)	Ace(6)	Ace(1)	Ace(2)	Ace(1)	Ace(5)	Ace(8)	Ace(6)	Ace(2)	Ace(5)	Ace(3)	Ace(1)
	-	MDDIETAKNLTVKAR	M	D	1	15	NatB	P03872	REP2_YEAST	REP2	Partitioning protein REP2	Ace(67)	1	1	1	1	1	1	1	1	1	1	1	1	1	1	1	1	1	1		2085, 2086, 2372, 2373, 2730, 2731, 2732, 2735, 2736, 2737, 2738, 2739, 2845, 2846, 2847, 2848, 2849, 2850	yNaa30(19), yNaa30∆(23), hNaa30(25)	S100000(7), P100000(8), Total extract(18), P2000(15), P100000ins(11), P2000ins(8)	109	Ace(1)	Ace(1)	Ace(2)	Ace(3)	Ace(5)	Ace(8)	Ace(5)	Ace(5)	Ace(3)	Ace(4)	Ace(4)	Ace(7)	Ace(5)	Ace(3)
	-	MDELLGEALSAENQTGESTVESEKLVTPEDVMTISSLEQR	M	D	1	40	NatB	P32349	RPC3_YEAST	RPC3	DNA-directed RNA polymerase III subunit RPC3	Ace(4)	-	-	1	-	-	-	-	-	-	1	1	1	-	-	-	-	-	-		2735, 2737, 2738, 2739	hNaa30(2), yNaa30(1), yNaa30∆(1)	S100000(1), P2000(3)	50								Ace(1)		Ace(1)	Ace(1)	Ace(1)
	-	MDEMDNVIR	M	D	1	9	NatB	Q12530	RMP1_YEAST	RMP1	Ribonuclease MRP protein subunit RMP1	Ace(20)	-	-	1	1	1	1	-	1	1	-	-	-	1	1	1	1	1	1		2372, 2373, 2731, 2732, 2735, 2736, 2845, 2846, 2847, 2848, 2849, 2850	yNaa30(6), yNaa30∆(6), hNaa30(8)	P100000(5), Total extract(3), S100000(1), P100000ins(5), P2000ins(6)	58			Ace(2)	Ace(2)		Ace(1)	Ace(2)	Ace(1)	Ace(1)				Ace(2)	Ace(1)
	-	MDENEFDNQR	M	D	1	10	NatB	P53934	YNJ2_YEAST	YNJ2	UPF0586 protein YNL092W	Ace(6)	-	-	1	-	-	-	-	1	1	1	-	-	-	-	-	1	-	1		2731, 2732, 2735, 2737, 2848, 2850	yNaa30∆(1), hNaa30(3), yNaa30(2)	Total extract(2), S100000(1), P2000(1), P2000ins(2)	40						Ace(1)	Ace(1)	Ace(1)		Ace(1)
	-	MDENGTVKPGYELKGLNSGNSR	M	D	1	22	NatB	Q06820	MDM36_YEAST	MDM36	Mitochondrial distribution and morphology protein 36	Ace(2)	-	-	-	-	-	-	-	-	-	1	-	1	-	-	-	-	-	-		2737, 2739	yNaa30(1), hNaa30(1)	P2000(2)	67										Ace(1)		Ace(1)
	-	MDESVDPVELLLR	M	D	1	13	NatB	P21705	DAL82_YEAST	DAL82	Protein DAL82	Ace(23)	-	-	-	1	1	1	1	1	1	1	1	1	1	1	1	1	1	1		2372, 2373, 2730, 2731, 2732, 2736, 2737, 2738, 2739, 2845, 2846, 2847, 2848, 2849, 2850	yNaa30(8), yNaa30∆(9), hNaa30(6)	P100000(4), Total extract(4), P2000(4), P100000ins(6), P2000ins(5)	88			Ace(2)	Ace(1)	Ace(1)	Ace(2)	Ace(1)		Ace(1)	Ace(2)	Ace(1)	Ace(1)	Ace(1)	Ace(3)
	-	MDEVLPLFR	M	D	1	9	NatB	P53079	COG1_YEAST	COG1	Conserved oligomeric Golgi complex subunit 1	Ace(27)	1	1	1	1	1	1	-	1	-	1	1	1	1	1	1	1	1	1		2085, 2086, 2372, 2373, 2731, 2735, 2736, 2737, 2738, 2739, 2845, 2846, 2847, 2848, 2849, 2850	yNaa30(7), yNaa30∆(12), hNaa30(8)	S100000(3), P100000(7), Total extract(3), P2000(6), P100000ins(4), P2000ins(4)	68	Ace(1)	Ace(1)	Ace(2)	Ace(4)		Ace(3)		Ace(1)	Ace(1)	Ace(1)	Ace(2)	Ace(3)	Ace(2)	Ace(1)
	-	MDEYSSIYSQPKTPR	M	D	1	15	NatB	P28708	PRR1_YEAST	PRR1	Serine/threonine-protein kinase PRR1	Ace(14)	1	1	1	1	1	1	1	1	1	-	1	1	-	-	1	-	-	-		2085, 2086, 2372, 2373, 2730, 2731, 2732, 2735, 2736, 2737, 2738, 2739, 2847	yNaa30(4), yNaa30∆(4), hNaa30(6)	S100000(4), P100000(3), Total extract(3), P2000(3), P100000ins(1)	79	Ace(1)	Ace(1)	Ace(1)	Ace(1)	Ace(1)	Ace(1)	Ace(1)	Ace(2)	Ace(1)	Ace(1)	Ace(1)	Ace(1)
	-	MDFETNEDINGVR	M	D	1	13	NatB	P15303	SEC23_YEAST	SEC23	Protein transport protein SEC23	Ace(121)	1	1	1	1	1	1	1	1	1	1	1	1	1	1	1	1	1	1		2085, 2086, 2372, 2373, 2730, 2731, 2732, 2735, 2736, 2737, 2738, 2739, 2845, 2846, 2847, 2848, 2849, 2850	yNaa30(38), yNaa30∆(43), hNaa30(40)	S100000(7), P100000(48), Total extract(13), P2000(39), P100000ins(8), P2000ins(6)	112	Ace(2)	Ace(3)	Ace(21)	Ace(18)	Ace(3)	Ace(5)	Ace(5)	Ace(2)	Ace(9)	Ace(7)	Ace(12)	Ace(20)	Ace(3)	Ace(3)
	-	MDFQCR	M	D	1	6	NatB	P32644	ECM32_YEAST	ECM32	Putative ATP-dependent RNA helicase ECM32	Ace(9)	-	-	-	1	1	-	1	1	1	-	1	1	-	-	1	-	-	1		2372, 2373, 2730, 2731, 2732, 2738, 2739, 2847, 2850	yNaa30(2), yNaa30∆(3), hNaa30(4)	P100000(2), Total extract(3), P2000(2), P100000ins(1), P2000ins(1)	40			Ace(1)	Ace(1)	Ace(1)	Ace(1)	Ace(1)				Ace(1)	Ace(1)
	-	MDFTAKIKELER	M	D	1	12	NatB	P46670	TBCC_YEAST	TBCC	Tubulin-specific chaperone C	Ace(17)	1	1	1	1	1	1	1	1	1	1	1	1	-	-	-	1	-	-		2085, 2086, 2372, 2373, 2730, 2731, 2732, 2735, 2736, 2737, 2738, 2739, 2848	yNaa30(6), yNaa30∆(5), hNaa30(6)	S100000(4), P100000(4), Total extract(4), P2000(4), P2000ins(1)	98	Ace(1)	Ace(1)	Ace(1)	Ace(1)	Ace(1)	Ace(2)	Ace(1)	Ace(2)	Ace(2)	Ace(2)	Ace(1)	Ace(1)
	-	MDFTKPETVLNLQNIR	M	D	1	16	NatB	P32178	CHMU_YEAST	CHMU	Chorismate mutase	Ace(13)	1	1	-	-	-	-	1	1	-	-	1	1	-	-	-	-	-	-		2085, 2086, 2730, 2731, 2737, 2738, 2739	yNaa30(5), yNaa30∆(5), hNaa30(3)	S100000(3), Total extract(4), P2000(6)	83	Ace(2)	Ace(1)			Ace(2)	Ace(2)				Ace(1)	Ace(2)	Ace(3)
	-	MDFVVDYQTYAMADTATPELPEPEPR	M	D	1	26	NatB	P53959	COG6_YEAST	COG6	Conserved oligomeric Golgi complex subunit 6	Ace(1)	-	-	-	-	-	-	-	-	-	-	-	1	-	-	-	-	-	-		2739	hNaa30(1)	P2000(1)	36												Ace(1)
	-	MDFYKLDEKLKELKR	M	D	1	15	NatB	P53277	SYF2_YEAST	SYF2	Pre-mRNA-splicing factor SYF2	Ace(13)	-	-	-	-	-	-	1	1	-	-	-	1	-	-	-	-	-	-		2730, 2731, 2738, 2739	yNaa30(4), yNaa30∆(7), hNaa30(2)	Total extract(10), P2000(3)	102					Ace(4)	Ace(6)					Ace(1)	Ace(2)
	-	MDGALINSVLYVSPR	M	D	1	15	NatB	Q03718	NSE5_YEAST	NSE5	Non-structural maintenance of chromosome element 5	Ace(5)	-	-	-	-	-	-	-	1	-	-	1	1	-	-	-	-	-	-		2731, 2738, 2739	yNaa30∆(3), hNaa30(2)	Total extract(1), P2000(4)	63						Ace(1)					Ace(2)	Ace(2)
	-	MDGMFAMPGAAAGAASPQQPKSR	M	D	1	23	NatB	P33448	TOM6_YEAST	TOM6	Mitochondrial import receptor subunit TOM6	Ace(70)	-	-	1	-	-	-	1	1	1	1	1	1	1	1	1	1	1	1		2730, 2731, 2732, 2735, 2737, 2738, 2739, 2845, 2846, 2847, 2848, 2849, 2850	yNaa30(24), yNaa30∆(20), hNaa30(26)	Total extract(13), S100000(1), P2000(8), P100000ins(13), P2000ins(35)	125					Ace(3)	Ace(8)	Ace(2)	Ace(1)		Ace(2)	Ace(3)	Ace(3)	Ace(3)	Ace(3)
	-	MDGQIDKMEKR	M	D	1	11	NatB	P47134	BIR1_YEAST	BIR1	Protein BIR1	Ace(23)	-	-	1	1	1	1	-	1	1	1	1	1	1	1	1	1	1	1		2372, 2373, 2731, 2732, 2735, 2736, 2737, 2738, 2739, 2845, 2846, 2847, 2848, 2849, 2850	yNaa30(6), yNaa30∆(8), hNaa30(9)	P100000(3), Total extract(3), S100000(1), P2000(3), P100000ins(7), P2000ins(6)	78			Ace(1)	Ace(1)		Ace(2)	Ace(1)	Ace(1)	Ace(1)	Ace(1)	Ace(1)	Ace(1)	Ace(2)	Ace(2)
	-	MDIILGIR	M	D	1	8	NatB	P22141	PSB2_YEAST	PSB2	Proteasome subunit beta type-4	Ace(87)	1	1	1	1	1	1	1	1	1	1	1	1	1	1	1	1	1	1		2085, 2086, 2372, 2373, 2730, 2731, 2732, 2735, 2736, 2737, 2738, 2739, 2845, 2846, 2847, 2848, 2849, 2850	yNaa30(30), yNaa30∆(26), hNaa30(31)	S100000(17), P100000(21), Total extract(18), P2000(19), P100000ins(4), P2000ins(8)	83	Ace(3)	Ace(4)	Ace(10)	Ace(6)	Ace(7)	Ace(8)	Ace(3)	Ace(10)	Ace(5)	Ace(6)	Ace(5)	Ace(8)	Ace(1)	Ace(1)
	-	MDILKR	M	D	1	6	NatB	Q08986	SAM3_YEAST	SAM3	S-adenosylmethionine permease SAM3	Ace(34)	1	1	1	1	1	1	1	1	1	1	1	1	1	1	1	1	1	1		2085, 2086, 2372, 2373, 2730, 2731, 2732, 2735, 2736, 2737, 2738, 2739, 2845, 2846, 2847, 2848, 2849, 2850	yNaa30(10), yNaa30∆(12), hNaa30(12)	S100000(5), P100000(5), Total extract(3), P2000(10), P100000ins(7), P2000ins(4)	49	Ace(2)	Ace(1)	Ace(1)	Ace(3)	Ace(1)	Ace(1)	Ace(1)	Ace(2)	Ace(1)	Ace(3)	Ace(3)	Ace(4)	Ace(2)	Ace(2)
	-	MDINELIIGAQSADKHTR	M	D	1	18	NatB	P53067	IMB5_YEAST	IMB5	Importin subunit beta-5	Ace(2)	-	1	-	-	-	-	-	-	-	-	-	-	-	-	-	-	-	-		2086	yNaa30∆(2)	S100000(2)	67		Ace(2)
	-	MDIPSSNQIQHGQR	M	D	1	14	NatB	Q12697	YPK9_YEAST	YPK9	Vacuolar cation-transporting ATPase YPK9	Ace(1)	1	-	-	-	-	-	-	-	-	-	-	-	-	-	-	-	-	-		2085	yNaa30(1)	S100000(1)	38	Ace(1)
	-	MDISKPVGSEITSVDFGILTAKEIR	M	D	1	25	NatB	P10964	RPA1_YEAST	RPA1	DNA-directed RNA polymerase I subunit RPA190	Ace(9)	-	-	-	-	-	-	1	1	-	-	1	1	-	-	-	-	-	-		2730, 2731, 2738, 2739	yNaa30(3), yNaa30∆(2), hNaa30(4)	Total extract(4), P2000(5)	66					Ace(3)	Ace(1)					Ace(1)	Ace(4)
	-	MDKIR	M	D	1	5	NatB	P17536	TPM1_YEAST	TPM1	Tropomyosin-1	Ace(37)	1	1	1	1	1	1	1	1	1	1	-	1	-	-	-	-	-	-	P32357 (123-127)	2085, 2086, 2372, 2373, 2730, 2731, 2732, 2735, 2736, 2737, 2738, 2739	yNaa30(7), yNaa30∆(15), hNaa30(15)	S100000(18), P100000(3), Total extract(12), P2000(4)	41	Ace(4)	Ace(4)	Ace(1)	Ace(1)	Ace(1)	Ace(8)	Ace(3)	Ace(10)	Ace(1)	Ace(1)	Ace(2)	Ace(1)
	-	MDKKKDLLENEQFLR	M	D	1	15	NatB	P53629	ARE2_YEAST	ARE2	Sterol O-acyltransferase 2	Ace(58)	1	1	1	1	1	1	1	1	1	1	1	1	1	1	1	1	1	1		2085, 2086, 2372, 2373, 2730, 2731, 2732, 2735, 2736, 2737, 2738, 2739, 2845, 2846, 2847, 2848, 2849, 2850	yNaa30(24), yNaa30∆(20), hNaa30(14)	S100000(5), P100000(4), Total extract(13), P2000(19), P100000ins(7), P2000ins(10)	125	Ace(2)	Ace(1)	Ace(1)	Ace(2)	Ace(5)	Ace(6)	Ace(2)	Ace(2)	Ace(1)	Ace(7)	Ace(8)	Ace(4)	Ace(3)	Ace(1)
	-	MDKNSVNKDSEEKDER	M	D	1	16	NatB	P36047	SDS22_YEAST	SDS22	Protein phosphatase 1 regulatory subunit SDS22	Ace(58)	1	1	1	-	1	1	1	1	1	1	1	1	1	1	1	1	1	1		2085, 2086, 2373, 2730, 2731, 2732, 2735, 2736, 2737, 2738, 2739, 2845, 2846, 2847, 2848, 2849, 2850	yNaa30(14), yNaa30∆(19), hNaa30(25)	S100000(12), P100000(4), Total extract(16), P2000(18), P100000ins(5), P2000ins(3)	110	Ace(2)	Ace(1)		Ace(2)	Ace(6)	Ace(8)	Ace(2)	Ace(9)	Ace(2)	Ace(4)	Ace(5)	Ace(9)	Ace(1)	Ace(2)
	-	MDKSMIKKR	M	D	1	9	NatB	Q08471	MSA1_YEAST	MSA1	G1-specific transcription factors activator MSA1	Ace(8)	-	-	-	-	1	-	1	1	1	1	-	-	-	-	-	1	-	-		2373, 2730, 2731, 2732, 2737, 2848	yNaa30∆(3), yNaa30(4), hNaa30(1)	P100000(1), Total extract(5), P2000(1), P2000ins(1)	58				Ace(1)	Ace(2)	Ace(2)	Ace(1)			Ace(1)
	-	MDKYTNR	M	D	1	7	NatB	P53389	HOL1_YEAST	HOL1	Protein HOL1	Ace(29)	-	-	-	1	1	1	1	1	1	1	1	-	1	1	1	1	1	1		2372, 2373, 2730, 2731, 2732, 2736, 2737, 2738, 2845, 2846, 2847, 2848, 2849, 2850	yNaa30(11), yNaa30∆(10), hNaa30(8)	P100000(4), Total extract(3), P2000(2), P100000ins(9), P2000ins(11)	57			Ace(1)	Ace(1)	Ace(1)	Ace(1)	Ace(1)		Ace(2)	Ace(1)	Ace(1)		Ace(3)	Ace(3)
	M	MDLDKIIASLR	M	D	2	12	NatB	P32345	PP4C_YEAST	PP4C	Serine/threonine-protein phosphatase 4 catalytic subunit	Ace(9)	-	0.94495	0.85	-	-	-	1	0.97	-	0.93	0.92	0.92	-	-	-	1	-	0.92		2086, 2730, 2731, 2735, 2737, 2738, 2739, 2848, 2850	yNaa30∆(3), yNaa30(3), hNaa30(3)	S100000(2), Total extract(2), P2000(3), P2000ins(2)	74		Ace(1)			Ace(1)	Ace(1)		Ace(1)		Ace(1)	Ace(1)	Ace(1)
	-	MDLENVSCPICLR	M	D	1	13	NatB	P32609	PEP7_YEAST	PEP7	Vacuolar segregation protein PEP7	Ace(2)	-	-	-	-	-	-	1	1	-	-	-	-	-	-	-	-	-	-		2730, 2731	yNaa30(1), yNaa30∆(1)	Total extract(2)	69					Ace(1)	Ace(1)
	-	MDLFKR	M	D	1	6	NatB	P32566	SMI1_YEAST	SMI1	Cell wall assembly regulator SMI1	Ace(62)	1	1	1	1	1	1	1	1	1	1	1	1	1	1	1	1	-	1		2085, 2086, 2372, 2373, 2730, 2731, 2732, 2735, 2736, 2737, 2738, 2739, 2845, 2846, 2847, 2848, 2850	yNaa30(21), yNaa30∆(18), hNaa30(23)	S100000(5), P100000(21), Total extract(9), P2000(20), P100000ins(5), P2000ins(2)	53	Ace(1)	Ace(1)	Ace(8)	Ace(8)	Ace(3)	Ace(3)	Ace(3)	Ace(3)	Ace(5)	Ace(7)	Ace(5)	Ace(8)	Ace(1)	Ace(1)
	-	MDLLAASVESTLKNLQDKR	M	D	1	19	NatB	P43573	BUD27_YEAST	BUD27	Bud site selection protein 27	Ace(12)	-	1	-	-	-	-	1	1	-	1	1	1	-	-	-	-	-	-		2086, 2730, 2731, 2737, 2738, 2739	yNaa30∆(8), yNaa30(2), hNaa30(2)	S100000(1), Total extract(5), P2000(6)	118		Ace(1)			Ace(1)	Ace(4)				Ace(1)	Ace(3)	Ace(2)
	-	MDLPKDKSDR	M	D	1	10	NatB	Q08553	SYC1_YEAST	SYC1	Protein SYC1	Ace(18)	-	-	1	1	1	-	1	1	1	-	1	1	1	1	1	1	-	1		2372, 2373, 2730, 2731, 2732, 2735, 2738, 2739, 2845, 2846, 2847, 2848, 2850	yNaa30(4), yNaa30∆(6), hNaa30(8)	P100000(3), Total extract(4), S100000(2), P2000(4), P100000ins(3), P2000ins(2)	70			Ace(1)	Ace(2)	Ace(1)	Ace(1)	Ace(2)	Ace(2)			Ace(2)	Ace(2)	Ace(1)	Ace(1)
	-	MDLVNHLTDR	M	D	1	10	NatB	P00498	HIS1_YEAST	HIS1	ATP phosphoribosyltransferase	Ace(2)	1	1	-	-	-	-	-	-	-	-	-	-	-	-	-	-	-	-		2085, 2086	yNaa30(1), yNaa30∆(1)	S100000(2)	61	Ace(1)	Ace(1)
	-	MDMDTQEAELSSQLENLTINSPR	M	D	1	23	NatB	P32336	NUD1_YEAST	NUD1	Protein NUD1	Ace(13)	-	-	1	-	-	-	1	1	-	1	1	1	-	-	-	-	-	-		2730, 2731, 2735, 2737, 2738, 2739	yNaa30(4), yNaa30∆(4), hNaa30(5)	Total extract(4), S100000(1), P2000(8)	77					Ace(2)	Ace(2)		Ace(1)		Ace(2)	Ace(2)	Ace(4)
	-	MDMKVEKLSEDEIALYDR	M	D	1	18	NatB	Q06624	RHC31_YEAST	RHC31	DNA damage tolerance protein RHC31	Ace(11)	1	-	1	-	-	-	1	1	-	-	-	1	-	-	-	1	-	1		2085, 2730, 2731, 2735, 2739, 2848, 2850	yNaa30(4), yNaa30∆(1), hNaa30(6)	S100000(3), Total extract(3), P2000(2), P2000ins(3)	99	Ace(1)				Ace(2)	Ace(1)		Ace(2)				Ace(2)
	-	MDNEEVNEECMR	M	D	1	12	NatB	P17214	EST1_YEAST	EST1	Telomere elongation protein EST1	Ace(4)	-	-	-	1	1	-	-	-	-	-	-	1	1	-	-	-	-	-		2372, 2373, 2739, 2845	yNaa30(2), yNaa30∆(1), hNaa30(1)	P100000(2), P2000(1), P100000ins(1)	44			Ace(1)	Ace(1)								Ace(1)	Ace(1)
	-	MDNFESTAEGNLSIGNKR	M	D	1	18	NatB	Q06104	YPR09_YEAST	YPR09	Uncharacterized membrane protein YPR109W	Ace(6)	-	-	-	-	-	-	-	1	-	1	1	1	-	-	1	-	-	1		2731, 2737, 2738, 2739, 2847, 2850	yNaa30∆(2), yNaa30(1), hNaa30(3)	Total extract(1), P2000(3), P100000ins(1), P2000ins(1)	122						Ace(1)				Ace(1)	Ace(1)	Ace(1)
	-	MDNGTDSSTSKFVPEYR	M	D	1	17	NatB	Q02821	IMA1_YEAST	IMA1	Importin subunit alpha	Ace(41)	1	1	1	1	1	1	1	1	1	1	1	1	1	1	1	1	1	1		2085, 2086, 2372, 2373, 2730, 2731, 2732, 2735, 2736, 2737, 2738, 2739, 2845, 2846, 2847, 2848, 2849, 2850	yNaa30(10), yNaa30∆(12), hNaa30(19)	S100000(10), P100000(7), Total extract(6), P2000(10), P100000ins(4), P2000ins(4)	82	Ace(1)	Ace(3)	Ace(3)	Ace(3)	Ace(2)	Ace(2)	Ace(2)	Ace(6)	Ace(1)	Ace(2)	Ace(2)	Ace(6)	Ace(1)	Ace(1)
	-	MDNKTPVTLAKVIKVLGR	M	D	1	18	NatB	Q3E7X9	RS28A_YEAST	RS28A	40S ribosomal protein S28-A	Ace(28)	1	1	1	-	-	-	1	1	-	1	-	-	-	-	-	-	-	-		2085, 2086, 2730, 2731, 2735, 2737	yNaa30(14), yNaa30∆(11), hNaa30(3)	S100000(10), Total extract(16), P2000(2)	103	Ace(4)	Ace(3)			Ace(8)	Ace(8)		Ace(3)		Ace(2)
	-	MDNQQESISEDITGDLAAAVR	M	D	1	21	NatB	P46958	IDS2_YEAST	IDS2	IME2-dependent-signaling protein	Ace(45)	1	1	1	1	1	1	1	1	1	1	1	1	-	-	-	-	-	-		2085, 2086, 2372, 2373, 2730, 2731, 2732, 2735, 2736, 2737, 2738, 2739	yNaa30(13), yNaa30∆(13), hNaa30(19)	S100000(10), P100000(6), Total extract(24), P2000(5)	133	Ace(2)	Ace(2)	Ace(2)	Ace(2)	Ace(7)	Ace(8)	Ace(9)	Ace(6)	Ace(2)	Ace(2)	Ace(1)	Ace(2)
	-	MDNTTNINTNER	M	D	1	12	NatB	A6ZMM3	MSS11_YEAS7	MSS11	Transcription activator MSS11	Ace(19)	-	-	-	1	1	1	1	1	1	-	1	1	1	1	1	1	1	1		2372, 2373, 2730, 2731, 2732, 2736, 2737, 2738, 2739, 2845, 2846, 2847, 2848, 2849, 2850	yNaa30(6), yNaa30∆(6), hNaa30(7)	P100000(3), Total extract(3), P2000(3), P100000ins(7), P2000ins(3)	85			Ace(1)	Ace(1)	Ace(1)	Ace(1)	Ace(1)		Ace(1)	Ace(1)	Ace(1)	Ace(1)	Ace(2)	Ace(2)
	-	MDPELQAIR	M	D	1	9	NatB	Q04773	YMW4_YEAST	YMW4	Uncharacterized protein YMR074C	Ace(109)	1	1	1	1	1	1	1	1	1	1	1	1	1	1	1	1	1	-		2085, 2086, 2372, 2373, 2730, 2731, 2732, 2735, 2736, 2737, 2738, 2739, 2845, 2846, 2847, 2848, 2849	yNaa30(35), yNaa30∆(27), hNaa30(47)	S100000(25), P100000(24), Total extract(44), P2000(11), P100000ins(3), P2000ins(2)	87	Ace(9)	Ace(4)	Ace(8)	Ace(7)	Ace(13)	Ace(10)	Ace(21)	Ace(12)	Ace(9)	Ace(3)	Ace(4)	Ace(4)	Ace(1)	Ace(1)
	-	MDPFLEFR	M	D	1	8	NatB	Q12021	RAD28_YEAST	RAD28	Radiation-sensitive protein 28	Ace(4)	-	-	-	-	-	-	1	1	-	-	1	-	-	1	-	-	-	-		2730, 2731, 2738, 2846	yNaa30(1), yNaa30∆(3)	Total extract(2), P2000(1), P100000ins(1)	50					Ace(1)	Ace(1)					Ace(1)			Ace(1)
	-	MDPHNPIVLDQGTGFVKIGR	M	D	1	20	NatB	P32381	ARP2_YEAST	ARP2	Actin-related protein 2	Ace(3)	1	1	-	-	-	-	-	-	-	-	-	-	-	-	-	-	-	-		2085, 2086	yNaa30(1), yNaa30∆(2)	S100000(3)	89	Ace(1)	Ace(2)
	-	MDPNSNSSSETLR	M	D	1	13	NatB	P10870	SNF3_YEAST	SNF3	High-affinity glucose transporter SNF3	Ace(3)	-	-	-	-	-	-	-	-	-	-	0.96	1	-	-	-	-	-	1		2738, 2739, 2850	yNaa30∆(1), hNaa30(2)	P2000(2), P2000ins(1)	71											Ace(1)	Ace(1)
	-	MDPSLVLEQTIQDVSNLPSEFR	M	D	1	22	NatB	P38806	YNG2_YEAST	YNG2	Chromatin modification-related protein YNG2	Ace(3)	-	-	-	-	-	-	-	0.97	-	-	-	1	-	-	-	-	-	-		2731, 2739	yNaa30∆(2), hNaa30(1)	Total extract(2), P2000(1)	65						Ace(2)						Ace(1)
	-	MDQKKDPSNNLTER	M	D	1	14	NatB	A6ZLD4	AIM4_YEAS7	AIM4	Altered inheritance of mitochondria protein 4	Ace(26)	1	1	1	1	1	1	1	1	1	1	-	1	-	-	-	-	-	-		2085, 2086, 2372, 2373, 2730, 2731, 2732, 2735, 2736, 2737, 2738, 2739	yNaa30(7), yNaa30∆(8), hNaa30(11)	S100000(5), P100000(6), Total extract(9), P2000(6)	83	Ace(1)	Ace(1)	Ace(2)	Ace(2)	Ace(3)	Ace(3)	Ace(3)	Ace(3)	Ace(2)	Ace(1)	Ace(2)	Ace(3)
	-	MDQSVEDLFGALR	M	D	1	13	NatB	Q12035	FCF2_YEAST	FCF2	rRNA-processing protein FCF2	Ace(61)	1	1	1	1	1	1	1	1	1	1	1	1	1	1	1	1	1	1		2085, 2086, 2372, 2373, 2730, 2731, 2732, 2735, 2736, 2737, 2738, 2739, 2845, 2846, 2847, 2848, 2849, 2850	yNaa30(18), yNaa30∆(19), hNaa30(24)	S100000(4), P100000(20), Total extract(17), P2000(12), P100000ins(4), P2000ins(4)	119	Ace(1)	Ace(1)	Ace(6)	Ace(6)	Ace(6)	Ace(6)	Ace(5)	Ace(2)	Ace(8)	Ace(1)	Ace(4)	Ace(7)	Ace(2)	Ace(1)
	-	MDSEVAALVIDNGSGMCKAGFAGDDAPR	M	D	1	28	NatB	P60010	ACT_YEAST	ACT	Actin	Ace(243)	1	1	1	1	1	1	1	1	1	1	1	1	-	-	1	1	1	-		2085, 2086, 2372, 2373, 2730, 2731, 2732, 2735, 2736, 2737, 2738, 2739, 2847, 2848, 2849	yNaa30(62), yNaa30∆(82), hNaa30(99)	S100000(46), P100000(17), Total extract(83), P2000(94), P100000ins(1), P2000ins(2)	139	Ace(9)	Ace(7)	Ace(4)	Ace(6)	Ace(22)	Ace(37)	Ace(24)	Ace(30)	Ace(7)	Ace(26)	Ace(31)	Ace(37)
	-	MDSIDEQIAIKR	M	D	1	12	NatB	P36162	DAD2_YEAST	DAD2	DASH complex subunit DAD2	Ace(32)	1	1	1	1	1	1	1	1	1	1	1	1	-	-	-	1	-	1		2085, 2086, 2372, 2373, 2730, 2731, 2732, 2735, 2736, 2737, 2738, 2739, 2848, 2850	yNaa30(9), yNaa30∆(9), hNaa30(14)	S100000(5), P100000(10), Total extract(6), P2000(8), P2000ins(3)	104	Ace(2)	Ace(1)	Ace(2)	Ace(3)	Ace(2)	Ace(2)	Ace(2)	Ace(2)	Ace(5)	Ace(2)	Ace(3)	Ace(3)
	-	MDSIIPAGVKLDDLQVILAKNENETR	M	D	1	26	NatB	P40356	MED3_YEAST	MED3	Mediator of RNA polymerase II transcription subunit 3	Ace(10)	-	1	1	-	-	1	1	1	-	1	1	1	-	-	-	-	-	-		2086, 2730, 2731, 2735, 2736, 2737, 2738, 2739	yNaa30∆(4), yNaa30(2), hNaa30(4)	S100000(2), Total extract(2), P100000(1), P2000(5)	68		Ace(1)			Ace(1)	Ace(1)		Ace(1)	Ace(1)	Ace(1)	Ace(2)	Ace(2)
	-	MDSITVKKPR	M	D	1	10	NatB	P25611	RDS1_YEAST	RDS1	Regulator of drug sensitivity 1	Ace(13)	-	-	-	-	-	1	1	-	1	1	1	1	1	-	1	1	1	1		2730, 2732, 2736, 2737, 2738, 2739, 2845, 2847, 2848, 2849, 2850	yNaa30(5), hNaa30(5), yNaa30∆(3)	Total extract(2), P100000(1), P2000(5), P100000ins(2), P2000ins(3)	78					Ace(1)		Ace(1)		Ace(1)	Ace(2)	Ace(2)	Ace(1)	Ace(1)
	-	MDSIVNVVEDDVKYAQR	M	D	1	17	NatB	Q03868	SPO71_YEAST	SPO71	Sporulation-specific protein 71	Ace(5)	-	-	-	-	-	-	-	-	-	1	-	1	-	-	-	-	-	-		2737, 2738, 2739	yNaa30(2), yNaa30∆(1), hNaa30(2)	P2000(5)	68										Ace(2)	Ace(1)	Ace(2)
	-	MDSKDTQKLLKEHR	M	D	1	14	NatB	P43638	MHP1_YEAST	MHP1	MAP-homologous protein 1	Ace(1)	1	-	-	-	-	-	-	-	-	-	-	-	-	-	-	-	-	-		2085	yNaa30(1)	S100000(1)	51	Ace(1)
	-	MDSKTPVTLAKVIKVLGR	M	D	1	18	NatB	P0C0X0	RS28B_YEAST	RS28B	40S ribosomal protein S28-B	Ace(23)	1	1	1	-	-	-	1	1	-	1	-	-	-	-	-	-	-	-		2085, 2086, 2730, 2731, 2735, 2737	yNaa30(11), yNaa30∆(11), hNaa30(1)	S100000(13), Total extract(8), P2000(2)	99	Ace(5)	Ace(7)			Ace(4)	Ace(4)		Ace(1)		Ace(2)
	-	MDSLEAR	M	D	1	7	NatB	P46963	CTK3_YEAST	CTK3	CTD kinase subunit gamma	Ace(19)	-	-	-	1	1	1	-	1	1	1	1	1	1	1	1	-	-	1		2372, 2373, 2731, 2732, 2736, 2737, 2738, 2739, 2845, 2846, 2847, 2850	yNaa30(6), yNaa30∆(6), hNaa30(7)	P100000(8), Total extract(2), P2000(4), P100000ins(3), P2000ins(2)	67			Ace(3)	Ace(3)		Ace(1)	Ace(1)		Ace(2)	Ace(2)	Ace(1)	Ace(1)	Ace(1)	Ace(1)
	-	MDSQPVDVDNIIDR	M	D	1	14	NatB	P32598	PP12_YEAST	PP12	Serine/threonine-protein phosphatase PP1-2	Ace(104)	1	1	1	1	1	1	1	1	1	1	1	1	1	1	1	1	1	1		2085, 2086, 2372, 2373, 2730, 2731, 2732, 2735, 2736, 2737, 2738, 2739, 2845, 2846, 2847, 2848, 2849, 2850	yNaa30(34), yNaa30∆(32), hNaa30(38)	S100000(18), P100000(29), Total extract(15), P2000(20), P100000ins(11), P2000ins(11)	124	Ace(6)	Ace(4)	Ace(12)	Ace(9)	Ace(4)	Ace(5)	Ace(6)	Ace(8)	Ace(8)	Ace(5)	Ace(6)	Ace(9)	Ace(3)	Ace(4)
	-	MDSQVPNNNESLNR	M	D	1	14	NatB	Q02457	TBF1_YEAST	TBF1	Protein TBF1	Ace(39)	-	1	1	1	1	1	1	1	-	1	1	1	1	1	1	1	1	1		2086, 2372, 2373, 2730, 2731, 2735, 2736, 2737, 2738, 2739, 2845, 2846, 2847, 2848, 2849, 2850	yNaa30∆(14), yNaa30(12), hNaa30(13)	S100000(2), P100000(7), Total extract(4), P2000(10), P100000ins(8), P2000ins(8)	86		Ace(1)	Ace(2)	Ace(3)	Ace(2)	Ace(2)		Ace(1)	Ace(2)	Ace(3)	Ace(4)	Ace(3)	Ace(3)	Ace(2)
	-	MDSSPNKKTYR	M	D	1	11	NatB	P40450	BNR1_YEAST	BNR1	BNI1-related protein 1	Ace(12)	-	-	-	1	-	-	1	-	-	1	1	1	1	1	1	1	1	1		2372, 2730, 2737, 2738, 2739, 2845, 2846, 2847, 2848, 2849, 2850	yNaa30(5), yNaa30∆(3), hNaa30(4)	P100000(1), Total extract(1), P2000(3), P100000ins(3), P2000ins(4)	86			Ace(1)		Ace(1)					Ace(1)	Ace(1)	Ace(1)	Ace(1)	Ace(1)
	-	MDSTGASQIVSALDVIYSPKSNNSQR	M	D	1	26	NatB	P52918	MSN5_YEAST	MSN5	Protein MSN5	Ace(12)	1	1	1	1	-	-	1	1	-	1	1	1	-	-	-	-	-	-		2085, 2086, 2372, 2730, 2731, 2735, 2737, 2738, 2739	yNaa30(4), yNaa30∆(5), hNaa30(3)	S100000(3), P100000(1), Total extract(3), P2000(5)	109	Ace(1)	Ace(1)	Ace(1)		Ace(1)	Ace(2)		Ace(1)		Ace(1)	Ace(2)	Ace(2)
	-	MDSTNLNKR	M	D	1	9	NatB	P32641	RAD24_YEAST	RAD24	Checkpoint protein RAD24	Ace(13)	-	-	1	-	1	1	1	-	-	1	1	1	1	1	1	1	1	1		2373, 2730, 2735, 2736, 2737, 2738, 2739, 2845, 2846, 2847, 2848, 2849, 2850	yNaa30∆(4), yNaa30(4), hNaa30(5)	P100000(2), Total extract(1), S100000(1), P2000(3), P100000ins(3), P2000ins(3)	75				Ace(1)	Ace(1)			Ace(1)	Ace(1)	Ace(1)	Ace(1)	Ace(1)	Ace(1)	Ace(1)
	-	MDSVIQKR	M	D	1	8	NatB	Q08287	NOP8_YEAST	NOP8	60S ribosome subunit biogenesis protein NOP8	Ace(42)	1	-	1	1	1	1	1	1	1	1	1	1	1	1	1	1	1	1		2085, 2372, 2373, 2730, 2731, 2732, 2735, 2736, 2737, 2738, 2739, 2845, 2846, 2847, 2848, 2849, 2850	yNaa30(14), yNaa30∆(14), hNaa30(14)	S100000(3), P100000(8), Total extract(5), P2000(9), P100000ins(8), P2000ins(9)	82	Ace(2)		Ace(2)	Ace(3)	Ace(2)	Ace(2)	Ace(1)	Ace(1)	Ace(3)	Ace(3)	Ace(2)	Ace(4)	Ace(2)	Ace(4)
	-	MDTEALANYLLR	M	D	1	12	NatB	Q2V2P8	YD74A_YEAST	YD74A	Uncharacterized protein YDR374W-A	Ace(26)	1	-	1	1	1	1	1	1	1	1	1	1	-	-	-	-	-	-		2085, 2372, 2373, 2730, 2731, 2732, 2735, 2736, 2737, 2738, 2739	yNaa30(8), yNaa30∆(8), hNaa30(10)	S100000(5), P100000(5), Total extract(11), P2000(5)	113	Ace(2)		Ace(1)	Ace(1)	Ace(4)	Ace(5)	Ace(2)	Ace(3)	Ace(3)	Ace(1)	Ace(2)	Ace(2)
	-	MDTLFNSTEKNAR	M	D	1	13	NatB	P48363	PFD3_YEAST	PFD3	Prefoldin subunit 3	Ace(89)	1	1	1	1	1	1	1	1	1	1	1	1	1	1	1	1	1	1		2085, 2086, 2372, 2373, 2730, 2731, 2732, 2735, 2736, 2737, 2738, 2739, 2845, 2846, 2847, 2848, 2849, 2850	yNaa30(24), yNaa30∆(25), hNaa30(40)	S100000(29), P100000(10), Total extract(32), P2000(12), P100000ins(3), P2000ins(3)	97	Ace(5)	Ace(6)	Ace(3)	Ace(3)	Ace(12)	Ace(11)	Ace(9)	Ace(18)	Ace(4)	Ace(2)	Ace(3)	Ace(7)	Ace(1)	Ace(1)
	-	MDTSKKDTTR	M	D	1	10	NatB	Q04779	RCO1_YEAST	RCO1	Transcriptional regulatory protein RCO1	Ace(20)	-	1	1	1	1	1	1	1	1	1	1	1	1	1	1	-	1	1		2086, 2372, 2373, 2730, 2731, 2732, 2735, 2736, 2737, 2738, 2739, 2845, 2846, 2847, 2849, 2850	yNaa30∆(7), yNaa30(5), hNaa30(8)	S100000(2), P100000(3), Total extract(5), P2000(4), P100000ins(4), P2000ins(2)	61		Ace(1)	Ace(1)	Ace(1)	Ace(2)	Ace(2)	Ace(1)	Ace(1)	Ace(1)	Ace(1)	Ace(1)	Ace(2)	Ace(1)	Ace(1)
	-	MDTVGTDAAAASINER	M	D	1	16	NatB	Q04007	YDR86_YEAST	YDR86	Uncharacterized protein YDR186C	Ace(28)	1	1	1	1	1	1	1	1	1	1	1	1	1	1	1	1	1	-		2085, 2086, 2372, 2373, 2730, 2731, 2732, 2735, 2736, 2737, 2738, 2739, 2845, 2846, 2847, 2848, 2849	yNaa30(9), yNaa30∆(9), hNaa30(10)	S100000(4), P100000(7), Total extract(4), P2000(4), P100000ins(7), P2000ins(2)	146	Ace(1)	Ace(1)	Ace(2)	Ace(3)	Ace(1)	Ace(1)	Ace(2)	Ace(2)	Ace(2)	Ace(1)	Ace(1)	Ace(2)	Ace(3)	Ace(2)
	-	MDTVNNYR	M	D	1	8	NatB	P07250	IPMK_YEAST	IPMK	Inositol polyphosphate multikinase	Ace(16)	1	1	1	-	1	-	1	1	1	1	1	1	-	1	1	-	-	-		2085, 2086, 2373, 2730, 2731, 2732, 2735, 2737, 2738, 2739, 2846, 2847	yNaa30(3), yNaa30∆(7), hNaa30(6)	S100000(3), P100000(1), Total extract(4), P2000(6), P100000ins(2)	70	Ace(1)	Ace(1)		Ace(1)	Ace(1)	Ace(2)	Ace(1)	Ace(1)		Ace(1)	Ace(2)	Ace(3)		Ace(1)
	-	MDTVTVLNELR	M	D	1	11	NatB	Q08236	AVO1_YEAST	AVO1	Target of rapamycin complex 2 subunit AVO1	Ace(21)	-	-	-	1	1	1	1	1	1	1	1	1	1	-	1	1	-	-		2372, 2373, 2730, 2731, 2732, 2736, 2737, 2738, 2739, 2845, 2847, 2848	yNaa30(8), yNaa30∆(6), hNaa30(7)	P100000(6), Total extract(8), P2000(4), P100000ins(2), P2000ins(1)	100			Ace(2)	Ace(2)	Ace(3)	Ace(3)	Ace(2)		Ace(2)	Ace(1)	Ace(1)	Ace(2)	Ace(1)
	-	MDVDIGCYFEEKR	M	D	1	13	NatB	P47130	CSN12_YEAST	CSN12	Cop9 signalosome complex subunit 12	Ace(6)	-	-	-	-	-	1	-	1	-	1	-	1	-	-	-	-	-	1		2731, 2736, 2737, 2738, 2739, 2850	yNaa30∆(2), hNaa30(3), yNaa30(1)	Total extract(1), P100000(1), P2000(3), P2000ins(1)	86						Ace(1)			Ace(1)	Ace(1)	Ace(1)	Ace(1)
	-	MDVDSDVNVSR	M	D	1	11	NatB	P40318	DOA10_YEAST	DOA10	ERAD-associated E3 ubiquitin-protein ligase DOA10	Ace(50)	1	1	-	1	1	1	1	1	1	1	1	1	1	1	1	1	1	1		2085, 2086, 2372, 2373, 2730, 2731, 2732, 2736, 2737, 2738, 2739, 2845, 2846, 2847, 2848, 2849, 2850	yNaa30(18), yNaa30∆(15), hNaa30(17)	S100000(2), P100000(5), Total extract(8), P2000(7), P100000ins(15), P2000ins(13)	120	Ace(1)	Ace(1)	Ace(2)	Ace(1)	Ace(4)	Ace(2)	Ace(2)		Ace(2)	Ace(2)	Ace(2)	Ace(3)	Ace(5)	Ace(6)
	-	MDVEKDVLDVYIKNLENQIGNKR	M	D	1	23	NatB	P47167	MCM22_YEAST	MCM22	Central kinetochore subunit MCM22	Ace(1)	-	-	-	-	-	-	-	-	-	-	-	-	-	-	-	-	-	0.971731		2850	hNaa30(1)	P2000ins(1)	102
	-	MDVLKEVLSLDQDKFDQLKETSR	M	D	1	23	NatB	P39904	VPS52_YEAST	VPS52	Vacuolar protein sorting-associated protein 52	Ace(3)	-	-	-	-	-	-	-	-	-	1	-	1	-	-	-	-	-	-		2737, 2738, 2739	yNaa30(1), yNaa30∆(1), hNaa30(1)	P2000(3)	86										Ace(1)	Ace(1)	Ace(1)
	-	MDVLKLGYELDQLSDLVEER	M	D	1	20	NatB	P31377	STX8_YEAST	STX8	Syntaxin-8	Ace(2)	-	-	-	-	-	-	-	1	-	-	-	-	-	-	-	-	-	-		2731	yNaa30∆(2)	Total extract(2)	92						Ace(2)
	-	MDYKEEQKQELEVLESIYPDELR	M	D	1	23	NatB	Q03768	GIR2_YEAST	GIR2	Protein GIR2	Ace(13)	-	1	1	-	1	1	1	1	-	1	1	1	-	-	-	-	-	-		2086, 2373, 2730, 2731, 2735, 2736, 2737, 2738, 2739	yNaa30∆(6), yNaa30(3), hNaa30(4)	S100000(2), P100000(2), Total extract(4), P2000(5)	77		Ace(1)		Ace(1)	Ace(2)	Ace(2)		Ace(1)	Ace(1)	Ace(1)	Ace(2)	Ace(2)
	-	MDYLKPAQKGR	M	D	1	11	NatB	P32855	SEC8_YEAST	SEC8	Exocyst complex component SEC8	Ace(21)	-	-	1	1	1	-	-	1	1	-	1	1	1	1	1	1	1	1		2372, 2373, 2731, 2732, 2735, 2738, 2739, 2845, 2846, 2847, 2848, 2849, 2850	yNaa30(4), yNaa30∆(7), hNaa30(10)	P100000(3), Total extract(3), S100000(1), P2000(4), P100000ins(4), P2000ins(6)	81			Ace(2)	Ace(1)		Ace(2)	Ace(1)	Ace(1)			Ace(1)	Ace(3)	Ace(1)	Ace(1)
	-	MDYMKLGLKSR	M	D	1	11	NatB	P35201	MIF2_YEAST	MIF2	Protein MIF2	Ace(9)	-	-	1	-	-	-	1	1	-	1	1	-	-	-	-	1	-	1		2730, 2731, 2735, 2737, 2738, 2848, 2850	yNaa30(4), yNaa30∆(3), hNaa30(2)	Total extract(4), S100000(1), P2000(2), P2000ins(2)	71					Ace(2)	Ace(2)		Ace(1)		Ace(1)	Ace(1)
	-	MDYPDPDTIR	M	D	1	10	NatB	P32829	MRE11_YEAST	MRE11	Double-strand break repair protein MRE11	Ace(15)	-	1	1	1	1	1	1	1	-	1	-	1	1	1	-	-	1	1		2086, 2372, 2373, 2730, 2731, 2735, 2736, 2737, 2739, 2845, 2846, 2849, 2850	yNaa30∆(6), yNaa30(5), hNaa30(4)	S100000(2), P100000(4), Total extract(2), P2000(2), P100000ins(3), P2000ins(2)	74		Ace(1)	Ace(2)	Ace(1)	Ace(1)	Ace(1)		Ace(1)	Ace(1)	Ace(1)		Ace(1)	Ace(1)	Ace(2)
	-	MDYSNFGNSASKKFQDDTLNR	M	D	1	21	NatB	B3LKV0	SPC29_YEAS1	SPC29	Spindle pole component 29	Ace(7)	-	-	-	-	-	-	1	1	-	-	1	-	-	-	-	-	-	1		2730, 2731, 2738, 2850	yNaa30(2), yNaa30∆(3), hNaa30(2)	Total extract(4), P2000(1), P2000ins(2)	101					Ace(2)	Ace(2)					Ace(1)
	-	MEADDHVSLFR	M	E	1	11	NatB	Q12016	VPS68_YEAST	VPS68	Vacuolar protein sorting-associated protein 68	Ace(2)	-	1	-	-	-	-	-	-	-	-	-	-	-	-	-	1	-	-		2086, 2848	yNaa30∆(1), yNaa30(1)	S100000(1), P2000ins(1)	43		Ace(1)
	-	MEAHNQFLKTFQKER	M	E	1	15	NatB	P49723	RIR4_YEAST	RIR4	Ribonucleoside-diphosphate reductase small chain 2	Ace(16)	1	1	-	-	-	-	-	-	-	-	-	-	-	-	-	-	-	-		2085, 2086	yNaa30(9), yNaa30∆(7)	S100000(16)	84	Ace(9)	Ace(7)
	-	MEAISQLR	M	E	1	8	NatB	Q12150	CSF1_YEAST	CSF1	Protein CSF1	Ace(20), (13C2D3)Ace(1)	-	-	-	1	-	1	1	-	1	1	1	1	1	1	1	1	0.9	1		2372, 2730, 2732, 2736, 2737, 2738, 2739, 2845, 2846, 2847, 2848, 2849, 2850	yNaa30(8), hNaa30(8), yNaa30∆(5)	P100000(2), Total extract(3), P2000(3), P100000ins(5), P2000ins(8)	69			Ace(1)		Ace(2)		Ace(1)		Ace(1)	Ace(1)	Ace(1)	Ace(1)	Ace(1)	Ace(1)
	-	MECFVPLR	M	E	1	8	NatB	P32893	TRS65_YEAST	TRS65	Trafficking protein particle complex II-specific subunit 65	Ace(8)	-	-	-	1	-	1	1	1	-	-	1	1	-	-	-	-	1	-		2372, 2730, 2731, 2736, 2738, 2739, 2849	yNaa30(3), yNaa30∆(3), hNaa30(2)	P100000(2), Total extract(3), P2000(2), P2000ins(1)	70			Ace(1)		Ace(2)	Ace(1)			Ace(1)		Ace(1)	Ace(1)
	-	MEDIEGYEPHITQELIDR	M	E	1	18	NatB	P53296	ATF2_YEAST	ATF2	Alcohol O-acetyltransferase 2	Ace(2)	1	1	-	-	-	-	-	-	-	-	-	-	-	-	-	-	-	-		2085, 2086	yNaa30(1), yNaa30∆(1)	S100000(2)	58	Ace(1)	Ace(1)
	-	MEDIEKIKPYVR	M	E	1	12	NatB	P38801	LRP1_YEAST	LRP1	Exosome complex protein LRP1	Ace(19)	-	1	1	1	1	1	1	1	-	1	1	1	-	-	-	-	-	-		2086, 2372, 2373, 2730, 2731, 2735, 2736, 2737, 2738, 2739	yNaa30∆(7), yNaa30(7), hNaa30(5)	S100000(2), P100000(10), Total extract(3), P2000(4)	73		Ace(1)	Ace(4)	Ace(3)	Ace(1)	Ace(2)		Ace(1)	Ace(3)	Ace(2)	Ace(1)	Ace(1)
	-	MEDKLDR	M	E	1	7	NatB	Q04004	PLP1_YEAST	PLP1	Phosducin-like protein 1	Ace(21)	1	1	1	1	1	1	-	-	1	-	-	1	1	1	1	1	1	1		2085, 2086, 2372, 2373, 2732, 2735, 2736, 2739, 2845, 2846, 2847, 2848, 2849, 2850	yNaa30(6), yNaa30∆(7), hNaa30(8)	S100000(4), P100000(3), Total extract(1), P2000(1), P100000ins(7), P2000ins(5)	61	Ace(1)	Ace(1)	Ace(1)	Ace(1)			Ace(1)	Ace(2)	Ace(1)			Ace(1)	Ace(2)	Ace(3)
	-	MEDSDLSITNIR	M	E	1	12	NatB	Q07963	UBR2_YEAST	UBR2	E3 ubiquitin-protein ligase UBR2	Ace(14)	-	-	1	0.951869	1	1	-	1	1	-	1	1	1	1	-	1	1	1		2372, 2373, 2731, 2732, 2735, 2736, 2738, 2739, 2845, 2846, 2848, 2849, 2850	yNaa30(3), yNaa30∆(5), hNaa30(6)	P100000(4), Total extract(2), S100000(1), P2000(2), P100000ins(2), P2000ins(3)	109			Ace(1)	Ace(1)		Ace(1)	Ace(1)	Ace(1)	Ace(2)		Ace(1)	Ace(1)	Ace(1)	Ace(1)
	-	MEDSDSNTDKKFFFKKR	M	E	1	17	NatB	Q06411	SP382_YEAST	SP382	Pre-mRNA-splicing factor SPP382	Ace(1)	-	-	-	-	-	-	-	-	-	-	-	1	-	-	-	-	-	-		2739	hNaa30(1)	P2000(1)	38												Ace(1)
	-	MEDSNNEASDDFNNLLNKEIESAKEVKLR	M	E	1	29	NatB	Q12362	RIB2_YEAST	RIB2	Bifunctional protein RIB2	Ace(3)	-	-	1	-	-	-	-	-	1	-	-	1	-	-	-	-	-	-		2732, 2735, 2739	hNaa30(3)	Total extract(1), S100000(1), P2000(1)	67							Ace(1)	Ace(1)				Ace(1)
	-	MEDSSNTIIPSPTDVGALANR	M	E	1	21	NatB	P32339	HMX1_YEAST	HMX1	Heme-binding protein HMX1	Ace(10)	-	-	-	-	-	-	-	-	-	-	-	-	1	-	1	1	1	1		2845, 2847, 2848, 2849, 2850	yNaa30(4), hNaa30(4), yNaa30∆(2)	P100000ins(4), P2000ins(6)	79													Ace(2)
	-	MEEEELSKLLANVKIDPSLTSR	M	E	1	22	NatB	P40555	PSMD9_YEAST	PSMD9	Probable 26S proteasome regulatory subunit p27	Ace(11)	1	1	1	-	-	-	-	-	-	1	1	1	-	-	-	-	-	-		2085, 2086, 2735, 2737, 2738, 2739	yNaa30(2), yNaa30∆(4), hNaa30(5)	S100000(5), P2000(6)	112	Ace(1)	Ace(1)						Ace(3)		Ace(1)	Ace(3)	Ace(2)
	-	MEEFEEFR	M	E	1	8	NatB	Q03508	YM8F_YEAST	YM8F	Uncharacterized protein YMR265C	Ace(3)	-	-	-	-	-	1	-	-	-	-	1	1	-	-	-	-	-	-		2736, 2738, 2739	hNaa30(2), yNaa30∆(1)	P100000(1), P2000(2)	40									Ace(1)		Ace(1)	Ace(1)
	-	MEEGPIKKKLKSAGQGSGKTDAFR	M	E	1	24	NatB	Q05549	HRQ1_YEAST	HRQ1	Putative ATP-dependent helicase HRQ1	Ace(3)	-	-	-	-	-	-	-	-	-	-	-	0.96	-	-	-	0.94	-	0.94		2739, 2848, 2850	hNaa30(2), yNaa30(1)	P2000(1), P2000ins(2)	81												Ace(1)
	-	MEELNIDFDVFKKR	M	E	1	14	NatB	P32558	SPT16_YEAST	SPT16	FACT complex subunit SPT16	Ace(1)	-	-	-	-	-	-	-	-	-	-	-	1	-	-	-	-	-	-		2739	hNaa30(1)	P2000(1)	59												Ace(1)
	-	MEESKTKR	M	E	1	8	NatB	Q06152	YL271_YEAST	YL271	Uncharacterized protein YLR271W	Ace(27), (13C2D3)Ace(1)	-	0.962206	0.96	0.963182	0.967556	0.96	1	1	0.96	0.97	0.96	0.97	1	0.97	-	1	-	0.94		2086, 2372, 2373, 2730, 2731, 2732, 2735, 2736, 2737, 2738, 2739, 2845, 2846, 2848, 2850	yNaa30∆(8), yNaa30(10), hNaa30(10)	S100000(3), P100000(6), Total extract(7), P2000(7), P100000ins(3), P2000ins(2)	64		Ace(2)	Ace(1)	Ace(1)	Ace(3)	Ace(3)	Ace(1)	Ace(1)	Ace(3), (13C2D3)Ace(1)	Ace(3)	Ace(1)	Ace(3)	Ace(2)	Ace(1)
	-	MEETGDSKLVPR	M	E	1	12	NatB	P23615	SPT6_YEAST	SPT6	Transcription elongation factor SPT6	Ace(16)	1	1	0.97	0.972718	1	0.97	1	1	1	1	-	1	-	0.97	0.962347	-	-	-		2085, 2086, 2372, 2373, 2730, 2731, 2732, 2735, 2736, 2737, 2739, 2846, 2847	yNaa30(5), yNaa30∆(4), hNaa30(7)	S100000(4), P100000(4), Total extract(3), P2000(2), P100000ins(3)	62	Ace(1)	Ace(1)	Ace(2)	Ace(1)	Ace(1)	Ace(1)	Ace(1)	Ace(2)	Ace(1)	Ace(1)		Ace(1)		Ace(1)
	-	MEETIENVEVPSSNVSKQNDDGLDMKTLFVR	M	E	1	31	NatB	P37838	NOP4_YEAST	NOP4	Nucleolar protein 4	Ace(5)	-	-	1	-	-	1	-	-	-	1	1	1	-	-	-	-	-	-		2735, 2736, 2737, 2738, 2739	hNaa30(3), yNaa30(1), yNaa30∆(1)	S100000(1), P100000(1), P2000(3)	69								Ace(1)	Ace(1)	Ace(1)	Ace(1)	Ace(1)
	-	MEEVFR	M	E	1	6	NatB	P38818	CTM1_YEAST	CTM1	Cytochrome c lysine N-methyltransferase 1	Ace(1)	-	-	1	-	-	-	-	-	-	-	-	-	-	-	-	-	-	-		2735	hNaa30(1)	S100000(1)	42								Ace(1)
	-	MEEYDYSDVKPLPIETDLQDELCR	M	E	1	24	NatB	P29703	FNTA_YEAST	FNTA	Protein farnesyltransferase/geranylgeranyltransferase type-1 subunit alpha	Ace(6)	-	-	-	-	-	-	1	1	-	-	-	-	-	-	-	-	-	1		2730, 2731, 2850	yNaa30(2), yNaa30∆(2), hNaa30(2)	Total extract(4), P2000ins(2)	97					Ace(2)	Ace(2)
	-	MEFVAER	M	E	1	7	NatB	P06245	KAPB_YEAST	KAPB	cAMP-dependent protein kinase type 2	Ace(26)	1	-	1	1	1	1	1	1	-	1	1	1	-	1	1	-	-	-		2085, 2372, 2373, 2730, 2731, 2735, 2736, 2737, 2738, 2739, 2846, 2847	yNaa30(8), yNaa30∆(9), hNaa30(9)	S100000(3), P100000(7), Total extract(5), P2000(9), P100000ins(2)	46	Ace(1)		Ace(3)	Ace(3)	Ace(2)	Ace(3)		Ace(2)	Ace(1)	Ace(2)	Ace(2)	Ace(5)		Ace(1)
	-	MEGEQIMEYVQETPIIPKR	M	E	1	19	NatB	Q07967	YL030_YEAST	YL030	Putative uncharacterized protein YLR030W	Ace(1)	-	-	-	-	-	-	-	1	-	-	-	-	-	-	-	-	-	-		2731	yNaa30∆(1)	Total extract(1)	35						Ace(1)
	-	MEGEQSPQGEKSLQR	M	E	1	15	NatB	P38179	ALG3_YEAST	ALG3	Dol-P-Man:Man(5)GlcNAc(2)-PP-Dol alpha-1,3-mannosyltransferase	Ace(54)	-	-	-	1	≥ 96%	N.D.	1	1	-	1	1	1	1	1	1	1	0.95	1		2372, 2373, 2730, 2731, 2736, 2737, 2738, 2739, 2845, 2846, 2847, 2848, 2849, 2850	yNaa30(19), yNaa30∆(20), hNaa30(15)	P100000(4), Total extract(6), P2000(6), P100000ins(14), P2000ins(24)	98			Ace(2)	Ace(1)	Ace(2)	Ace(4)			Ace(1)	Ace(2)	Ace(2)	Ace(2)	Ace(5)	Ace(5)
	-	MEGFFR	M	E	1	6	NatB	P15565	TRM1_YEAST	TRM1	tRNA (guanine(26)-N(2))-dimethyltransferase, mitochondrial	Ace(1)	-	-	-	1	-	-	-	-	-	-	-	-	-	-	-	-	-	-		2372	yNaa30(1)	P100000(1)	41			Ace(1)
	-	MEGGEEEVER	M	E	1	10	NatB	P18962	DAP2_YEAST	DAP2	Dipeptidyl aminopeptidase B	Ace(12), (13C2D3)Ace(5)	-	-	-	-	-	-	-	-	-	-	-	0.92	-	-	0.77266	0.8	-	-		2739, 2847, 2848	hNaa30(16), yNaa30(1)	P2000(3), P100000ins(13), P2000ins(1)	88												Ace(3)
	-	MEGSTGFDGDATTFFAPDAVFGDR	M	E	1	24	NatB	P24279	MCM3_YEAST	MCM3	DNA replication licensing factor MCM3	Ace(30)	1	1	1	1	1	1	1	1	1	1	1	1	-	-	1	1	-	1		2085, 2086, 2372, 2373, 2730, 2731, 2732, 2735, 2736, 2737, 2738, 2739, 2847, 2848, 2850	yNaa30(11), yNaa30∆(8), hNaa30(11)	S100000(7), P100000(6), Total extract(6), P2000(6), P100000ins(1), P2000ins(4)	122	Ace(3)	Ace(2)	Ace(2)	Ace(2)	Ace(2)	Ace(2)	Ace(2)	Ace(2)	Ace(2)	Ace(2)	Ace(2)	Ace(2)
	-	MEGSYLSAQENQPIPER	M	E	1	17	NatB	P33304	AFR1_YEAST	AFR1	Protein AFR1	Ace(3)	-	-	-	-	-	-	-	-	-	-	-	-	1	-	1	1	-	-		2845, 2847, 2848	yNaa30(2), hNaa30(1)	P100000ins(2), P2000ins(1)	44													Ace(1)
	-	MEIKEVDDR	M	E	1	9	NatB	P38863	SPC97_YEAST	SPC97	Spindle pole body component SPC97	Ace(23)	1	1	1	1	1	1	1	1	1	1	1	1	1	-	1	-	1	1		2085, 2086, 2372, 2373, 2730, 2731, 2732, 2735, 2736, 2737, 2738, 2739, 2845, 2847, 2849, 2850	yNaa30(7), yNaa30∆(7), hNaa30(9)	S100000(7), P100000(4), Total extract(3), P2000(4), P100000ins(2), P2000ins(3)	74	Ace(2)	Ace(2)	Ace(2)	Ace(1)	Ace(1)	Ace(1)	Ace(1)	Ace(3)	Ace(1)	Ace(1)	Ace(1)	Ace(2)	Ace(1)
	-	MEIVYKPLDIR	M	E	1	11	NatB	Q03503	NAA30_YEAST	NAA30	N-alpha-acetyltransferase 30	Ace(10)	-	-	-	1	-	-	1	-	-	1	-	-	1	-	-	1	-	-		2372, 2730, 2737, 2845, 2848	yNaa30(10)	P100000(2), Total extract(1), P2000(2), P100000ins(3), P2000ins(2)	94			Ace(2)		Ace(1)					Ace(2)			Ace(3)
	-	MEIYIR	M	E	1	6	NatB	Q04697	GSF2_YEAST	GSF2	Glucose-signaling factor 2	Ace(31)	-	-	1	1	1	-	1	1	1	1	1	1	1	1	1	1	1	1		2372, 2373, 2730, 2731, 2732, 2735, 2737, 2738, 2739, 2845, 2846, 2847, 2848, 2849, 2850	yNaa30(10), yNaa30∆(6), hNaa30(15)	P100000(3), Total extract(3), S100000(1), P2000(6), P100000ins(10), P2000ins(8)	50			Ace(2)	Ace(1)	Ace(1)	Ace(1)	Ace(1)	Ace(1)		Ace(2)	Ace(2)	Ace(2)	Ace(3)	Ace(1)
	-	MEKALELDGEYPESLR	M	E	1	16	NatB	Q05979	KYNU_YEAST	KYNU	Kynureninase	Ace(10)	1	1	1	-	-	-	1	1	-	1	-	1	-	-	-	-	-	-		2085, 2086, 2730, 2731, 2735, 2737, 2739	yNaa30(4), yNaa30∆(3), hNaa30(3)	S100000(4), Total extract(4), P2000(2)	86	Ace(1)	Ace(1)			Ace(2)	Ace(2)		Ace(2)		Ace(1)		Ace(1)
	-	MEKDALEVR	M	E	1	9	NatB	Q03760	PML39_YEAST	PML39	Pre-mRNA leakage protein 39	Ace(23)	-	1	1	1	1	1	1	1	1	1	1	1	1	1	1	1	1	1		2086, 2372, 2373, 2730, 2731, 2732, 2735, 2736, 2737, 2738, 2739, 2845, 2846, 2847, 2848, 2849, 2850	yNaa30∆(8), yNaa30(7), hNaa30(8)	S100000(2), P100000(3), Total extract(5), P2000(4), P100000ins(6), P2000ins(3)	78		Ace(1)	Ace(1)	Ace(1)	Ace(2)	Ace(2)	Ace(1)	Ace(1)	Ace(1)	Ace(1)	Ace(1)	Ace(2)	Ace(2)	Ace(2)
	-	MEKDQIQPR	M	E	1	9	NatB	P38277	YBY8_YEAST	YBY8	Uncharacterized protein YBR138C	Ace(9)	-	-	-	-	-	-	-	-	1	-	-	-	1	1	1	-	1	1		2732, 2845, 2846, 2847, 2849, 2850	hNaa30(5), yNaa30(1), yNaa30∆(3)	Total extract(1), P100000ins(4), P2000ins(4)	57							Ace(1)						Ace(1)	Ace(2)
	-	MEKESVYNLALKCAER	M	E	1	16	NatB	P53114	MED5_YEAST	MED5	Mediator of RNA polymerase II transcription subunit 5	Ace(11)	-	-	-	-	1	-	1	1	1	-	1	1	-	-	-	-	-	-		2373, 2730, 2731, 2732, 2737, 2738, 2739	yNaa30∆(5), yNaa30(2), hNaa30(4)	P100000(1), Total extract(5), P2000(5)	109				Ace(1)	Ace(1)	Ace(2)	Ace(2)			Ace(1)	Ace(2)	Ace(2)
	-	MEKIPR	M	E	1	6	NatB	P34240	ZRT3_YEAST	ZRT3	Zinc-regulated transporter 3	(13C2D3)Ace(2)	-	-	-	-	-	-	-	-	-	0.12	-	-	-	-	-	0.04	-	-		2737, 2848	yNaa30(2)	P2000(1), P2000ins(1)	39										(13C2D3)Ace(1)
	-	MEKNTAPFVVDTAPTTPPDKLVAPSIEEVNSNPNELR	M	E	1	37	NatB	Q12476	AIR2_YEAST	AIR2	Protein AIR2	Ace(2)	-	-	-	-	-	-	-	1	-	-	-	1	-	-	-	-	-	-		2731, 2739	yNaa30∆(1), hNaa30(1)	Total extract(1), P2000(1)	46						Ace(1)						Ace(1)
	-	MEKSIAKGLSDKLYEKR	M	E	1	17	NatB	Q06708	VAC14_YEAST	VAC14	Vacuole morphology and inheritance protein 14	Ace(16)	-	-	-	-	-	-	1	1	1	-	1	1	-	-	-	-	-	-		2730, 2731, 2732, 2737, 2738, 2739	yNaa30(3), yNaa30∆(6), hNaa30(7)	Total extract(6), P2000(10)	102					Ace(2)	Ace(3)	Ace(1)			Ace(1)	Ace(3)	Ace(6)
	-	MELDECLER	M	E	1	9	NatB	P32838	PP2A4_YEAST	PP2A4	Serine/threonine-protein phosphatase PP2A-like PPG1	Ace(16), (13C2D3)Ace(15)	-	-	0.53	0.575218	0.541518	-	0.600551	0.61	0.53	0.53	-	0.49	0.54	0.51	0.55	0.54	0.55	0.54		2372, 2373, 2730, 2731, 2732, 2735, 2737, 2738, 2739, 2845, 2846, 2847, 2848, 2849, 2850	yNaa30(10), yNaa30∆(11), hNaa30(10)	P100000(4), Total extract(7), S100000(2), P2000(6), P100000ins(7), P2000ins(5)	73			(13C2D3)Ace(1), Ace(1)	Ace(1), (13C2D3)Ace(1)	Ace(1), (13C2D3)Ace(1)	Ace(1), (13C2D3)Ace(2)	(13C2D3)Ace(1), Ace(1)	(13C2D3)Ace(1), Ace(1)		(13C2D3)Ace(1), Ace(1)	Ace(1), (13C2D3)Ace(1)	Ace(1), (13C2D3)Ace(1)	(13C2D3)Ace(1), Ace(1)	Ace(2), (13C2D3)Ace(1)
	-	MELILNSLISDDLTEEQKR	M	E	1	19	NatB	Q04632	COG8_YEAST	COG8	Conserved oligomeric Golgi complex subunit 8	Ace(22)	1	1	1	-	-	-	1	1	-	1	1	1	-	-	-	1	-	-		2085, 2086, 2730, 2731, 2735, 2737, 2738, 2739, 2848	yNaa30(8), yNaa30∆(6), hNaa30(8)	S100000(6), Total extract(4), P2000(10), P2000ins(2)	115	Ace(1)	Ace(1)			Ace(2)	Ace(2)		Ace(4)		Ace(3)	Ace(3)	Ace(4)
	-	MELLPQGQR	M	E	1	9	NatB	P53900	PFD4_YEAST	PFD4	Prefoldin subunit 4	Ace(61)	1	1	1	1	1	1	1	1	1	1	1	1	1	1	1	-	1	1		2085, 2086, 2372, 2373, 2730, 2731, 2732, 2735, 2736, 2737, 2738, 2739, 2845, 2846, 2847, 2849, 2850	yNaa30(16), yNaa30∆(22), hNaa30(23)	S100000(17), P100000(9), Total extract(18), P2000(8), P100000ins(6), P2000ins(3)	87	Ace(3)	Ace(5)	Ace(2)	Ace(4)	Ace(7)	Ace(8)	Ace(3)	Ace(9)	Ace(3)	Ace(2)	Ace(3)	Ace(3)	Ace(2)	Ace(1)
	-	MELPSINSTTSISDNQELR	M	E	1	19	NatB	Q06251	YL177_YEAST	YL177	Uncharacterized protein YLR177W	Ace(7)	-	-	1	-	1	1	-	1	-	-	-	1	-	-	-	-	-	-		2373, 2731, 2735, 2736, 2739	yNaa30∆(3), hNaa30(4)	P100000(3), Total extract(1), S100000(1), P2000(2)	133				Ace(2)		Ace(1)		Ace(1)	Ace(1)			Ace(2)
	-	MELSPTYQTER	M	E	1	11	NatB	P52891	NUP84_YEAST	NUP84	Nucleoporin NUP84	Ace(38)	1	1	1	1	1	1	1	1	-	1	1	1	1	1	1	1	1	1		2085, 2086, 2372, 2373, 2730, 2731, 2735, 2736, 2737, 2738, 2739, 2845, 2846, 2847, 2848, 2849, 2850	yNaa30(13), yNaa30∆(14), hNaa30(11)	S100000(5), P100000(6), Total extract(4), P2000(11), P100000ins(6), P2000ins(6)	80	Ace(1)	Ace(2)	Ace(3)	Ace(2)	Ace(2)	Ace(2)		Ace(2)	Ace(1)	Ace(3)	Ace(4)	Ace(4)	Ace(2)	Ace(2)
	-	MELSSPSKKTTTSPINIPGGNR	M	E	1	22	NatB	P40186	PCL7_YEAST	PCL7	PHO85 cyclin-7	Ace(3)	-	-	1	-	-	-	-	-	-	-	-	1	-	-	-	-	-	-		2735, 2739	hNaa30(3)	S100000(2), P2000(1)	46								Ace(2)				Ace(1)
	-	MENDKGQLVELYVPR	M	E	1	15	NatB	P0C0V8	RS21A_YEAST	RS21A	40S ribosomal protein S21-A	Ace(565)	1	1	1	1	1	1	0.98	1	1	1	1	1	1	1	1	1	1	1	Q3E754 (1-15)	2085, 2086, 2372, 2373, 2730, 2731, 2732, 2735, 2736, 2737, 2738, 2739, 2845, 2846, 2847, 2848, 2849, 2850	yNaa30(192), yNaa30∆(172), hNaa30(201)	S100000(108), P100000(230), Total extract(165), P2000(37), P100000ins(18), P2000ins(7)	112	Ace(43)	Ace(23)	Ace(68)	Ace(74)	Ace(62)	Ace(52)	Ace(51)	Ace(42)	Ace(88)	Ace(11)	Ace(10)	Ace(16)	Ace(6)	Ace(9)
	-	MENITQPTQQSTQATQR	M	E	1	17	NatB	P22216	RAD53_YEAST	RAD53	Serine/threonine-protein kinase RAD53	Ace(26)	1	1	1	1	1	1	1	1	-	1	1	1	1	1	1	1	1	-		2085, 2086, 2372, 2373, 2730, 2731, 2735, 2736, 2737, 2738, 2739, 2845, 2846, 2847, 2848, 2849	yNaa30(8), yNaa30∆(8), hNaa30(10)	S100000(7), P100000(5), Total extract(4), P2000(5), P100000ins(3), P2000ins(2)	112	Ace(1)	Ace(1)	Ace(2)	Ace(2)	Ace(2)	Ace(2)		Ace(5)	Ace(1)	Ace(1)	Ace(1)	Ace(3)	Ace(1)	Ace(1)
	-	MENPHEQVQANILSR	M	E	1	15	NatB	P69851	DAD4_YEAST	DAD4	DASH complex subunit DAD4	Ace(1)	-	1	-	-	-	-	-	-	-	-	-	-	-	-	-	-	-	-		2086	yNaa30∆(1)	S100000(1)	49		Ace(1)
	-	MEQINSNSR	M	E	1	9	NatB	Q12482	AGC1_YEAST	AGC1	Mitochondrial aspartate-glutamate transporter AGC1	Ace(24)	-	-	1	1	1	1	1	1	1	-	1	1	1	1	1	1	1	1		2372, 2373, 2730, 2731, 2732, 2735, 2736, 2738, 2739, 2845, 2846, 2847, 2848, 2849, 2850	yNaa30(5), yNaa30∆(11), hNaa30(8)	P100000(3), Total extract(3), S100000(1), P2000(2), P100000ins(9), P2000ins(6)	81			Ace(1)	Ace(1)	Ace(1)	Ace(1)	Ace(1)	Ace(1)	Ace(1)		Ace(1)	Ace(1)	Ace(1)	Ace(6)
	-	MEQNAEKR	M	E	1	8	NatB	A7A1S5	DUS3_YEAS7	DUS3	tRNA-dihydrouridine(47) synthase [NAD(P)(+)]	Ace(32)	-	-	1	-	-	1	-	-	1	1	1	1	-	-	1	1	1	-		2732, 2735, 2736, 2737, 2738, 2739, 2847, 2848, 2849	hNaa30(19), yNaa30(6), yNaa30∆(7)	Total extract(2), S100000(8), P100000(3), P2000(9), P100000ins(2), P2000ins(8)	60							Ace(2)	Ace(8)	Ace(3)	Ace(2)	Ace(3)	Ace(4)
	-	MEQNIISTIR	M	E	1	10	NatB	A6ZY34	UBP4_YEAS7	UBP4	Ubiquitin carboxyl-terminal hydrolase 4	Ace(12)	-	-	1	1	1	1	-	1	-	-	-	1	-	-	1	1	1	1		2372, 2373, 2731, 2735, 2736, 2738, 2739, 2847, 2848, 2849, 2850	yNaa30(2), yNaa30∆(5), hNaa30(5)	P100000(4), Total extract(1), S100000(1), P2000(2), P100000ins(1), P2000ins(3)	80			Ace(1)	Ace(2)		Ace(1)		Ace(1)	Ace(1)		Ace(1)	Ace(1)
	-	MESFENLSIR	M	E	1	10	NatB	P38770	BRL1_YEAST	BRL1	Nucleus export protein BRL1	Ace(15)	1	1	1	-	-	1	1	1	-	1	1	1	-	1	1	-	-	1		2085, 2086, 2730, 2731, 2735, 2736, 2737, 2738, 2739, 2846, 2847, 2850	yNaa30(3), yNaa30∆(4), hNaa30(8)	S100000(4), Total extract(2), P100000(2), P2000(4), P100000ins(2), P2000ins(1)	84	Ace(1)	Ace(1)			Ace(1)	Ace(1)		Ace(2)	Ace(2)	Ace(1)	Ace(1)	Ace(2)		Ace(1)
	-	MESIFGGFGDLVVPR	M	E	1	15	NatB	P53970	YNC4_YEAST	YNC4	Uncharacterized protein YNL024C	Ace(1)	-	-	1	-	-	-	-	-	-	-	-	-	-	-	-	-	-	-		2735	hNaa30(1)	S100000(1)	45								Ace(1)
	-	MESLFPNKGEIIR	M	E	1	13	NatB	P53847	DSL1_YEAST	DSL1	Protein transport protein DSL1	Ace(13)	1	1	1	1	1	1	1	1	-	1	1	1	-	-	-	1	-	-		2085, 2086, 2372, 2373, 2730, 2731, 2735, 2736, 2737, 2738, 2739, 2848	yNaa30(6), yNaa30∆(4), hNaa30(3)	S100000(3), P100000(3), Total extract(3), P2000(3), P2000ins(1)	98	Ace(1)	Ace(1)	Ace(1)	Ace(1)	Ace(2)	Ace(1)		Ace(1)	Ace(1)	Ace(1)	Ace(1)	Ace(1)
	-	MESLPR	M	E	1	6	NatB	P17119	KAR3_YEAST	KAR3	Kinesin-like protein KAR3	Ace(1)	-	-	-	-	1	-	-	-	-	-	-	-	-	-	-	-	-	-		2373	yNaa30∆(1)	P100000(1)	36				Ace(1)
	-	MESNKQPR	M	E	1	8	NatB	P40035	PIC2_YEAST	PIC2	Mitochondrial phosphate carrier protein 2	Ace(60)	-	-	-	-	-	-	1	1	1	1	1	1	1	1	1	1	1	1		2730, 2731, 2732, 2737, 2738, 2739, 2845, 2846, 2847, 2848, 2849, 2850	yNaa30(19), yNaa30∆(21), hNaa30(20)	Total extract(10), P2000(8), P100000ins(11), P2000ins(31)	67					Ace(4)	Ace(4)	Ace(2)			Ace(2)	Ace(3)	Ace(3)	Ace(3)	Ace(5)
	-	METATSSPLPIKSR	M	E	1	14	NatB	P50275	ASE1_YEAST	ASE1	Anaphase spindle elongation protein	Ace(4)	-	-	-	-	-	1	-	-	-	-	-	-	-	1	1	-	-	-		2736, 2846, 2847	hNaa30(3), yNaa30∆(1)	P100000(1), P100000ins(3)	80									Ace(1)					Ace(1)
	-	METGPHYNYYKNR	M	E	1	13	NatB	P00812	ARGI_YEAST	ARGI	Arginase	Ace(4)	1	1	-	-	-	-	-	-	-	-	-	-	-	-	-	-	-	-		2085, 2086	yNaa30(2), yNaa30∆(2)	S100000(4)	55	Ace(2)	Ace(2)
	-	METIDIQNR	M	E	1	9	NatB	P38713	OSH3_YEAST	OSH3	Oxysterol-binding protein homolog 3	Ace(35)	-	1	1	1	1	1	1	1	-	1	1	1	1	1	1	1	1	1		2086, 2372, 2373, 2730, 2731, 2735, 2736, 2737, 2738, 2739, 2845, 2846, 2847, 2848, 2849, 2850	yNaa30∆(12), yNaa30(11), hNaa30(12)	S100000(3), P100000(11), Total extract(2), P2000(5), P100000ins(9), P2000ins(5)	83		Ace(1)	Ace(5)	Ace(3)	Ace(1)	Ace(1)		Ace(2)	Ace(3)	Ace(1)	Ace(2)	Ace(2)	Ace(3)	Ace(3)
	-	METIDSKQNINR	M	E	1	12	NatB	A6ZLH6	PRP5_YEAS7	PRP5	Pre-mRNA-processing ATP-dependent RNA helicase PRP5	Ace(25)	1	1	1	1	1	1	1	1	1	1	1	1	1	1	1	1	1	-		2085, 2086, 2372, 2373, 2730, 2731, 2732, 2735, 2736, 2737, 2738, 2739, 2845, 2846, 2847, 2848, 2849	yNaa30(10), yNaa30∆(8), hNaa30(7)	S100000(4), P100000(6), Total extract(6), P2000(3), P100000ins(4), P2000ins(2)	108	Ace(1)	Ace(1)	Ace(3)	Ace(2)	Ace(3)	Ace(2)	Ace(1)	Ace(2)	Ace(1)	Ace(1)	Ace(1)	Ace(1)	Ace(1)	Ace(1)
	-	METPLDLLKLNLDER	M	E	1	15	NatB	P57743	LSM3_YEAST	LSM3	U6 snRNA-associated Sm-like protein LSm3	Ace(138), (13C2D3)Ace(6)	0.898588	0.903496	0.87	0.89173	0.9	0.87	0.914286	0.95	0.93	0.9	0.9	0.88	-	-	-	0.93	-	0.87		2085, 2086, 2372, 2373, 2730, 2731, 2732, 2735, 2736, 2737, 2738, 2739, 2848, 2850	yNaa30(34), yNaa30∆(29), hNaa30(81)	S100000(27), P100000(18), Total extract(55), P2000(37), P2000ins(7)	120	Ace(5)	Ace(4)	Ace(7)	Ace(4)	Ace(11)	Ace(10)	Ace(34)	Ace(17), (13C2D3)Ace(1)	Ace(6), (13C2D3)Ace(1)	Ace(7), (13C2D3)Ace(2)	Ace(11)	Ace(15), (13C2D3)Ace(2)
	-	METPPIVIDNGSYEIKFGPSTNKKPFR	M	E	1	27	NatB	Q12509	ARP6_YEAST	ARP6	Actin-like protein ARP6	Ace(2)	-	-	-	-	-	-	-	-	-	-	-	1	-	-	-	-	-	-		2739	hNaa30(2)	P2000(2)	41												Ace(2)
	-	METSNFVKQLSSNNR	M	E	1	15	NatB	P35178	RRP1_YEAST	RRP1	Ribosomal RNA-processing protein 1	Ace(51)	1	1	1	1	1	1	1	1	1	1	1	1	1	1	1	1	1	-		2085, 2086, 2372, 2373, 2730, 2731, 2732, 2735, 2736, 2737, 2738, 2739, 2845, 2846, 2847, 2848, 2849	yNaa30(15), yNaa30∆(18), hNaa30(18)	S100000(8), P100000(10), Total extract(12), P2000(14), P100000ins(5), P2000ins(2)	112	Ace(1)	Ace(3)	Ace(3)	Ace(3)	Ace(4)	Ace(4)	Ace(4)	Ace(4)	Ace(4)	Ace(4)	Ace(5)	Ace(5)	Ace(2)	Ace(2)
	-	METSSFENAPPAAINDAQDNNINTETNDQETNQQSIETR	M	E	1	39	NatB	P34217	PIN4_YEAST	PIN4	RNA-binding protein PIN4	Ace(20)	1	1	1	-	1	1	1	1	1	-	1	1	-	-	-	-	-	-		2085, 2086, 2373, 2730, 2731, 2732, 2735, 2736, 2738, 2739	yNaa30(2), yNaa30∆(9), hNaa30(9)	S100000(5), P100000(3), Total extract(9), P2000(3)	78	Ace(1)	Ace(1)		Ace(1)	Ace(1)	Ace(6)	Ace(2)	Ace(3)	Ace(2)		Ace(1)	Ace(2)
	-	MEVAPALSTTQSDVAFQKVETHEIDR	M	E	1	26	NatB	P32461	DPH2_YEAST	DPH2	Diphthamide biosynthesis protein 2	Ace(1)	-	1	-	-	-	-	-	-	-	-	-	-	-	-	-	-	-	-		2086	yNaa30∆(1)	S100000(1)	35		Ace(1)
	-	MEVDNKR	M	E	1	7	NatB	P43589	SAD1_YEAST	SAD1	Pre-mRNA-splicing factor SAD1	Ace(15)	-	-	1	1	1	-	-	1	1	1	-	1	-	1	1	1	1	-		2372, 2373, 2731, 2732, 2735, 2737, 2739, 2846, 2847, 2848, 2849	yNaa30(4), yNaa30∆(5), hNaa30(6)	P100000(4), Total extract(3), S100000(1), P2000(3), P100000ins(2), P2000ins(2)	51			Ace(2)	Ace(2)		Ace(1)	Ace(2)	Ace(1)		Ace(1)		Ace(2)		Ace(1)
	-	MEVLKNIR	M	E	1	8	NatB	Q12318	PSY3_YEAST	PSY3	Platinum sensitivity protein 3	Ace(20)	1	1	1	1	1	1	1	1	-	1	1	1	-	1	1	1	1	-		2085, 2086, 2372, 2373, 2730, 2731, 2735, 2736, 2737, 2738, 2739, 2846, 2847, 2848, 2849	yNaa30(7), yNaa30∆(8), hNaa30(5)	S100000(3), P100000(4), Total extract(5), P2000(4), P100000ins(2), P2000ins(2)	76	Ace(1)	Ace(1)	Ace(2)	Ace(1)	Ace(2)	Ace(3)		Ace(1)	Ace(1)	Ace(1)	Ace(1)	Ace(2)		Ace(1)
	-	MNANIWVAASDGNLDR	M	N	1	16	NatB or other	P25631	YCU1_YEAST	YCU1	Ankyrin repeat-containing protein YCR051W	Ace(2)	-	-	1	-	-	-	-	-	1	-	-	-	-	-	-	-	-	-		2732, 2735	hNaa30(2)	Total extract(1), S100000(1)	105							Ace(1)	Ace(1)
	-	MNDEINEPPPNICEQCLGDEANIR	M	N	1	24	NatB or other	P38241	SLT11_YEAST	SLT11	Pre-mRNA-splicing factor SLT11	Ace(2)	-	-	-	1	-	1	-	-	-	-	-	-	-	-	-	-	-	-		2372, 2736	yNaa30(1), hNaa30(1)	P100000(2)	65			Ace(1)						Ace(1)
	-	MNDMAKPLPTPPTAEIR	M	N	1	17	NatB or other	P21339	MSB1_YEAST	MSB1	Morphogenesis-related protein MSB1	Ace(6)	-	-	-	-	-	-	-	-	-	-	0.95	0.97	-	-	1	0.92	-	0.95		2738, 2739, 2847, 2848, 2850	yNaa30∆(1), hNaa30(3), yNaa30(2)	P2000(2), P100000ins(1), P2000ins(3)	68											Ace(1)	Ace(1)
	-	MNDQTQFTER	M	N	1	10	NatB or other	P31539	HS104_YEAST	HS104	Heat shock protein 104	Ace(97)	1	1	1	1	1	1	1	1	1	1	1	1	1	1	1	1	1	1		2085, 2086, 2372, 2373, 2730, 2731, 2732, 2735, 2736, 2737, 2738, 2739, 2845, 2846, 2847, 2848, 2849, 2850	yNaa30(26), yNaa30∆(23), hNaa30(48)	S100000(18), P100000(15), Total extract(36), P2000(15), P100000ins(8), P2000ins(5)	81	Ace(5)	Ace(5)	Ace(7)	Ace(4)	Ace(4)	Ace(5)	Ace(27)	Ace(8)	Ace(4)	Ace(4)	Ace(5)	Ace(6)	Ace(3)	Ace(3)
	-	MNDTLSSFLNR	M	N	1	11	NatB or other	P25619	HSP30_YEAST	HSP30	30 kDa heat shock protein	(13C2D3)Ace(2), Ace(2)	-	-	0.134237	-	-	-	-	0.48	-	-	-	-	-	-	-	-	-	N.D.		2731, 2735, 2850	yNaa30∆(2), hNaa30(2)	Total extract(2), S100000(1), P2000ins(1)	47						Ace(1), (13C2D3)Ace(1)		(13C2D3)Ace(1)
	-	MNEADVTKFVNNAR	M	N	1	14	NatB or other	A7A1U4	ATG17_YEAS7	ATG17	Autophagy-related protein 17	Ace(10)	-	0.908152	-	-	-	0.94	-	0.96	-	1	-	0.9	-	-	0.9	0.879261	N.D.	0.917001		2086, 2731, 2736, 2737, 2738, 2739, 2847, 2848, 2849, 2850	yNaa30∆(4), hNaa30(4), yNaa30(2)	S100000(1), Total extract(1), P100000(1), P2000(3), P100000ins(1), P2000ins(3)	110		Ace(1)				Ace(1)			Ace(1)	Ace(1)	Ace(1)	Ace(1)
	-	MNEDLFYDR	M	N	1	9	NatB or other	P47163	YJ99_YEAST	YJ99	Uncharacterized protein YJR129C	Ace(24), (13C2D3)Ace(3)	0.923516	0.916372	0.9	0.936472	0.931234	0.91	0.937289	0.96	0.94	0.93	0.94	N.D.	0.98	0.97	0.939253	0.97	1	0.980229		2085, 2086, 2372, 2373, 2730, 2731, 2732, 2735, 2736, 2737, 2738, 2739, 2845, 2846, 2847, 2848, 2849, 2850	yNaa30(9), yNaa30∆(9), hNaa30(9)	S100000(5), P100000(3), Total extract(5), P2000(5), P100000ins(5), P2000ins(4)	66	Ace(1)	Ace(1)	Ace(1)	Ace(1)	Ace(1), (13C2D3)Ace(1)	Ace(2)	Ace(1)	Ace(2), (13C2D3)Ace(1)	Ace(1)	Ace(1)	Ace(2)	Ace(1), (13C2D3)Ace(1)	Ace(2)	Ace(2)
	-	MNEDLPKEYFELIR	M	N	1	14	NatB or other	P14736	RAD4_YEAST	RAD4	DNA repair protein RAD4	Ace(13)	1	1	-	1	1	1	1	-	-	1	1	1	-	1	1	-	-	-		2085, 2086, 2372, 2373, 2730, 2736, 2737, 2738, 2739, 2846, 2847	yNaa30(5), yNaa30∆(4), hNaa30(4)	S100000(2), P100000(4), Total extract(1), P2000(4), P100000ins(2)	66	Ace(1)	Ace(1)	Ace(1)	Ace(1)	Ace(1)				Ace(2)	Ace(2)	Ace(1)	Ace(1)		Ace(1)
	-	MNESENSPQHNEVTVPMVEDTSSNADIPMEQIQR	M	N	1	34	NatB or other	Q03323	SDC1_YEAST	SDC1	COMPASS component SDC1	Ace(1)	-	-	1	-	-	-	-	-	-	-	-	-	-	-	-	-	-	-		2735	hNaa30(1)	S100000(1)	41								Ace(1)
	-	MNETTTKQPLKKR	M	N	1	13	NatB or other	P40480	HOS4_YEAST	HOS4	Protein HOS4	Ace(23)	1	≥ 94.2254341681222%	0.94	-	-	≥ 92%	1	1	0.95	0.91	0.91	1	-	-	-	-	-	-		2085, 2086, 2730, 2731, 2732, 2735, 2736, 2737, 2738, 2739	yNaa30(6), yNaa30∆(9), hNaa30(8)	S100000(4), Total extract(10), P100000(1), P2000(8)	77	Ace(1)	Ace(1)			Ace(3)	Ace(4)	Ace(3)	Ace(2)	Ace(1)	Ace(2)	Ace(4)	Ace(2)
	-	MNEVPTTPVR	M	N	1	10	NatB or other	Q08581	SLK19_YEAST	SLK19	Kinetochore protein SLK19	Ace(11)	1	1	1	1	1	1	1	-	1	1	1	1	-	-	-	-	-	-		2085, 2086, 2372, 2373, 2730, 2732, 2735, 2736, 2737, 2738, 2739	yNaa30(4), yNaa30∆(3), hNaa30(4)	S100000(3), P100000(3), Total extract(2), P2000(3)	57	Ace(1)	Ace(1)	Ace(1)	Ace(1)	Ace(1)		Ace(1)	Ace(1)	Ace(1)	Ace(1)	Ace(1)	Ace(1)
	-	MNFDAVADQQMTDR	M	N	1	14	NatB or other	P32789	ALK2_YEAST	ALK2	Serine/threonine-protein kinase Haspin homolog ALK2	Ace(16)	-	-	1	1	1	1	-	1	-	1	1	1	-	1	1	1	1	1		2372, 2373, 2731, 2735, 2736, 2737, 2738, 2739, 2846, 2847, 2848, 2849, 2850	yNaa30(4), yNaa30∆(6), hNaa30(6)	P100000(3), Total extract(2), S100000(1), P2000(3), P100000ins(3), P2000ins(4)	116			Ace(1)	Ace(1)		Ace(2)		Ace(1)	Ace(1)	Ace(1)	Ace(1)	Ace(1)		Ace(1)
	-	MNFYR	M	N	1	5	NatB or other	P53972	RCM1_YEAST	RCM1	Uncharacterized protein YNL022C	Ace(3)	-	-	-	1	1	-	-	-	-	-	-	-	-	-	-	-	-	1		2372, 2373, 2850	yNaa30(1), yNaa30∆(1), hNaa30(1)	P100000(2), P2000ins(1)	35			Ace(1)	Ace(1)
	-	MNGGGKNVLNKNSVGSVSEVGPDSTQEETPR	M	N	1	31	NatB or other	Q05027	TAF9_YEAST	TAF9	Transcription initiation factor TFIID subunit 9	Ace(17)	-	-	-	0.855555	0.88	0.808917	0.812571	0.97	0.83	-	-	0.85	-	-	-	-	0.954102	N.D.		2372, 2373, 2730, 2731, 2732, 2736, 2737, 2739, 2849, 2850	yNaa30(6), yNaa30∆(4), hNaa30(7)	P100000(5), Total extract(8), P2000(2), P2000ins(2)	87			Ace(2)	Ace(1)	Ace(3)	Ace(2)	Ace(3)		Ace(2)	Ace(1)		Ace(1)
	-	MNGIDDLLNINDR	M	N	1	13	NatB or other	P33891	TIP20_YEAST	TIP20	Protein transport protein TIP20	Ace(28)	1	-	1	1	1	1	1	1	1	1	1	1	1	1	1	1	1	1		2085, 2372, 2373, 2730, 2731, 2732, 2735, 2736, 2737, 2738, 2739, 2845, 2846, 2847, 2848, 2849, 2850	yNaa30(9), yNaa30∆(9), hNaa30(10)	S100000(2), P100000(4), Total extract(5), P2000(5), P100000ins(7), P2000ins(5)	112	Ace(1)		Ace(2)	Ace(1)	Ace(1)	Ace(2)	Ace(2)	Ace(1)	Ace(1)	Ace(1)	Ace(2)	Ace(2)	Ace(2)	Ace(2)
	-	MNGIQVDINR	M	N	1	10	NatB or other	P38624	PSB6_YEAST	PSB6	Proteasome subunit beta type-1	Ace(29)	-	1	1	1	1	1	1	1	1	1	1	1	1	1	1	1	1	1		2086, 2372, 2373, 2730, 2731, 2732, 2735, 2736, 2737, 2738, 2739, 2845, 2846, 2847, 2848, 2849, 2850	yNaa30∆(9), yNaa30(9), hNaa30(11)	S100000(2), P100000(6), Total extract(3), P2000(3), P100000ins(7), P2000ins(8)	91		Ace(1)	Ace(2)	Ace(2)	Ace(1)	Ace(1)	Ace(1)	Ace(1)	Ace(2)	Ace(1)	Ace(1)	Ace(1)	Ace(2)	Ace(2)
	-	MNGKEVSSGSGR	M	N	1	12	NatB or other	P36062	AVT3_YEAST	AVT3	Vacuolar amino acid transporter 3	Ace(33), (13C2D3)Ace(9)	N.D.	≥ 94.4271246535466%	0.91	0.838285	0.87	0.86	1	1	0.89	0.8	0.78	0.88	0.78	0.79	0.84	0.73	0.77	0.76		2085, 2086, 2372, 2373, 2730, 2731, 2732, 2735, 2736, 2737, 2738, 2739, 2845, 2846, 2847, 2848, 2849, 2850	yNaa30(13), yNaa30∆(12), hNaa30(17)	S100000(5), P100000(5), Total extract(6), P2000(15), P100000ins(7), P2000ins(4)	98	Ace(1)	Ace(1)	Ace(1), (13C2D3)Ace(1)	Ace(1)	Ace(2)	Ace(2)	Ace(2)	Ace(3)	Ace(2)	Ace(3), (13C2D3)Ace(2)	Ace(4), (13C2D3)Ace(1)	Ace(4), (13C2D3)Ace(1)	Ace(1), (13C2D3)Ace(1)	Ace(1), (13C2D3)Ace(1)
	-	MNGLVLGATGLCGGGFLR	M	N	1	18	NatB or other	P40008	FMP52_YEAST	FMP52	Protein FMP52, mitochondrial	Ace(9)	-	-	-	-	-	-	1	1	-	-	1	1	-	-	-	-	-	1		2730, 2731, 2738, 2739, 2850	yNaa30(3), yNaa30∆(4), hNaa30(2)	Total extract(6), P2000(2), P2000ins(1)	116					Ace(3)	Ace(3)					Ace(1)	Ace(1)
	-	MNGPPTFTQYR	M	N	1	11	NatB or other	P40522	VHR1_YEAST	VHR1	Transcription factor VHR1	Ace(15)	-	-	-	1	1	1	1	1	-	1	1	1	1	1	1	1	1	1		2372, 2373, 2730, 2731, 2736, 2737, 2738, 2739, 2845, 2846, 2847, 2848, 2849, 2850	yNaa30(5), yNaa30∆(6), hNaa30(4)	P100000(3), Total extract(3), P2000(3), P100000ins(3), P2000ins(3)	83			Ace(1)	Ace(1)	Ace(1)	Ace(2)			Ace(1)	Ace(1)	Ace(1)	Ace(1)	Ace(1)	Ace(1)
	-	MNGSPTPKR	M	N	1	9	NatB or other	A6ZZS3	SPC42_YEAS7	SPC42	Spindle pole body component SPC42	Ace(3)	-	-	-	-	-	-	1	-	-	-	-	-	-	1	-	-	-	-		2730, 2846	yNaa30(2), yNaa30∆(1)	Total extract(2), P100000ins(1)	43					Ace(2)									Ace(1)
	-	MNGTDILR	M	N	1	8	NatB or other	P53089	YGV4_YEAST	YGV4	Uncharacterized protein YGL204C	(13C2D3)Ace(2)	-	-	-	-	-	-	-	-	-	-	-	-	-	-	-	-	0	0		2849, 2850	yNaa30∆(1), hNaa30(1)	P2000ins(2)	66
	-	MNIDCLCR	M	N	1	8	NatB or other	Q06417	TDA5_YEAST	TDA5	Uncharacterized oxidoreductase TDA5	(13C2D3)Ace(4), Ace(1)	-	-	-	-	-	-	0.27	0.3	-	-	-	-	-	-	0.28	0.05	-	0.28		2730, 2731, 2847, 2848, 2850	yNaa30(2), yNaa30∆(1), hNaa30(2)	Total extract(2), P100000ins(1), P2000ins(2)	52					(13C2D3)Ace(1)	(13C2D3)Ace(1)
	-	MNIGGGKFLLGR	M	N	1	12	NatB or other	P38746	YLF2_YEAST	YLF2	Obg-like ATPase homolog	Ace(13)	-	-	-	-	-	-	1	1	-	1	1	1	-	-	-	1	1	1		2730, 2731, 2737, 2738, 2739, 2848, 2849, 2850	yNaa30(6), yNaa30∆(4), hNaa30(3)	Total extract(2), P2000(4), P2000ins(7)	89					Ace(1)	Ace(1)				Ace(2)	Ace(1)	Ace(1)
	-	MNIKDR	M	N	1	6	NatB or other	Q01590	SED5_YEAST	SED5	Integral membrane protein SED5	(13C2D3)Ace(12), Ace(22)	-	0.632896	0.65	0.648993	0.629428	0.65	0.632047	0.97	0.71	0.67	0.64	0.68	-	0.64	0.67	-	-	-		2086, 2372, 2373, 2730, 2731, 2732, 2735, 2736, 2737, 2738, 2739, 2846, 2847	yNaa30∆(13), yNaa30(7), hNaa30(14)	S100000(2), P100000(7), Total extract(7), P2000(14), P100000ins(4)	51		(13C2D3)Ace(1)	Ace(1), (13C2D3)Ace(1)	Ace(1), (13C2D3)Ace(1)	(13C2D3)Ace(1), Ace(1)	Ace(3)	Ace(1), (13C2D3)Ace(1)	Ace(1)	(13C2D3)Ace(1), Ace(2)	(13C2D3)Ace(1), Ace(2)	Ace(4), (13C2D3)Ace(1)	Ace(4), (13C2D3)Ace(2)		(13C2D3)Ace(1), Ace(1)
	-	MNIPQR	M	N	1	6	NatB or other	P22082	SNF2_YEAST	SNF2	Transcription regulatory protein SNF2	Ace(3)	-	-	-	-	-	-	-	1	-	-	-	-	-	-	1	1	-	-	P38856 (539-544)	2731, 2847, 2848	yNaa30∆(1), hNaa30(1), yNaa30(1)	Total extract(1), P100000ins(1), P2000ins(1)	41						Ace(1)
	-	MNISGTLNTLR	M	N	1	11	NatB or other	P38812	GEP4_YEAST	GEP4	Phosphatidylglycerophosphatase GEP4, mitochondrial	Ace(12)	-	-	-	-	-	-	1	1	-	1	1	1	1	-	1	1	1	1		2730, 2731, 2737, 2738, 2739, 2845, 2847, 2848, 2849, 2850	yNaa30(4), yNaa30∆(4), hNaa30(4)	Total extract(2), P2000(5), P100000ins(2), P2000ins(3)	84					Ace(1)	Ace(1)				Ace(1)	Ace(2)	Ace(2)	Ace(1)
	-	MNIVKLQR	M	N	1	8	NatB or other	P32599	FIMB_YEAST	FIMB	Fimbrin	Ace(156), (13C2D3)Ace(6)	0.967197	0.974901	0.95	0.953206	0.96	0.95	0.997	1	0.97	0.97	1	0.97	0.97	0.97	0.96	0.96	0.97	0.96		2085, 2086, 2372, 2373, 2730, 2731, 2732, 2735, 2736, 2737, 2738, 2739, 2845, 2846, 2847, 2848, 2849, 2850	yNaa30(50), yNaa30∆(43), hNaa30(69)	S100000(56), P100000(17), Total extract(40), P2000(41), P100000ins(4), P2000ins(4)	77	Ace(18)	Ace(8), (13C2D3)Ace(1)	Ace(7), (13C2D3)Ace(1)	Ace(5)	Ace(12)	Ace(11)	Ace(17)	Ace(28), (13C2D3)Ace(1)	Ace(3), (13C2D3)Ace(1)	Ace(9)	Ace(16)	Ace(14), (13C2D3)Ace(2)	Ace(1)	Ace(1)
	-	MNIYTSPTR	M	N	1	9	NatB or other	P40479	SDP1_YEAST	SDP1	Dual-specificity protein phosphatase SDP1	Ace(6)	-	-	-	-	1	-	1	-	-	-	-	-	-	1	1	-	1	-		2373, 2730, 2846, 2847, 2849	yNaa30∆(3), yNaa30(2), hNaa30(1)	P100000(1), Total extract(2), P100000ins(2), P2000ins(1)	61				Ace(1)	Ace(2)									Ace(1)
	-	MNKDQAEKYQER	M	N	1	12	NatB or other	P40993	RMRP_YEAST	RMRP	Ribonuclease MRP protein subunit SNM1	Ace(29)	-	1	1	1	1	1	1	1	1	1	1	1	1	1	1	-	1	1		2086, 2372, 2373, 2730, 2731, 2732, 2735, 2736, 2737, 2738, 2739, 2845, 2846, 2847, 2849, 2850	yNaa30∆(9), yNaa30(8), hNaa30(12)	S100000(2), P100000(9), Total extract(8), P2000(4), P100000ins(4), P2000ins(2)	84		Ace(1)	Ace(2)	Ace(2)	Ace(3)	Ace(3)	Ace(2)	Ace(1)	Ace(5)	Ace(2)	Ace(1)	Ace(1)	Ace(1)	Ace(1)
	-	MNKEELLGFLLDDSIDSQKR	M	N	1	20	NatB or other	P36103	YKC3_YEAST	YKC3	Uncharacterized protein YKL023W	Ace(32)	1	1	1	-	-	-	1	1	1	1	1	1	-	-	-	-	-	-		2085, 2086, 2730, 2731, 2732, 2735, 2737, 2738, 2739	yNaa30(11), yNaa30∆(13), hNaa30(8)	S100000(4), Total extract(19), P2000(9)	147	Ace(1)	Ace(1)			Ace(8)	Ace(9)	Ace(2)	Ace(2)		Ace(2)	Ace(3)	Ace(4)
	-	MNKEEQEDPQQEQISTVQENDPR	M	N	1	23	NatB or other	Q03373	DIG2_YEAST	DIG2	Down-regulator of invasive growth 2	Ace(23)	1	1	1	1	1	1	1	1	1	-	1	1	-	1	1	-	-	-		2085, 2086, 2372, 2373, 2730, 2731, 2732, 2735, 2736, 2738, 2739, 2846, 2847	yNaa30(7), yNaa30∆(7), hNaa30(9)	S100000(3), P100000(6), Total extract(10), P2000(2), P100000ins(2)	88	Ace(1)	Ace(1)	Ace(1)	Ace(1)	Ace(5)	Ace(3)	Ace(2)	Ace(1)	Ace(4)		Ace(1)	Ace(1)		Ace(1)
	-	MNKFDEFIESNEKDLDVDTSTR	M	N	1	22	NatB or other	A6ZT67	TDA11_YEAS7	TDA11	Topoisomerase I damage affected protein 11	Ace(8)	-	-	1	-	-	1	1	-	-	1	-	-	-	-	-	-	-	1		2730, 2735, 2736, 2737, 2850	yNaa30(3), hNaa30(5)	Total extract(2), S100000(2), P100000(2), P2000(1), P2000ins(1)	92					Ace(2)			Ace(2)	Ace(2)	Ace(1)
	-	MNKTENLSIEETNEIR	M	N	1	16	NatB or other	Q12420	SNU66_YEAST	SNU66	66 kDa U4/U6.U5 small nuclear ribonucleoprotein component	Ace(25)	1	-	1	-	-	1	1	1	1	-	1	1	-	-	1	1	-	-		2085, 2730, 2731, 2732, 2735, 2736, 2737, 2738, 2739, 2847, 2848	yNaa30(5), yNaa30∆(8), hNaa30(12)	S100000(4), Total extract(10), P100000(2), P2000(7), P100000ins(1), P2000ins(1)	120	Ace(1)				Ace(2)	Ace(5)	Ace(3)	Ace(3)	Ace(2)	Ace(1)	Ace(3)	Ace(3)
	-	MNLDLGSTVR	M	N	1	10	NatB or other	P41695	BUB1_YEAST	BUB1	Checkpoint serine/threonine-protein kinase BUB1	Ace(20)	-	-	1	1	1	1	1	1	1	1	1	1	1	-	1	1	1	1		2372, 2373, 2730, 2731, 2732, 2735, 2736, 2737, 2738, 2739, 2845, 2847, 2848, 2849, 2850	yNaa30(6), yNaa30∆(7), hNaa30(7)	P100000(5), Total extract(3), S100000(1), P2000(5), P100000ins(2), P2000ins(4)	97			Ace(2)	Ace(2)	Ace(1)	Ace(1)	Ace(1)	Ace(1)	Ace(1)	Ace(1)	Ace(2)	Ace(2)	Ace(1)
	-	MNLLETR	M	N	1	7	NatB or other	P19736	PRP9_YEAST	PRP9	Pre-mRNA-splicing factor PRP9	Ace(14)	-	1	1	1	1	1	1	1	-	-	1	-	1	-	1	1	1	1		2086, 2372, 2373, 2730, 2731, 2735, 2736, 2738, 2845, 2847, 2848, 2849, 2850	yNaa30∆(5), yNaa30(5), hNaa30(4)	S100000(2), P100000(4), Total extract(2), P2000(1), P100000ins(2), P2000ins(3)	62		Ace(1)	Ace(2)	Ace(1)	Ace(1)	Ace(1)		Ace(1)	Ace(1)		Ace(1)		Ace(1)
	-	MNLLIDR	M	N	1	7	NatB or other	Q99332	HPH1_YEAST	HPH1	Protein HPH1	Ace(14)	-	-	-	1	1	1	1	-	-	1	1	1	1	-	1	1	-	-		2372, 2373, 2730, 2736, 2737, 2738, 2739, 2845, 2847, 2848	yNaa30(7), yNaa30∆(3), hNaa30(4)	P100000(4), Total extract(1), P2000(6), P100000ins(2), P2000ins(1)	71			Ace(2)	Ace(1)	Ace(1)				Ace(1)	Ace(2)	Ace(2)	Ace(2)	Ace(1)
	-	MNNAANTGTTNESNVSDAPR	M	N	1	20	NatB or other	P10961	HSF_YEAST	HSF	Heat shock factor protein	Ace(64)	1	1	1	1	1	1	1	1	1	1	1	1	1	1	-	-	-	1		2085, 2086, 2372, 2373, 2730, 2731, 2732, 2735, 2736, 2737, 2738, 2739, 2845, 2846, 2850	yNaa30(18), yNaa30∆(18), hNaa30(28)	S100000(13), P100000(13), Total extract(18), P2000(17), P100000ins(2), P2000ins(1)	153	Ace(3)	Ace(3)	Ace(3)	Ace(4)	Ace(5)	Ace(6)	Ace(7)	Ace(7)	Ace(6)	Ace(6)	Ace(4)	Ace(7)	Ace(1)	Ace(1)
	-	MNNETSGKETASAPLCSPKLPVEKVQR	M	N	1	27	NatB or other	P40366	DLS1_YEAST	DLS1	Protein DLS1	Ace(9)	-	-	1	-	-	-	1	1	1	1	-	1	-	-	-	-	-	-		2730, 2731, 2732, 2735, 2737, 2739	yNaa30(2), yNaa30∆(3), hNaa30(4)	Total extract(6), S100000(1), P2000(2)	122					Ace(1)	Ace(3)	Ace(2)	Ace(1)		Ace(1)		Ace(1)
	-	MNNKLIYR	M	N	1	8	NatB or other	Q04401	ACN9_YEAST	ACN9	Acetate non-utilizing protein 9, mitochondrial	Ace(6), (13C2D3)Ace(4)	-	-	-	-	-	-	-	0.9	-	0.47	0.45	0.57	-	-	0.6	-	-	0.59		2731, 2737, 2738, 2739, 2847, 2850	yNaa30∆(3), yNaa30(1), hNaa30(6)	Total extract(1), P2000(5), P100000ins(2), P2000ins(2)	50						Ace(1)				Ace(1)	(13C2D3)Ace(1), Ace(1)	Ace(1), (13C2D3)Ace(1)
	M	MNNNGNQVSNLSNALR	M	N	2	17	NatB or other	P23202	URE2_YEAST	URE2	Transcriptional regulator URE2	Ace(13), (13C2D3)Ace(1)	1	N.D.	0.84	0.89512	-	0.87	0.974451	1	1	-	-	0.92	-	0.88	0.910308	-	-	0.97		2085, 2086, 2372, 2730, 2731, 2732, 2735, 2736, 2739, 2846, 2847, 2850	yNaa30(3), yNaa30∆(4), hNaa30(7)	S100000(3), P100000(2), Total extract(4), P2000(1), P100000ins(3), P2000ins(1)	116	Ace(1)	(13C2D3)Ace(1)	Ace(1)		Ace(1)	Ace(2)	Ace(1)	Ace(1)	Ace(1)			Ace(1)		Ace(1)
	-	MNNNNVTEATSR	M	N	1	12	NatB or other	Q03327	UGO1_YEAST	UGO1	Mitochondrial fusion and transport protein UGO1	Ace(35)	-	-	-	1	1	1	1	1	1	1	1	1	1	1	1	1	1	1		2372, 2373, 2730, 2731, 2732, 2736, 2737, 2738, 2739, 2845, 2846, 2847, 2848, 2849, 2850	yNaa30(10), yNaa30∆(12), hNaa30(13)	P100000(3), Total extract(9), P2000(7), P100000ins(8), P2000ins(8)	106			Ace(1)	Ace(1)	Ace(2)	Ace(5)	Ace(2)		Ace(1)	Ace(3)	Ace(2)	Ace(2)	Ace(2)	Ace(2)
	-	MNNNVEELLR	M	N	1	10	NatB or other	P42939	MVB12_YEAST	MVB12	Multivesicular body sorting factor 12	Ace(30)	1	1	1	1	1	1	1	1	1	1	1	1	1	1	1	-	-	-		2085, 2086, 2372, 2373, 2730, 2731, 2732, 2735, 2736, 2737, 2738, 2739, 2845, 2846, 2847	yNaa30(11), yNaa30∆(11), hNaa30(8)	S100000(6), P100000(4), Total extract(10), P2000(7), P100000ins(3)	87	Ace(1)	Ace(3)	Ace(1)	Ace(2)	Ace(6)	Ace(3)	Ace(1)	Ace(2)	Ace(1)	Ace(2)	Ace(2)	Ace(3)	Ace(1)	Ace(1)
	-	MNNSEDPFQQVVKDTKEQLNR	M	N	1	21	NatB or other	Q03322	TLG1_YEAST	TLG1	T-SNARE affecting a late Golgi compartment protein 1	Ace(32)	1	-	1	1	1	1	1	1	1	1	1	1	1	1	1	-	-	1		2085, 2372, 2373, 2730, 2731, 2732, 2735, 2736, 2737, 2738, 2739, 2845, 2846, 2847, 2850	yNaa30(7), yNaa30∆(11), hNaa30(14)	S100000(3), P100000(6), Total extract(8), P2000(10), P100000ins(4), P2000ins(1)	107	Ace(1)		Ace(1)	Ace(2)	Ace(2)	Ace(4)	Ace(2)	Ace(2)	Ace(3)	Ace(2)	Ace(4)	Ace(4)	Ace(1)	Ace(1)
	-	MNNSIITDDEVR	M	N	1	12	NatB or other	P53110	YGP9_YEAST	YGP9	Uncharacterized protein YGL159W	Ace(19)	1	1	1	1	1	1	1	1	1	1	-	1	-	-	1	1	-	-		2085, 2086, 2372, 2373, 2730, 2731, 2732, 2735, 2736, 2737, 2738, 2739, 2847, 2848	yNaa30(7), yNaa30∆(5), hNaa30(7)	S100000(6), P100000(4), Total extract(3), P2000(4), P100000ins(1), P2000ins(1)	89	Ace(2)	Ace(2)	Ace(1)	Ace(1)	Ace(1)	Ace(1)	Ace(1)	Ace(2)	Ace(2)	Ace(2)	Ace(1)	Ace(1)
	-	MNNTDPTSFESILAGVAKLR	M	N	1	20	NatB or other	P06838	RAD10_YEAST	RAD10	DNA repair protein RAD10	Ace(5)	-	-	-	-	-	-	1	1	-	-	1	1	-	-	-	-	-	-		2730, 2731, 2738, 2739	yNaa30(2), yNaa30∆(2), hNaa30(1)	Total extract(3), P2000(2)	53					Ace(2)	Ace(1)					Ace(1)	Ace(1)
	-	MNPKSSTPKIPR	M	N	1	12	NatB or other	P25042	ROX1_YEAST	ROX1	Repressor ROX1	(13C2D3)Ace(3)	-	-	-	-	-	-	-	-	0.03	-	-	-	0	-	0	-	-	-		2732, 2845, 2847	hNaa30(2), yNaa30(1)	Total extract(1), P100000ins(2)	43							(13C2D3)Ace(1)						(13C2D3)Ace(1)
	-	MNPSVPKVMKR	M	N	1	11	NatB or other	Q04835	YM87_YEAST	YM87	Uncharacterized membrane protein YMR253C	Ace(2), (13C2D3)Ace(1)	-	-	-	-	-	-	0.912606	-	-	-	-	-	-	-	0.47	-	-	-		2730, 2847	yNaa30(1), hNaa30(2)	Total extract(1), P100000ins(2)	49					Ace(1)
	-	MNQEEAIFR	M	N	1	9	NatB or other	P37296	STV1_YEAST	STV1	V-type proton ATPase subunit a, Golgi isoform	Ace(30)	-	-	-	1	1	1	1	1	1	-	1	1	1	1	1	1	1	1		2372, 2373, 2730, 2731, 2732, 2736, 2737, 2738, 2739, 2845, 2846, 2847, 2848, 2849, 2850	yNaa30(10), yNaa30∆(9), hNaa30(11)	P100000(8), Total extract(4), P2000(6), P100000ins(8), P2000ins(4)	82			Ace(3)	Ace(3)	Ace(2)	Ace(1)	Ace(1)		Ace(2)	Ace(1)	Ace(2)	Ace(3)	Ace(3)	Ace(2)
	-	MNQILNAQR	M	N	1	9	NatB or other	P47148	YJ81_YEAST	YJ81	Uncharacterized protein YJR111C	Ace(33)	1	1	1	1	1	1	1	1	1	1	1	1	-	-	1	1	1	1		2085, 2086, 2372, 2373, 2730, 2731, 2732, 2735, 2736, 2737, 2738, 2739, 2847, 2848, 2849, 2850	yNaa30(10), yNaa30∆(12), hNaa30(11)	S100000(3), P100000(7), Total extract(5), P2000(13), P100000ins(1), P2000ins(4)	81	Ace(1)	Ace(1)	Ace(2)	Ace(2)	Ace(1)	Ace(3)	Ace(1)	Ace(1)	Ace(3)	Ace(4)	Ace(5)	Ace(4)
	-	MNQLGALAQVSR	M	N	1	12	NatB or other	P53633	PRA1_YEAST	PRA1	Prenylated Rab acceptor 1	Ace(69)	0.977323	1	0.96	0.968669	0.974196	0.96	1	1	0.96	0.96	0.97	0.95	1	0.96	0.963227	0.96	0.96	1		2085, 2086, 2372, 2373, 2730, 2731, 2732, 2735, 2736, 2737, 2738, 2739, 2845, 2846, 2847, 2848, 2849, 2850	yNaa30(27), yNaa30∆(19), hNaa30(23)	S100000(24), P100000(12), Total extract(10), P2000(12), P100000ins(5), P2000ins(6)	101	Ace(10)	Ace(6)	Ace(6)	Ace(4)	Ace(5)	Ace(3)	Ace(2)	Ace(8)	Ace(2)	Ace(2)	Ace(3)	Ace(7)	Ace(2)	Ace(1)
	-	MNSDLEYLEDGFDPNSMKVATLR	M	N	1	23	NatB or other	Q03707	SRC1_YEAST	SRC1	Inner nuclear membrane protein SRC1	Ace(25)	-	-	1	-	-	-	1	1	-	1	1	1	-	-	-	-	-	-		2730, 2731, 2735, 2737, 2738, 2739	yNaa30(7), yNaa30∆(9), hNaa30(9)	Total extract(5), S100000(3), P2000(17)	128					Ace(2)	Ace(3)		Ace(3)		Ace(5)	Ace(6)	Ace(6)
	-	MNSDTNAFKDIR	M	N	1	12	NatB or other	P36097	TTI1_YEAST	TTI1	TEL2-interacting protein 1	Ace(24)	-	1	1	-	1	1	1	1	-	-	1	1	1	1	1	1	1	1		2086, 2373, 2730, 2731, 2735, 2736, 2737, 2738, 2739, 2845, 2846, 2847, 2848, 2849, 2850	yNaa30∆(10), yNaa30(7), hNaa30(7)	S100000(2), P100000(2), Total extract(4), P2000(3), P100000ins(6), P2000ins(7)	96		Ace(1)		Ace(1)	Ace(1)	Ace(3)		Ace(1)	Ace(1)	Ace(1)	Ace(1)	Ace(1)	Ace(2)	Ace(2)
	-	MNSIINAASKVLR	M	N	1	13	NatB or other	P25356	BPH1_YEAST	BPH1	Beige protein homolog 1	Ace(1)	-	-	-	-	-	-	-	-	-	-	-	1	-	-	-	-	-	-		2739	hNaa30(1)	P2000(1)	41												Ace(1)
	-	MNSILDR	M	N	1	7	NatB or other	P33122	TYE7_YEAST	TYE7	Serine-rich protein TYE7	Ace(18)	1	1	1	1	1	1	-	1	-	1	1	1	1	1	1	1	1	1		2085, 2086, 2372, 2373, 2731, 2735, 2736, 2737, 2738, 2739, 2845, 2846, 2847, 2848, 2849, 2850	yNaa30(6), yNaa30∆(7), hNaa30(5)	S100000(4), P100000(3), Total extract(1), P2000(3), P100000ins(3), P2000ins(4)	62	Ace(2)	Ace(1)	Ace(1)	Ace(1)		Ace(1)		Ace(1)	Ace(1)	Ace(1)	Ace(1)	Ace(1)	Ace(1)	Ace(1)
	-	MNSLANNNKLSTEDEEIHSAR	M	N	1	21	NatB or other	P17106	CBF1_YEAST	CBF1	Centromere-binding protein 1	Ace(4)	1	1	-	-	-	-	-	-	-	-	-	-	-	-	-	-	-	-		2085, 2086	yNaa30(2), yNaa30∆(2)	S100000(4)	71	Ace(2)	Ace(2)
	-	MNSLVTQYAAPLFER	M	N	1	15	NatB or other	P25358	ELO2_YEAST	ELO2	Elongation of fatty acids protein 2	Ace(41)	-	-	-	0.942394	-	-	0.963695	0.96	-	0.9	0.9	0.95	0.911119	0.92	0.88	0.91	0.92	0.88		2372, 2730, 2731, 2737, 2738, 2739, 2845, 2846, 2847, 2848, 2849, 2850	yNaa30(14), yNaa30∆(12), hNaa30(15)	P100000(1), Total extract(8), P2000(6), P100000ins(5), P2000ins(21)	132			Ace(1)		Ace(3)	Ace(5)				Ace(1)	Ace(2)	Ace(3)	Ace(1)	Ace(1)
	-	MNSNEDIHEER	M	N	1	11	NatB or other	Q04322	GYL1_YEAST	GYL1	Probable GTPase-activating protein GYL1	Ace(3)	1	1	-	-	-	-	-	-	-	-	-	-	-	-	-	-	-	-		2085, 2086	yNaa30(2), yNaa30∆(1)	S100000(3)	52	Ace(2)	Ace(1)
	-	MNSNELDLR	M	N	1	9	NatB or other	P53046	ROM1_YEAST	ROM1	RHO1 GDP-GTP exchange protein 1	Ace(10)	-	-	-	1	1	1	-	1	1	-	-	1	-	1	1	-	-	-		2372, 2373, 2731, 2732, 2736, 2738, 2739, 2846, 2847	yNaa30(1), yNaa30∆(5), hNaa30(4)	P100000(4), Total extract(2), P2000(2), P100000ins(2)	81			Ace(1)	Ace(2)		Ace(1)	Ace(1)		Ace(1)		Ace(1)	Ace(1)		Ace(1)
	-	MNSPTMKSEQLTPKLSPMSFCLDDQR	M	N	1	26	NatB or other	Q06324	MMR1_YEAST	MMR1	Mitochondrial MYO2 receptor-related protein 1	Ace(1)	-	-	-	-	-	-	-	1	-	-	-	-	-	-	-	-	-	-		2731	yNaa30∆(1)	Total extract(1)	35						Ace(1)
	-	MNSQGYDESSSSTAATSGPTSGDPR	M	N	1	25	NatB or other	P53933	APP1_YEAST	APP1	Phosphatidate phosphatase APP1	Ace(11)	-	-	1	1	1	1	1	1	1	-	-	1	-	-	-	-	-	-		2372, 2373, 2730, 2731, 2732, 2735, 2736, 2739	yNaa30(3), yNaa30∆(2), hNaa30(6)	P100000(4), Total extract(4), S100000(2), P2000(1)	106			Ace(1)	Ace(1)	Ace(2)	Ace(1)	Ace(1)	Ace(2)	Ace(2)			Ace(1)
	-	MNSSYTQR	M	N	1	8	NatB or other	Q07471	THI3_YEAST	THI3	Thiamine metabolism regulatory protein THI3	Ace(13)	-	-	1	-	-	1	1	1	1	1	1	1	-	-	-	1	-	1		2730, 2731, 2732, 2735, 2736, 2737, 2738, 2739, 2848, 2850	yNaa30(5), yNaa30∆(2), hNaa30(6)	Total extract(5), S100000(2), P100000(1), P2000(3), P2000ins(2)	66					Ace(3)	Ace(1)	Ace(1)	Ace(2)	Ace(1)	Ace(1)	Ace(1)	Ace(1)
	-	MNSTPDLISPQKSNSSNSYELESGR	M	N	1	25	NatB or other	P32465	HXT1_YEAST	HXT1	Low-affinity glucose transporter HXT1	Ace(31)	-	1	1	-	-	-	-	1	1	1	1	1	1	1	1	1	1	1		2086, 2731, 2732, 2735, 2737, 2738, 2739, 2845, 2846, 2847, 2848, 2849, 2850	yNaa30∆(11), hNaa30(13), yNaa30(7)	S100000(2), Total extract(2), P2000(9), P100000ins(7), P2000ins(11)	109		Ace(1)				Ace(1)	Ace(1)	Ace(1)		Ace(3)	Ace(4)	Ace(2)	Ace(2)	Ace(1)
	-	MNSTPPTSPVTR	M	N	1	12	NatB or other	Q06098	ISR1_YEAST	ISR1	Serine/threonine-protein kinase ISR1	Ace(5)	-	-	1	1	-	-	1	-	-	-	-	1	-	-	-	-	-	-		2372, 2730, 2735, 2739	yNaa30(2), hNaa30(3)	P100000(1), Total extract(1), S100000(1), P2000(2)	49			Ace(1)		Ace(1)			Ace(1)				Ace(2)
	-	MNSVKR	M	N	1	6	NatB or other	P40093	YEY6_YEAST	YEY6	UPF0160 protein YER156C	Ace(14)	1	-	1	-	1	1	1	1	1	1	1	1	-	-	-	-	-	1		2085, 2373, 2730, 2731, 2732, 2735, 2736, 2737, 2738, 2739, 2850	yNaa30(3), yNaa30∆(4), hNaa30(7)	S100000(4), P100000(2), Total extract(4), P2000(3), P2000ins(1)	51	Ace(1)			Ace(1)	Ace(1)	Ace(2)	Ace(1)	Ace(3)	Ace(1)	Ace(1)	Ace(1)	Ace(1)
	-	MNSYSLLTR	M	N	1	9	NatB or other	Q02486	ABF2_YEAST	ABF2	ARS-binding factor 2, mitochondrial	Ace(5)	-	-	-	1	1	1	1	1	-	-	-	-	-	-	-	-	-	-		2372, 2373, 2730, 2731, 2736	yNaa30(2), yNaa30∆(2), hNaa30(1)	P100000(3), Total extract(2)	67			Ace(1)	Ace(1)	Ace(1)	Ace(1)			Ace(1)
	-	MNTEGASLSEQLLDAAR	M	N	1	17	NatB or other	P53066	YGZ2_YEAST	YGZ2	Ankyrin repeat-containing protein YGL242C	Ace(132)	1	1	1	1	1	1	1	1	1	1	1	1	-	-	-	1	-	-		2085, 2086, 2372, 2373, 2730, 2731, 2732, 2735, 2736, 2737, 2738, 2739, 2848	yNaa30(45), yNaa30∆(30), hNaa30(57)	S100000(48), P100000(12), Total extract(53), P2000(18), P2000ins(1)	151	Ace(14)	Ace(9)	Ace(6)	Ace(2)	Ace(21)	Ace(13)	Ace(19)	Ace(25)	Ace(4)	Ace(3)	Ace(6)	Ace(9)
	-	MNTLLFKR	M	N	1	8	NatB or other	Q00246	RHO4_YEAST	RHO4	GTP-binding protein RHO4	Ace(16)	1	1	1	1	1	-	1	1	-	1	1	1	-	1	1	-	-	1		2085, 2086, 2372, 2373, 2730, 2731, 2735, 2737, 2738, 2739, 2846, 2847, 2850	yNaa30(4), yNaa30∆(6), hNaa30(6)	S100000(3), P100000(2), Total extract(3), P2000(4), P100000ins(3), P2000ins(1)	68	Ace(1)	Ace(1)	Ace(1)	Ace(1)	Ace(1)	Ace(2)		Ace(1)		Ace(1)	Ace(1)	Ace(2)		Ace(1)
	-	MNTNVPIFSSPVR	M	N	1	13	NatB or other	P13045	GAL3_YEAST	GAL3	Protein GAL3	Ace(4)	-	-	1	-	-	-	-	1	-	-	-	1	-	-	-	-	-	-		2731, 2735, 2739	yNaa30∆(2), hNaa30(2)	Total extract(2), S100000(1), P2000(1)	64						Ace(2)		Ace(1)				Ace(1)
	-	MNVLLKR	M	N	1	7	NatB or other	P32048	SYKM_YEAST	SYKM	Lysine--tRNA ligase, mitochondrial	Ace(3)	-	-	-	-	-	-	-	-	-	-	-	1	-	-	-	-	-	1		2739, 2850	hNaa30(3)	P2000(2), P2000ins(1)	38												Ace(2)
	-	MNVPETR	M	N	1	7	NatB or other	P53086	KIP3_YEAST	KIP3	Kinesin-like protein KIP3	Ace(8)	-	-	-	1	-	-	-	1	-	-	-	-	1	1	1	1	-	1		2372, 2731, 2737, 2845, 2846, 2847, 2848, 2850	yNaa30(4), yNaa30∆(2), hNaa30(2)	P100000(1), Total extract(1), P2000(1), P100000ins(3), P2000ins(2)	42			Ace(1)			Ace(1)				Ace(1)			Ace(1)	Ace(1)
	-	MNVPKAR	M	N	1	7	NatB or other	P53305	RT27_YEAST	RT27	Mitochondrial 37S ribosomal protein S27	Ace(13), (13C2D3)Ace(3)	-	-	-	-	0.75	-	0.87	-	0.79	0.75	0.72	0.75	-	-	-	0.79	-	0.82		2373, 2730, 2732, 2737, 2738, 2739, 2848, 2850	yNaa30∆(6), yNaa30(5), hNaa30(5)	P100000(1), Total extract(2), P2000(11), P2000ins(2)	54				Ace(1)	Ace(1)		Ace(1)			Ace(2), (13C2D3)Ace(1)	Ace(4), (13C2D3)Ace(1)	Ace(2), (13C2D3)Ace(1)
	-	MNVSTSTFQTR	M	N	1	11	NatB or other	P20433	RPB4_YEAST	RPB4	DNA-directed RNA polymerase II subunit RPB4	Ace(77)	1	1	1	1	1	1	1	1	1	1	1	1	-	1	1	-	1	1		2085, 2086, 2372, 2373, 2730, 2731, 2732, 2735, 2736, 2737, 2738, 2739, 2846, 2847, 2849, 2850	yNaa30(21), yNaa30∆(22), hNaa30(34)	S100000(14), P100000(25), Total extract(24), P2000(9), P100000ins(3), P2000ins(2)	98	Ace(4)	Ace(2)	Ace(7)	Ace(8)	Ace(7)	Ace(8)	Ace(9)	Ace(8)	Ace(10)	Ace(3)	Ace(2)	Ace(4)		Ace(1)
	-	MNVTTPEVAFR	M	N	1	11	NatB or other	P50874	ORC5_YEAST	ORC5	Origin recognition complex subunit 5	Ace(22)	-	-	1	1	1	1	1	-	-	-	1	1	1	1	1	1	1	1		2372, 2373, 2730, 2735, 2736, 2738, 2739, 2845, 2846, 2847, 2848, 2849, 2850	yNaa30(8), yNaa30∆(7), hNaa30(7)	P100000(3), Total extract(2), S100000(1), P2000(2), P100000ins(5), P2000ins(9)	80			Ace(1)	Ace(1)	Ace(2)			Ace(1)	Ace(1)		Ace(1)	Ace(1)	Ace(2)	Ace(2)
	-	MNVTVTVYDKNVKYR	M	N	1	15	NatB or other	Q12421	ATG31_YEAST	ATG31	Autophagy-related protein 31	Ace(1)	-	-	-	-	-	-	-	1	-	-	-	-	-	-	-	-	-	-		2731	yNaa30∆(1)	Total extract(1)	48						Ace(1)
	-	MNYLEGVGSKKGGGGIASESQFNLQR	M	N	1	26	NatB or other	Q07350	PRP11_YEAST	PRP11	Pre-mRNA-splicing factor PRP11	Ace(1)	-	-	-	-	-	-	-	0.97	-	-	-	-	-	-	-	-	-	-		2731	yNaa30∆(1)	Total extract(1)	63						Ace(1)
	-	MNYLR	M	N	1	5	NatB or other	P39943	MIG3_YEAST	MIG3	Transcription corepressor MIG3	Ace(1)	-	-	-	-	-	-	-	-	-	-	-	-	-	-	1	-	-	-		2847	hNaa30(1)	P100000ins(1)	36
	-	MNYNCEIQNR	M	N	1	10	NatB or other	P41817	CUP9_YEAST	CUP9	Homeobox protein CUP9	Ace(10)	-	-	1	-	-	1	1	1	1	-	-	1	-	1	1	-	1	1		2730, 2731, 2732, 2735, 2736, 2739, 2846, 2847, 2849, 2850	yNaa30(1), yNaa30∆(3), hNaa30(6)	Total extract(3), S100000(1), P100000(1), P2000(1), P100000ins(2), P2000ins(2)	93					Ace(1)	Ace(1)	Ace(1)	Ace(1)	Ace(1)			Ace(1)		Ace(1)
	-	MNYNLSKYPDDVSR	M	N	1	14	NatB or other	Q00916	RU17_YEAST	RU17	U1 small nuclear ribonucleoprotein 70 kDa homolog	Ace(13)	-	1	-	1	1	1	1	1	-	-	1	1	1	1	1	-	-	1		2086, 2372, 2373, 2730, 2731, 2736, 2737, 2738, 2739, 2845, 2846, 2847, 2850	yNaa30∆(5), yNaa30(4), hNaa30(4)	S100000(1), P100000(3), Total extract(2), P2000(3), P100000ins(3), P2000ins(1)	94		Ace(1)	Ace(1)	Ace(1)	Ace(1)	Ace(1)			Ace(1)	Ace(1)	Ace(1)	Ace(1)	Ace(1)	Ace(1)
	-	MNYSADSGNTVYVGNIDPR	M	N	1	19	NatB or other	Q99181	HSH49_YEAST	HSH49	Protein HSH49	Ace(11)	-	-	1	1	-	1	1	1	-	1	1	1	1	-	-	1	-	1		2372, 2730, 2731, 2735, 2736, 2737, 2738, 2739, 2845, 2848, 2850	yNaa30(5), yNaa30∆(2), hNaa30(4)	P100000(2), Total extract(2), S100000(1), P2000(3), P100000ins(1), P2000ins(2)	123			Ace(1)		Ace(1)	Ace(1)		Ace(1)	Ace(1)	Ace(1)	Ace(1)	Ace(1)	Ace(1)
	-	MQAIADSFSVPNR	M	Q	1	13	NatB or other	P30656	PSB5_YEAST	PSB5	Proteasome subunit beta type-5	Ace(4)	-	-	1	-	-	-	1	-	-	-	-	-	-	-	-	-	-	1		2730, 2735, 2850	yNaa30(1), hNaa30(3)	Total extract(1), S100000(2), P2000ins(1)	51					Ace(1)			Ace(2)
	-	MQAKLLFTR	M	Q	1	9	NatB or other	Q12425	ISA2_YEAST	ISA2	Iron-sulfur assembly protein 2	(13C2D3)Ace(1)	-	-	-	-	-	-	-	-	-	-	-	0	-	-	-	-	-	-		2739	hNaa30(1)	P2000(1)	58												(13C2D3)Ace(1)
	-	MQAPVVFMNASQER	M	Q	1	14	NatB or other	P39077	TCPG_YEAST	TCPG	T-complex protein 1 subunit gamma	Ace(104)	1	1	1	1	1	1	1	1	1	1	1	1	1	1	1	1	1	1		2085, 2086, 2372, 2373, 2730, 2731, 2732, 2735, 2736, 2737, 2738, 2739, 2845, 2846, 2847, 2848, 2849, 2850	yNaa30(38), yNaa30∆(35), hNaa30(31)	S100000(15), P100000(40), Total extract(19), P2000(18), P100000ins(6), P2000ins(6)	117	Ace(3)	Ace(4)	Ace(21)	Ace(13)	Ace(6)	Ace(8)	Ace(5)	Ace(8)	Ace(6)	Ace(4)	Ace(6)	Ace(8)	Ace(2)	Ace(2)
	-	MQAQGSQSNVGSLR	M	Q	1	14	NatB or other	P38227	QDR3_YEAST	QDR3	Quinidine resistance protein 3	Ace(8)	1	-	0.96	0.890332	0.888183	0.88	-	-	0.86	-	-	1	-	0.85	-	-	-	-		2085, 2372, 2373, 2732, 2735, 2736, 2739, 2846	yNaa30(2), yNaa30∆(2), hNaa30(4)	S100000(2), P100000(3), Total extract(1), P2000(1), P100000ins(1)	111	Ace(1)		Ace(1)	Ace(1)			Ace(1)	Ace(1)	Ace(1)			Ace(1)		Ace(1)
	-	MQAVER	M	Q	1	6	NatB or other	P40361	YJH0_YEAST	YJH0	Inactive deaminase YJL070C	Ace(2)	-	-	1	-	-	-	-	-	-	-	-	1	-	-	-	-	-	-		2735, 2739	hNaa30(2)	S100000(1), P2000(1)	47								Ace(1)				Ace(1)
	-	MQDTKYYEPTNIFR	M	Q	1	14	NatB or other	P40077	DSE1_YEAST	DSE1	Protein DSE1	Ace(2)	-	-	-	-	-	-	-	-	-	-	-	-	-	-	-	1	1	-		2848, 2849	yNaa30(1), yNaa30∆(1)	P2000ins(2)	54
	-	MQEGGFIR	M	Q	1	8	NatB or other	P31244	RAD16_YEAST	RAD16	DNA repair protein RAD16	(13C2D3)Ace(18), Ace(9)	-	-	0.12	0.220163	0.0816122	0.1	0.311532	0.22	0.17	0.23	0.09	N.D.	0.2	0.08	0.11	-	0.07	0.11		2372, 2373, 2730, 2731, 2732, 2735, 2736, 2737, 2738, 2739, 2845, 2846, 2847, 2849, 2850	yNaa30(8), yNaa30∆(10), hNaa30(9)	P100000(4), Total extract(6), S100000(1), P2000(7), P100000ins(5), P2000ins(4)	62			(13C2D3)Ace(1), Ace(1)	(13C2D3)Ace(1)	(13C2D3)Ace(1), Ace(1)	(13C2D3)Ace(2), Ace(1)	(13C2D3)Ace(1)	(13C2D3)Ace(1)	(13C2D3)Ace(1)	(13C2D3)Ace(1), Ace(1)	(13C2D3)Ace(2), Ace(1)	(13C2D3)Ace(1), Ace(1)	(13C2D3)Ace(1), Ace(1)	Ace(1)
	-	MQESKEPQNKFEGCQR	M	Q	1	16	NatB or other	P53755	BSC5_YEAST	BSC5	Bypass of stop codon protein 5	Ace(2)	-	-	-	-	-	-	0.79065	0.77	-	-	-	-	-	-	-	-	-	-		2730, 2731	yNaa30(1), yNaa30∆(1)	Total extract(2)	60					Ace(1)	Ace(1)
	-	MQFEER	M	Q	1	6	NatB or other	P38751	SHU1_YEAST	SHU1	Suppressor of HU sensitivity involved in recombination protein 1	(13C2D3)Ace(4)	-	-	0.06	0.033968	0.0674462	-	-	-	-	-	-	0.05	-	-	-	-	-	-		2372, 2373, 2735, 2739	yNaa30(1), yNaa30∆(1), hNaa30(2)	P100000(2), S100000(1), P2000(1)	39			(13C2D3)Ace(1)	(13C2D3)Ace(1)				(13C2D3)Ace(1)				(13C2D3)Ace(1)
	-	MQGDIR	M	Q	1	6	NatB or other	P35725	YKG3_YEAST	YKG3	Uncharacterized protein YKL063C	(13C2D3)Ace(2)	-	-	-	-	-	-	-	-	-	-	-	0.22	-	-	0.2	-	-	-		2739, 2847	hNaa30(2)	P2000(1), P100000ins(1)	39												(13C2D3)Ace(1)
	-	MQGNKSTIR	M	Q	1	9	NatB or other	P01119	RAS1_YEAST	RAS1	Ras-like protein 1	(13C2D3)Ace(38), Ace(19)	0.136503	0.121255	0.13	0.137578	0.119686	0.12	0.249361	0.24	0.15	0.12	0.12	0.13	0.13	0.12	0.1	0.12	0.1	0.1		2085, 2086, 2372, 2373, 2730, 2731, 2732, 2735, 2736, 2737, 2738, 2739, 2845, 2846, 2847, 2848, 2849, 2850	yNaa30(19), yNaa30∆(19), hNaa30(19)	S100000(9), P100000(5), Total extract(9), P2000(10), P100000ins(12), P2000ins(12)	92	(13C2D3)Ace(1), Ace(1)	(13C2D3)Ace(1), Ace(1)	(13C2D3)Ace(1), Ace(1)	(13C2D3)Ace(1), Ace(1)	Ace(1), (13C2D3)Ace(1)	(13C2D3)Ace(3), Ace(2)	(13C2D3)Ace(2)	(13C2D3)Ace(3), Ace(2)	(13C2D3)Ace(1)	(13C2D3)Ace(3), Ace(1)	(13C2D3)Ace(3)	(13C2D3)Ace(3)	(13C2D3)Ace(2), Ace(2)	(13C2D3)Ace(2), Ace(2)
	-	MQGTFKR	M	Q	1	7	NatB or other	P18496	ATP10_YEAST	ATP10	Mitochondrial ATPase complex subunit ATP10	(13C2D3)Ace(2)	-	-	-	-	-	-	-	-	-	-	-	-	-	-	-	-	-	0.21		2850	hNaa30(2)	P2000ins(2)	49
	-	MQKGNIR	M	Q	1	7	NatB or other	P28273	OPLA_YEAST	OPLA	5-oxoprolinase	(13C2D3)Ace(28), Ace(10)	0.187475	0.161873	0.15	0.201785	0.149768	0.16	0.32	0.27	0.19	0.24	0.18	0.16	0.29	0.24	0.141058	0.31	0.26	0.27		2085, 2086, 2372, 2373, 2730, 2731, 2732, 2735, 2736, 2737, 2738, 2739, 2845, 2846, 2847, 2848, 2849, 2850	yNaa30(11), yNaa30∆(10), hNaa30(17)	S100000(11), P100000(3), Total extract(9), P2000(3), P100000ins(8), P2000ins(4)	62	(13C2D3)Ace(2), Ace(1)	(13C2D3)Ace(2)	(13C2D3)Ace(1)	(13C2D3)Ace(1)	(13C2D3)Ace(2), Ace(1)	Ace(1), (13C2D3)Ace(3)	(13C2D3)Ace(1), Ace(1)	(13C2D3)Ace(4), Ace(2)	(13C2D3)Ace(1)	(13C2D3)Ace(1)	(13C2D3)Ace(1)	(13C2D3)Ace(1)	(13C2D3)Ace(1), Ace(1)	(13C2D3)Ace(1)
	-	MQKSVR	M	Q	1	6	NatB or other	Q04233	GIS4_YEAST	GIS4	Protein GIS4	Ace(17)	1	-	0.96	-	1	1	1	1	1	1	1	-	1	-	0.94	1	1	1		2085, 2373, 2730, 2731, 2732, 2735, 2736, 2737, 2738, 2845, 2847, 2848, 2849, 2850	yNaa30(7), yNaa30∆(5), hNaa30(5)	S100000(2), P100000(2), Total extract(6), P2000(2), P100000ins(2), P2000ins(3)	47	Ace(1)			Ace(1)	Ace(3)	Ace(2)	Ace(1)	Ace(1)	Ace(1)	Ace(1)	Ace(1)		Ace(1)
	-	MQKTDGIR	M	Q	1	8	NatB or other	Q06132	SGD1_YEAST	SGD1	Suppressor of glycerol defect protein 1	Ace(30), (13C2D3)Ace(9)	0.926157	0.913108	0.91	0.876449	0.873845	0.88	0.987	1	0.93	0.88	0.9	0.98	0.86	0.89	0.85	0.85	0.87	0.88		2085, 2086, 2372, 2373, 2730, 2731, 2732, 2735, 2736, 2737, 2738, 2739, 2845, 2846, 2847, 2848, 2849, 2850	yNaa30(13), yNaa30∆(13), hNaa30(13)	S100000(3), P100000(9), Total extract(8), P2000(4), P100000ins(9), P2000ins(6)	70	Ace(1)	Ace(1)	Ace(3), (13C2D3)Ace(1)	Ace(1), (13C2D3)Ace(1)	Ace(3)	Ace(3)	Ace(2)	Ace(1)	Ace(2), (13C2D3)Ace(1)	Ace(1), (13C2D3)Ace(1)	Ace(1)	Ace(1)	Ace(1), (13C2D3)Ace(1)	Ace(2), (13C2D3)Ace(1)
	-	MQLSMR	M	Q	1	6	NatB or other	Q03653	EFR3_YEAST	EFR3	Protein EFR3	(13C2D3)Ace(5)	-	-	-	-	0	-	0.0305968	-	-	-	-	-	-	0	-	-	0	-		2373, 2730, 2846, 2849	yNaa30∆(4), yNaa30(1)	P100000(1), Total extract(1), P100000ins(1), P2000ins(2)	39				(13C2D3)Ace(1)	(13C2D3)Ace(1)									(13C2D3)Ace(1)
	-	MQLVPLELNR	M	Q	1	10	NatB or other	Q12010	YO092_YEAST	YO092	Uncharacterized membrane protein YOL092W	(13C2D3)Ace(29)	0	0	0	0	0	-	0	0	-	0	0	0	0	0	0	0	0	0		2085, 2086, 2372, 2373, 2730, 2731, 2735, 2737, 2738, 2739, 2845, 2846, 2847, 2848, 2849, 2850	yNaa30(10), yNaa30∆(9), hNaa30(10)	S100000(3), P100000(2), Total extract(3), P2000(7), P100000ins(5), P2000ins(9)	63	(13C2D3)Ace(1)	(13C2D3)Ace(1)	(13C2D3)Ace(1)	(13C2D3)Ace(1)	(13C2D3)Ace(2)	(13C2D3)Ace(1)		(13C2D3)Ace(1)		(13C2D3)Ace(1)	(13C2D3)Ace(2)	(13C2D3)Ace(4)	(13C2D3)Ace(1)	(13C2D3)Ace(2)
	-	MQNAQIKSSSKGSGIDGTDR	M	Q	1	20	NatB or other	P39734	HPH2_YEAST	HPH2	Protein HPH2	Ace(4)	-	-	-	-	-	-	1	1	-	-	-	0.7	-	-	-	-	-	-		2730, 2731, 2739	yNaa30(2), yNaa30∆(1), hNaa30(1)	Total extract(3), P2000(1)	70					Ace(2)	Ace(1)						Ace(1)
	-	MQNGTEDKSNIPAR	M	Q	1	14	NatB or other	Q12346	YPR71_YEAST	YPR71	Uncharacterized membrane protein YPR071W	(13C2D3)Ace(19), Ace(6)	-	-	-	-	-	-	-	-	-	-	0.17	-	0.24	0.2	0.19	0.2	0.19	0.2		2738, 2845, 2846, 2847, 2848, 2849, 2850	yNaa30∆(7), yNaa30(6), hNaa30(12)	P2000(1), P100000ins(7), P2000ins(17)	83											(13C2D3)Ace(1)		(13C2D3)Ace(2)	(13C2D3)Ace(1)
	-	MQNSQDYFYAQNR	M	Q	1	13	NatB or other	Q04964	SML1_YEAST	SML1	Ribonucleotide reductase inhibitor protein SML1	Ace(62)	1	1	1	1	1	1	1	1	1	1	1	1	1	1	1	1	1	1		2085, 2086, 2372, 2373, 2730, 2731, 2732, 2735, 2736, 2737, 2738, 2739, 2845, 2846, 2847, 2848, 2849, 2850	yNaa30(15), yNaa30∆(22), hNaa30(25)	S100000(8), P100000(9), Total extract(23), P2000(6), P100000ins(9), P2000ins(7)	118	Ace(1)	Ace(3)	Ace(2)	Ace(4)	Ace(6)	Ace(6)	Ace(11)	Ace(4)	Ace(3)	Ace(2)	Ace(2)	Ace(2)	Ace(3)	Ace(3)
	-	MQPPYIQER	M	Q	1	9	NatB or other	Q99278	MED11_YEAST	MED11	Mediator of RNA polymerase II transcription subunit 11	(13C2D3)Ace(12)	-	-	-	0	0	0	0	0	0	-	0	-	-	-	-	-	-	0		2372, 2373, 2730, 2731, 2732, 2736, 2738, 2850	yNaa30(2), yNaa30∆(6), hNaa30(4)	P100000(6), Total extract(4), P2000(1), P2000ins(1)	51			(13C2D3)Ace(1)	(13C2D3)Ace(3)	(13C2D3)Ace(1)	(13C2D3)Ace(2)	(13C2D3)Ace(1)		(13C2D3)Ace(2)		(13C2D3)Ace(1)
	-	MQSMNVQPR	M	Q	1	9	NatB or other	P39008	POP2_YEAST	POP2	Poly(A) ribonuclease POP2	Ace(34)	-	-	1	1	1	1	1	1	1	1	1	1	-	1	1	-	1	-		2372, 2373, 2730, 2731, 2732, 2735, 2736, 2737, 2738, 2739, 2846, 2847, 2849	yNaa30(6), yNaa30∆(12), hNaa30(16)	P100000(7), Total extract(8), S100000(4), P2000(9), P100000ins(4), P2000ins(2)	60			Ace(2)	Ace(3)	Ace(2)	Ace(3)	Ace(3)	Ace(4)	Ace(2)	Ace(2)	Ace(3)	Ace(4)		Ace(1)
	-	MQSQDSCYGVAFR	M	Q	1	13	NatB or other	P16861	K6PF1_YEAST	K6PF1	6-phosphofructokinase subunit alpha	(13C2D3)Ace(49), Ace(39)	0.424078	0.398149	0.39	0.441268	N.D.	0.39	0.486154	0.49	0.46	0.42	0.39	0.38	-	0.485871	0.58	0.63	0.6	0.62		2085, 2086, 2372, 2373, 2730, 2731, 2732, 2735, 2736, 2737, 2738, 2739, 2845, 2846, 2847, 2848, 2849, 2850	yNaa30(28), yNaa30∆(27), hNaa30(33)	S100000(8), P100000(24), Total extract(26), P2000(16), P100000ins(8), P2000ins(6)	102	(13C2D3)Ace(1), Ace(1)	Ace(2), (13C2D3)Ace(1)	Ace(3), (13C2D3)Ace(6)	Ace(3), (13C2D3)Ace(5)	Ace(5), (13C2D3)Ace(4)	Ace(5), (13C2D3)Ace(4)	Ace(2), (13C2D3)Ace(6)	Ace(1), (13C2D3)Ace(2)	Ace(3), (13C2D3)Ace(4)	Ace(3), (13C2D3)Ace(2)	Ace(2), (13C2D3)Ace(2)	Ace(2), (13C2D3)Ace(5)	(13C2D3)Ace(1)	(13C2D3)Ace(1), Ace(1)
	-	MQSSLPLCR	M	Q	1	9	NatB or other	Q02202	ECM9_YEAST	ECM9	Protein ECM9	(13C2D3)Ace(3)	-	-	-	-	-	-	0.4	0.47	-	-	-	-	-	-	0.37	-	-	-		2730, 2731, 2847	yNaa30(1), yNaa30∆(1), hNaa30(1)	Total extract(2), P100000ins(1)	63					(13C2D3)Ace(1)	(13C2D3)Ace(1)
	-	MQSTVPIAIASNGNKR	M	Q	1	16	NatB or other	Q12734	CSR2_YEAST	CSR2	Transcription factor CSR2	Ace(2)	-	-	-	-	-	-	-	1	-	-	-	-	-	-	-	-	-	-		2731	yNaa30∆(2)	Total extract(2)	89						Ace(2)
	-	MQVEGPDTNFVSDLALGSKKR	M	Q	1	21	NatB or other	P53331	REXO1_YEAST	REXO1	RNA exonuclease 1	Ace(14)	-	-	N.D.	-	0.886166	-	-	-	0.88	-	0.89	0.97	-	0.89	0.91	0.84	-	0.86		2373, 2732, 2735, 2737, 2738, 2739, 2846, 2847, 2848, 2850	yNaa30∆(4), hNaa30(8), yNaa30(2)	P100000(1), Total extract(1), S100000(2), P2000(4), P100000ins(3), P2000ins(3)	119				Ace(1)			Ace(1)	Ace(2)		Ace(1)	Ace(2)	Ace(1)		Ace(1)
	-	MQVIGR	M	Q	1	6	NatB or other	Q06667	IPK1_YEAST	IPK1	Inositol-pentakisphosphate 2-kinase	Ace(2)	-	-	0.655882	-	-	-	-	-	-	-	-	-	-	-	-	-	-	0.73		2735, 2850	hNaa30(2)	S100000(1), P2000ins(1)	45								Ace(1)
	-	MQVKSIKMR	M	Q	1	9	NatB or other	Q05584	GLO2_YEAST	GLO2	Hydroxyacylglutathione hydrolase, cytoplasmic isozyme	(13C2D3)Ace(89)	0	0	0	0	0	0	0	0	0	0	0	0	-	-	-	-	-	-		2085, 2086, 2372, 2373, 2730, 2731, 2732, 2735, 2736, 2737, 2738, 2739	yNaa30(32), yNaa30∆(30), hNaa30(27)	S100000(28), P100000(8), Total extract(41), P2000(12)	66	(13C2D3)Ace(8)	(13C2D3)Ace(6)	(13C2D3)Ace(3)	(13C2D3)Ace(3)	(13C2D3)Ace(17)	(13C2D3)Ace(17)	(13C2D3)Ace(7)	(13C2D3)Ace(14)	(13C2D3)Ace(2)	(13C2D3)Ace(4)	(13C2D3)Ace(4)	(13C2D3)Ace(4)
	-	MQVQKMVR	M	Q	1	8	NatB or other	P25370	GFD2_YEAST	GFD2	Good for full DBP5 activity protein 2	(13C2D3)Ace(7), Ace(1)	-	-	-	0.32723	0.18	0.26	-	-	-	0.16	0.12	0.4	-	-	-	-	-	-		2372, 2373, 2736, 2737, 2738, 2739	yNaa30(3), yNaa30∆(2), hNaa30(3)	P100000(4), P2000(4)	53			(13C2D3)Ace(1), Ace(1)	(13C2D3)Ace(1)					(13C2D3)Ace(1)	(13C2D3)Ace(1)	(13C2D3)Ace(1)	(13C2D3)Ace(2)
	-	MQYSSR	M	Q	1	6	NatB or other	Q12239	YO107_YEAST	YO107	Uncharacterized membrane protein YOL107W	(13C2D3)Ace(2)	-	-	-	-	-	-	-	-	-	-	-	-	0	-	-	-	-	0		2845, 2850	yNaa30(1), hNaa30(1)	P100000ins(1), P2000ins(1)	45													(13C2D3)Ace(1)
	-	MFANVGFR	M	F	1	8	NatC or other	P38797	PP2C7_YEAST	PP2C7	Protein phosphatase 2C homolog 7, mitochondrial	(13C2D3)Ace(23), Ace(9)	-	-	-	0.162509	≤ 6%	-	0.197908	0.07	-	0.18	0.41	0.26	0.16	0.14	0.15	0.09	0.16	0.13		2372, 2373, 2730, 2731, 2737, 2738, 2739, 2845, 2846, 2847, 2848, 2849, 2850	yNaa30(10), yNaa30∆(10), hNaa30(12)	P100000(3), Total extract(2), P2000(5), P100000ins(7), P2000ins(15)	70			(13C2D3)Ace(1), Ace(1)	(13C2D3)Ace(1)	(13C2D3)Ace(1)	(13C2D3)Ace(1)				(13C2D3)Ace(1)	(13C2D3)Ace(2)	(13C2D3)Ace(2)	(13C2D3)Ace(1)	(13C2D3)Ace(1), Ace(1)
	-	MFDGFSNNKGKR	M	F	1	12	NatC or other	Q03780	YD239_YEAST	YD239	Uncharacterized protein YDR239C	Ace(15), (13C2D3)Ace(8)	1	0	1	1	0	1	1	0	1	1	0	1	-	-	-	-	-	-		2085, 2086, 2372, 2373, 2730, 2731, 2732, 2735, 2736, 2737, 2738, 2739	yNaa30(8), yNaa30∆(8), hNaa30(7)	S100000(3), P100000(5), Total extract(10), P2000(5)	87	Ace(1)	(13C2D3)Ace(1)	Ace(2)	(13C2D3)Ace(1)	Ace(4)	(13C2D3)Ace(4)	Ace(2)	Ace(1)	Ace(2)	Ace(1)	(13C2D3)Ace(2)	Ace(2)
	-	MFEGFGPNKKR	M	F	1	11	NatC or other	P40348	RFC2_YEAST	RFC2	Replication factor C subunit 2	(13C2D3)Ace(9), Ace(10)	-	0	0.336	1	-	0.37	0.99	0	-	-	0	0.4	-	-	0.39	1	-	0.461842		2086, 2372, 2730, 2731, 2735, 2736, 2738, 2739, 2847, 2848, 2850	yNaa30∆(3), yNaa30(5), hNaa30(11)	S100000(2), P100000(4), Total extract(3), P2000(4), P100000ins(4), P2000ins(2)	61		(13C2D3)Ace(1)	Ace(2)		Ace(2)	(13C2D3)Ace(1)		(13C2D3)Ace(1)	(13C2D3)Ace(1), Ace(1)		(13C2D3)Ace(1)	(13C2D3)Ace(2), Ace(1)
	-	MFEIKLNDR	M	F	1	9	NatC or other	P32341	VPH2_YEAST	VPH2	Vacuolar ATPase assembly integral membrane protein VPH2	(13C2D3)Ace(19)	-	-	-	-	-	0	0	0	-	0	0	0	0	0	0	0	0	-		2730, 2731, 2736, 2737, 2738, 2739, 2845, 2846, 2847, 2848, 2849	yNaa30(7), yNaa30∆(7), hNaa30(5)	Total extract(2), P100000(1), P2000(7), P100000ins(4), P2000ins(5)	66					(13C2D3)Ace(1)	(13C2D3)Ace(1)			(13C2D3)Ace(1)	(13C2D3)Ace(2)	(13C2D3)Ace(3)	(13C2D3)Ace(2)	(13C2D3)Ace(1)	(13C2D3)Ace(1)
	-	MFESVNLDENSPEDR	M	F	1	15	NatC or other	P40971	LYS14_YEAST	LYS14	Lysine biosynthesis regulatory protein LYS14	(13C2D3)Ace(17)	0	0	0	-	-	0	0	0	0	0	0	0	0	-	-	-	0	0		2085, 2086, 2730, 2731, 2732, 2735, 2736, 2737, 2738, 2739, 2845, 2849, 2850	yNaa30(4), yNaa30∆(6), hNaa30(7)	S100000(4), Total extract(4), P100000(1), P2000(5), P100000ins(1), P2000ins(2)	118	(13C2D3)Ace(1)	(13C2D3)Ace(1)			(13C2D3)Ace(1)	(13C2D3)Ace(2)	(13C2D3)Ace(1)	(13C2D3)Ace(2)	(13C2D3)Ace(1)	(13C2D3)Ace(1)	(13C2D3)Ace(2)	(13C2D3)Ace(2)	(13C2D3)Ace(1)
	-	MFEVPITLTNR	M	F	1	11	NatC or other	Q04712	RRN11_YEAST	RRN11	RNA polymerase I-specific transcription initiation factor RRN11	(13C2D3)Ace(6), Ace(2)	-	-	-	0.471978	-	0.03	-	0	-	0.48	-	0	-	-	-	-	-	0		2372, 2731, 2736, 2737, 2739, 2850	yNaa30(4), yNaa30∆(1), hNaa30(3)	P100000(3), Total extract(1), P2000(3), P2000ins(1)	61			(13C2D3)Ace(1), Ace(1)			(13C2D3)Ace(1)			(13C2D3)Ace(1)	Ace(1), (13C2D3)Ace(1)		(13C2D3)Ace(1)
	M	MFGKKKNNGGSSTAR	M	F	2	16	NatC or other	P21951	DPOE_YEAST	DPOE	DNA polymerase epsilon catalytic subunit A	(13C2D3)Ace(11), Ace(20)	-	0	-	1	-	-	1	0	0.68	1	0	0.67	1	0	0.64	1	0	0.61		2086, 2372, 2730, 2731, 2732, 2737, 2738, 2739, 2845, 2846, 2847, 2848, 2849, 2850	yNaa30∆(7), yNaa30(10), hNaa30(14)	S100000(1), P100000(2), Total extract(3), P2000(6), P100000ins(8), P2000ins(11)	86		(13C2D3)Ace(1)	Ace(2)		Ace(1)	(13C2D3)Ace(1)	Ace(1)			Ace(2)	(13C2D3)Ace(2)	Ace(1), (13C2D3)Ace(1)	Ace(2)	(13C2D3)Ace(1)
	-	MFGLPQQEVSEEEKR	M	F	1	15	NatC or other	P80967	TOM5_YEAST	TOM5	Mitochondrial import receptor subunit TOM5	(13C2D3)Ace(121)	-	-	-	N.D.	0	0	0	0	0	0	0	0	0	0	0	0	0	0		2372, 2373, 2730, 2731, 2732, 2736, 2737, 2738, 2739, 2845, 2846, 2847, 2848, 2849, 2850	yNaa30(42), yNaa30∆(30), hNaa30(49)	P100000(5), Total extract(18), P2000(16), P100000ins(24), P2000ins(58)	133			(13C2D3)Ace(1)	(13C2D3)Ace(2)	(13C2D3)Ace(6)	(13C2D3)Ace(7)	(13C2D3)Ace(5)		(13C2D3)Ace(2)	(13C2D3)Ace(5)	(13C2D3)Ace(5)	(13C2D3)Ace(6)	(13C2D3)Ace(9)	(13C2D3)Ace(3)
	-	MFGSKR	M	F	1	6	NatC or other	Q12038	SRO7_YEAST	SRO7	Lethal(2) giant larvae protein homolog SRO7	(13C2D3)Ace(1), Ace(1)	-	-	-	-	-	-	-	0	-	-	-	0.93	-	-	-	-	-	-		2731, 2739	yNaa30∆(1), hNaa30(1)	Total extract(1), P2000(1)	48						(13C2D3)Ace(1)						Ace(1)
	-	MFGVSR	M	F	1	6	NatC or other	Q02630	NU116_YEAST	NU116	Nucleoporin NUP116/NSP116	Ace(3), (13C2D3)Ace(2)	-	-	1	1	-	-	-	0	-	-	0	0.974575	-	-	-	-	-	-		2372, 2731, 2735, 2738, 2739	yNaa30(1), yNaa30∆(2), hNaa30(2)	P100000(1), Total extract(1), S100000(1), P2000(2)	41			Ace(1)			(13C2D3)Ace(1)		Ace(1)			(13C2D3)Ace(1)	Ace(1)
	-	MFIKNDHAGDR	M	F	1	11	NatC or other	P14843	AROF_YEAST	AROF	Phospho-2-dehydro-3-deoxyheptonate aldolase, phenylalanine-inhibited	(13C2D3)Ace(2)	-	0	-	-	-	-	-	-	-	-	-	-	-	-	-	-	-	-		2086	yNaa30∆(2)	S100000(2)	51		(13C2D3)Ace(2)
	-	MFKEEDSLR	M	F	1	9	NatC or other	A6ZV78	TPC1_YEAS7	TPC1	Mitochondrial thiamine pyrophosphate carrier 1	(13C2D3)Ace(11)	-	-	-	-	-	-	N.D.	0	-	-	-	-	0	0	0.03	0	0	0		2730, 2731, 2845, 2846, 2847, 2848, 2849, 2850	yNaa30(4), yNaa30∆(4), hNaa30(3)	Total extract(2), P100000ins(5), P2000ins(4)	57					(13C2D3)Ace(1)	(13C2D3)Ace(1)							(13C2D3)Ace(2)	(13C2D3)Ace(1)
	-	MFKKFTR	M	F	1	7	NatC or other	P89886	TMA20_YEAST	TMA20	Translation machinery-associated protein 20	Ace(15), (13C2D3)Ace(24)	0.973972	0	0.08	0.973367	0	0.08	0.974454	0	0.06	0.97	0	0.08	-	-	-	-	-	0.0649922		2085, 2086, 2372, 2373, 2730, 2731, 2732, 2735, 2736, 2737, 2738, 2739, 2850	yNaa30(14), yNaa30∆(10), hNaa30(15)	S100000(12), P100000(10), Total extract(7), P2000(9), P2000ins(1)	56	Ace(3)	(13C2D3)Ace(3)	Ace(5)	(13C2D3)Ace(2)	Ace(4)	(13C2D3)Ace(2)	(13C2D3)Ace(1)	(13C2D3)Ace(5), Ace(1)	(13C2D3)Ace(3)	Ace(2)	(13C2D3)Ace(3)	(13C2D3)Ace(4)
	-	MFKKSR	M	F	1	6	NatC or other	P38163	SRO77_YEAST	SRO77	Lethal(2) giant larvae protein homolog SRO77	Ace(6), (13C2D3)Ace(1)	-	-	-	1	0	0.94	-	-	-	-	-	0.97	-	-	-	1	-	0.92		2372, 2373, 2736, 2739, 2848, 2850	yNaa30(3), yNaa30∆(1), hNaa30(3)	P100000(3), P2000(1), P2000ins(3)	42			Ace(1)	(13C2D3)Ace(1)					Ace(1)			Ace(1)
	-	MFKSKTSTLSYDETPNSNEGDR	M	F	1	22	NatC or other	P32330	DGR2_YEAST	DGR2	2-deoxy-glucose resistant protein 2	Ace(3)	-	-	-	-	-	-	1	-	-	-	-	0.97	-	-	-	-	-	-		2730, 2739	yNaa30(2), hNaa30(1)	Total extract(2), P2000(1)	54					Ace(2)							Ace(1)
	-	MFKVPVGLASR	M	F	1	11	NatC or other	Q07349	YD027_YEAST	YD027	Uncharacterized protein YDL027C	(13C2D3)Ace(1), Ace(1)	-	-	-	-	-	-	-	-	-	-	-	-	-	-	-	-	-	0.32		2850	hNaa30(2)	P2000ins(2)	63
	-	MFLQTLR	M	F	1	7	NatC or other	O14464	RTC6_YEAST	RTC6	54S ribosomal protein RTC6, mitochondrial	(13C2D3)Ace(1)	-	-	-	-	-	-	-	0	-	-	-	-	-	-	-	-	-	-		2731	yNaa30∆(1)	Total extract(1)	47						(13C2D3)Ace(1)
	-	MFNNHEIDTILSTLR	M	F	1	15	NatC or other	Q04062	RPN9_YEAST	RPN9	26S proteasome regulatory subunit RPN9	(13C2D3)Ace(1)	-	0	-	-	-	-	-	-	-	-	-	-	-	-	-	-	-	-		2086	yNaa30∆(1)	S100000(1)	38		(13C2D3)Ace(1)
[truncated: 498 more rows]
[truncated: 4 more columns]
